# Supplementary material for: Unraveling the Metabolic Derangements Occurring in Non-infarcted Areas of Pig Hearts With Chronic Heart Failure
Source: Front Cardiovasc Med. 2021 Oct 13;8:753470. doi: 10.3389/fcvm.2021.753470 (PMC8548620; doi:10.3389/fcvm.2021.753470)
Supplement: Supplementary file 2 [file Table_2.XLSX]

## Sheet: Canonical Pathways IPA Fig2D
Comparison	Ingenuity Canonical Pathways	-log(p-value)	Ratio	Molecules
BZ vs CTRL	Insulin Receptor Signaling	1.82	0.0138	PPP1R3C,STXBP4
BZ vs CTRL	RAR Activation	1.56	0.00995	SMARCC1,VEGFA
BZ vs CTRL	Adenine and Adenosine Salvage III	1.69	0.0625	ADA
BZ vs CTRL	AMPK Signaling	1.46	0.00873	PFKFB2,SMARCC1
RZ vs CTRL	Insulin Receptor Signaling	2.15	0.0207	PPP1R3C,PTPN1,STXBP4
RZ vs CTRL	Glutamine Degradation I	1.87	0.2	GLS
RZ vs CTRL	Caveolar-mediated Endocytosis Signaling	1.75	0.0267	ITGA10,PTPN1
RZ vs CTRL	Superpathway of Inositol Phosphate Compounds	1.65	0.0135	NUDT4,PTPN1,PXYLP1
RZ vs CTRL	Paxillin Signaling	1.45	0.0183	ARF6,ITGA10

## Sheet: Cardiovascular Functions Fig2E
Comparison	Categories	Diseases or Functions Annotation	p-value	Molecules	# Molecules
RZ vs CTRL	Cardiovascular System Development and Function,Connective Tissue Development and Function,Organismal Development,Tissue Development	Angiogenesis of connective tissue	0.0486	HRH1	1
RZ vs CTRL	Cardiovascular System Development and Function,Tissue Morphology	Contraction of aortic ring tissue	0.0486	PTPN1	1
RZ vs CTRL	Cardiovascular Disease,Cardiovascular System Development and Function,Cell Morphology,Cellular Function and Maintenance,Organismal Injury and Abnormalities,Tissue Morphology	Permeability of microvascular endothelial cells	0.0445	ARF6	1
RZ vs CTRL	Cardiovascular System Development and Function,Organismal Development,Tissue Morphology	Vasodilation of mesenteric artery	0.0445	PTPN1	1
RZ vs CTRL	Cardiovascular System Development and Function,Organismal Development,Tissue Morphology	Quantity of capillary vessel	0.0424	PRCP	1
RZ vs CTRL	Cardiovascular System Development and Function,Organ Development,Organ Morphology	Contractility of left ventricle	0.0403	CREM	1
RZ vs CTRL	Cardiovascular Disease,Developmental Disorder,Endocrine System Disorders,Hereditary Disorder,Organismal Injury and Abnormalities,Renal and Urological Disease	Williams-Beuren syndrome	0.0382	HRH1	1
RZ vs CTRL	Cardiovascular Disease,Organismal Injury and Abnormalities,Respiratory Disease	Vascular leak syndrome of lung	0.0382	ARF6	1
RZ vs CTRL	Cardiovascular System Development and Function,Organ Morphology,Organismal Development	Size of left ventricle	0.0382	HSPB8	1
RZ vs CTRL	Cardiovascular Disease,Cardiovascular System Development and Function	Abnormal morphology of vascular plexus	0.0361	FBXW7	1
RZ vs CTRL	Cardiovascular Disease,Developmental Disorder,DNA Replication, Recombination, and Repair,Endocrine System Disorders,Hereditary Disorder,Immunological Disease,Neurological Disease,Organismal Injury and Abnormalities,Skeletal and Muscular Disorders	Shprintzen syndrome	0.0361	HRH1	1
RZ vs CTRL	Congenital Heart Anomaly	Shprintzen syndrome	0.0361	HRH1	1
RZ vs CTRL	Cardiovascular System Development and Function,Embryonic Development,Nervous System Development and Function,Organ Development,Organismal Development,Tissue Development,Visual System Development and Function	Angiogenesis of retina	0.032	FBXW7	1
RZ vs CTRL	Cardiovascular System Development and Function,Cell Morphology,Cellular Development,Organismal Development,Tissue Development	Tubulation of vascular endothelial cells	0.03	HRH1,STARD13	2
BZ vs CTRL	Congenital Heart Anomaly	Persistent truncus arteriosus	0.0287	VEGFA	1
RZ vs CTRL	Cardiovascular Disease	Thickening of neointima	0.0278	PRCP	1
BZ vs CTRL	Cardiac Enlargement	Right ventricular hypertrophy	0.0263	ADA	1
BZ vs CTRL	Cardiac Arteriopathy	Coronary artery disease	0.0219	ADA,VEGFA	2
RZ vs CTRL	Cardiovascular Disease,Hematological Disease,Metabolic Disease,Organismal Injury and Abnormalities	Hypercholesterolemia	0.0206	LPIN1,NR0B2	2
RZ vs CTRL	Cardiovascular System Development and Function,Hematological System Development and Function	Blood pressure	0.0185	CREM,HSPB8,PRCP,PTPN1	4
RZ vs CTRL	Cardiovascular System Development and Function,Cellular Movement	Migration of vascular endothelial cells	0.0176	HRH1,PTPN1,STARD13	3
RZ vs CTRL	Cardiovascular System Development and Function,Cell-To-Cell Signaling and Interaction	Attachment of vascular endothelial cells	0.0172	STARD13	1
RZ vs CTRL	Cardiovascular System Development and Function,Hematological System Development and Function	Diastolic pressure of left ventricle	0.0172	HSPB8	1
RZ vs CTRL	Cardiovascular System Development and Function,Organismal Development,Tissue Morphology	Quantity of artery	0.0172	PTPN1	1
RZ vs CTRL	Cardiovascular System Development and Function,Organismal Development,Tissue Morphology	Quantity of blood vessel	0.0153	PRCP,PTPN1	2
RZ vs CTRL	Cardiac Enlargement	Enlargement of atrium	0.015	CREM	1
RZ vs CTRL	Cardiovascular System Development and Function,Organ Development,Organ Morphology	Contractility of heart ventricle	0.0146	CREM,HSPB8	2
BZ vs CTRL	Cardiac Dysfunction	Remodeling of left ventricle	0.014	VEGFA	1
RZ vs CTRL	Cardiovascular System Development and Function,Cellular Development,Cellular Function and Maintenance,Cellular Growth and Proliferation,Organismal Development,Tissue Development	Outgrowth of endothelial cells	0.0129	PTPN1	1
BZ vs CTRL	Cardiac Arteriopathy	Abnormal morphology of coronary artery	0.0124	VEGFA	1
BZ vs CTRL	Congenital Heart Anomaly	Interrupted aortic arch	0.0124	VEGFA	1
BZ vs CTRL	Cardiac Pulmonary Embolism	Acute pulmonary embolism	0.0108	VEGFA	1
RZ vs CTRL	Cardiovascular Disease,Organismal Injury and Abnormalities,Skeletal and Muscular Disorders	Paroxysmal atrial fibrillation	0.0108	HRH1	1
RZ vs CTRL	Cardiovascular System Development and Function,Cell Morphology,Organismal Development	Sprouting of aorta	0.0108	PRCP	1
RZ vs CTRL	Cardiac Arrythmia	Paroxysmal atrial fibrillation	0.0108	HRH1	1
RZ vs CTRL	Cardiovascular Disease,Hematological Disease,Metabolic Disease,Organismal Injury and Abnormalities	Hyperlipidemia	0.00929	HRH1,LPIN1,NR0B2	3
BZ vs CTRL	Cardiovascular Disease,Cardiovascular System Development and Function,Organismal Injury and Abnormalities,Tissue Morphology	Formation of retroesophageal right subclavian artery	0.00746	VEGFA	1
BZ vs CTRL	Cardiovascular Disease,Connective Tissue Disorders,Dermatological Diseases and Conditions,Immunological Disease,Inflammatory Disease,Organismal Injury and Abnormalities,Skeletal and Muscular Disorders	Limited cutaneous systemic sclerosis	0.00746	VEGFA	1
RZ vs CTRL	Cardiovascular System Development and Function,Hematological System Development and Function	Pressure of left ventricle	0.00678	CREM,HSPB8	2
BZ vs CTRL	Cardiovascular Disease,Gastrointestinal Disease,Hematological Disease,Hepatic System Disease,Organismal Injury and Abnormalities	Portal vein thrombosis	0.00663	VEGFA	1
BZ vs CTRL	Cardiovascular Disease,Hematological Disease,Organismal Injury and Abnormalities	Mesenteric thrombosis	0.00663	VEGFA	1
BZ vs CTRL	Cardiovascular Disease,Hereditary Disorder,Organismal Injury and Abnormalities	Hereditary hemorrhagic telangiectasia	0.00663	VEGFA	1
BZ vs CTRL	Cardiovascular System Development and Function,Cell-To-Cell Signaling and Interaction	Attachment of vascular endothelial cells	0.00663	STARD13	1
BZ vs CTRL	Cardiovascular System Development and Function,Embryonic Development,Organismal Development,Tissue Development	Vascularization of chorioallantoic membrane	0.00663	VEGFA	1
BZ vs CTRL	Cardiovascular System Development and Function,Organ Morphology,Tissue Morphology	Vascular permeability of skin	0.00663	VEGFA	1
BZ vs CTRL	Cardiovascular System Development and Function,Organismal Development	Revascularization of hindlimb	0.00663	VEGFA	1
BZ vs CTRL	Cardiovascular System Development and Function,Organismal Development	Sprouting angiogenesis by endothelial cells	0.00663	VEGFA	1
BZ vs CTRL	Cardiovascular System Development and Function,Organismal Development,Skeletal and Muscular System Development and Function,Tissue Development	Neovascularization of muscle	0.00663	VEGFA	1
BZ vs CTRL	Cardiovascular System Development and Function,Organismal Development,Tissue Morphology	Vasodilation of capillary vessel	0.00663	VEGFA	1
BZ vs CTRL	Cardiovascular System Development and Function,Organismal Development,Tissue Morphology	Outgrowth of microvessel	0.00663	VEGFA	1
RZ vs CTRL	Cardiovascular Disease,Cardiovascular System Development and Function,Organ Morphology,Organismal Development,Organismal Injury and Abnormalities	Atrial hypertrophy	0.00647	CREM	1
RZ vs CTRL	Cardiac Enlargement	Atrial hypertrophy	0.00647	CREM	1
BZ vs CTRL	Cardiovascular Disease	Abnormal ST segment	0.00581	VEGFA	1
BZ vs CTRL	Cardiovascular Disease,Cell Morphology,Organ Morphology,Organismal Injury and Abnormalities,Skeletal and Muscular Disorders,Skeletal and Muscular System Development and Function,Tissue Morphology	Hypertrophy of vascular smooth muscle	0.00581	ADA	1
BZ vs CTRL	Cardiovascular System Development and Function,Cell Morphology,Cellular Development,Organismal Development,Tissue Development	Tubulation of endothelial colony-forming cells	0.00581	VEGFA	1
BZ vs CTRL	Cardiovascular System Development and Function,Cell Morphology,Cellular Development,Organismal Development,Tissue Development	Sprouting of microvascular endothelial cells	0.00581	VEGFA	1
BZ vs CTRL	Cardiovascular System Development and Function,Cellular Function and Maintenance,Tissue Development	Organization of endothelial cells	0.00581	VEGFA	1
BZ vs CTRL	Cardiovascular System Development and Function,Cellular Movement	Mobilization of endothelial progenitor cells	0.00581	VEGFA	1
BZ vs CTRL	Cardiovascular System Development and Function,Embryonic Development,Organismal Development	Angiogenesis of embryo	0.00581	VEGFA	1
BZ vs CTRL	Cardiovascular System Development and Function,Ophthalmic Disease,Organismal Development,Organismal Injury and Abnormalities,Visual System Development and Function	Neovascularization of subretinal space	0.00581	VEGFA	1
BZ vs CTRL	Congenital Heart Anomaly	Double aortic arch	0.00498	VEGFA	1
BZ vs CTRL	Cardiovascular Disease,Cardiovascular System Development and Function,Organismal Injury and Abnormalities,Tissue Morphology	Abnormal morphology of venule	0.00498	VEGFA	1
BZ vs CTRL	Cardiovascular Disease,Cardiovascular System Development and Function,Organismal Injury and Abnormalities,Tissue Morphology	Abnormal morphology of arteriole	0.00498	VEGFA	1
BZ vs CTRL	Cardiovascular Disease,Developmental Disorder,Hereditary Disorder,Metabolic Disease,Organismal Injury and Abnormalities,Renal and Urological Disease	Hyperkalemic hypertension	0.00498	VEGFA	1
BZ vs CTRL	Cardiovascular Disease,Developmental Disorder,Organismal Injury and Abnormalities	Double aortic arch	0.00498	VEGFA	1
BZ vs CTRL	Cardiovascular Disease,Hematological Disease,Neurological Disease,Organismal Injury and Abnormalities	Cerebral venous thrombosis	0.00498	VEGFA	1
BZ vs CTRL	Cardiovascular Disease,Hematological Disease,Organismal Injury and Abnormalities	Acute venous thromboembolism	0.00498	VEGFA	1
BZ vs CTRL	Cardiovascular System Development and Function,Cell Cycle	Mitogenesis of vascular endothelial cells	0.00498	VEGFA	1
BZ vs CTRL	Cardiovascular System Development and Function,Cell Morphology,Cellular Development,Cellular Function and Maintenance,Cellular Growth and Proliferation,Organismal Development,Tissue Development	Morphogenesis of microvascular endothelial cells	0.00498	VEGFA	1
BZ vs CTRL	Cardiovascular System Development and Function,Cellular Movement	Cellular infiltration by endothelial cells	0.00498	VEGFA	1
BZ vs CTRL	Cardiovascular System Development and Function,Connective Tissue Development and Function,Organismal Development,Skeletal and Muscular System Development and Function,Tissue Development	Angiogenesis of bone	0.00498	VEGFA	1
BZ vs CTRL	Cardiovascular System Development and Function,Embryonic Development,Hematological System Development and Function,Lymphoid Tissue Structure and Development,Organ Development,Organismal Development,Tissue Development	Lymphangiogenesis of lymph vessel	0.00498	VEGFA	1
BZ vs CTRL	Cardiovascular System Development and Function,Hair and Skin Development and Function,Organismal Development	Neovascularization of skin	0.00498	VEGFA	1
BZ vs CTRL	Cardiovascular System Development and Function,Organ Morphology,Organismal Development,Renal and Urological System Development and Function,Tissue Morphology	Quantity of glomerular capillary	0.00498	VEGFA	1
BZ vs CTRL	Cardiovascular System Development and Function,Organismal Development	Growth of capillary vessel	0.00498	VEGFA	1
BZ vs CTRL	Cardiovascular System Development and Function,Tissue Morphology	Permeability of capillary vessel	0.00498	VEGFA	1
BZ vs CTRL	Cardiovascular System Development and Function,Cell Morphology,Cellular Development,Organismal Development,Tissue Development	Tubulation of vascular endothelial cells	0.00479	STARD13,VEGFA	2
BZ vs CTRL	Cardiovascular Disease,Organismal Injury and Abnormalities	Angina pectoris	0.00472	ADA,VEGFA	2
BZ vs CTRL	Cardiac Transformation	Transformation of endocardial cells	0.00415	VEGFA	1
BZ vs CTRL	Cardiovascular Disease,Cardiovascular System Development and Function,Cell Morphology,Cell-To-Cell Signaling and Interaction,Cellular Function and Maintenance,Organismal Injury and Abnormalities,Tissue Morphology	Hyperpermeability of microvascular endothelial cells	0.00415	VEGFA	1
BZ vs CTRL	Cardiovascular Disease,Cardiovascular System Development and Function,Cell Morphology,Cellular Function and Maintenance,Organismal Injury and Abnormalities,Tissue Morphology	Paracellular permeability of endothelial cells	0.00415	VEGFA	1
BZ vs CTRL	Cardiovascular Disease,Cardiovascular System Development and Function,Developmental Disorder,Embryonic Development,Organismal Development,Organismal Injury and Abnormalities,Tissue Morphology	Abnormal morphology of third branchial arch artery	0.00415	VEGFA	1
BZ vs CTRL	Cardiovascular Disease,Cardiovascular System Development and Function,Organismal Injury and Abnormalities,Tissue Morphology	Permeability of vascular endothelial tissue	0.00415	VEGFA	1
BZ vs CTRL	Cardiovascular Disease,Cardiovascular System Development and Function,Organismal Injury and Abnormalities,Tissue Morphology	Abnormal morphology of interlobular arteries	0.00415	VEGFA	1
BZ vs CTRL	Cardiovascular System Development and Function	Density of microvasculature	0.00415	VEGFA	1
BZ vs CTRL	Cardiovascular System Development and Function,Ophthalmic Disease,Organismal Development,Organismal Injury and Abnormalities,Visual System Development and Function	Subfoveal choroidal neovascularization	0.00415	VEGFA	1
BZ vs CTRL	Cardiovascular Disease,Dermatological Diseases and Conditions,Organismal Injury and Abnormalities,Skeletal and Muscular Disorders	Venous ulcer of leg	0.00332	VEGFA	1
BZ vs CTRL	Cardiovascular Disease,Hematological Disease,Organismal Injury and Abnormalities	Symptomatic venous thromboembolism	0.00332	VEGFA	1
BZ vs CTRL	Cardiovascular Disease,Hematological Disease,Organismal Injury and Abnormalities,Renal and Urological Disease	Renal vein thrombosis	0.00332	VEGFA	1
BZ vs CTRL	Cardiovascular Disease,Ophthalmic Disease,Organismal Injury and Abnormalities	Ischemia of retina	0.00332	VEGFA	1
BZ vs CTRL	Cardiovascular Disease,Ophthalmic Disease,Organismal Injury and Abnormalities	Rubeosis iridis	0.00332	VEGFA	1
BZ vs CTRL	Cardiovascular Disease,Organismal Injury and Abnormalities,Tissue Morphology	Collapse of blood vessel	0.00332	VEGFA	1
BZ vs CTRL	Cardiovascular System Development and Function	Formation of capillary network	0.00332	VEGFA	1
BZ vs CTRL	Cardiovascular System Development and Function,Cellular Development,Cellular Function and Maintenance,Cellular Growth and Proliferation,Organismal Development,Tissue Development	Sprouting angiogenesis of vascular endothelial cells	0.00332	VEGFA	1
BZ vs CTRL	Cardiovascular System Development and Function,Cellular Movement	Transmigration of endothelial cells	0.00332	VEGFA	1
BZ vs CTRL	Cardiovascular System Development and Function,Embryonic Development,Organismal Development,Skeletal and Muscular System Development and Function	Angiogenesis of leg	0.00332	VEGFA	1
BZ vs CTRL	Cardiovascular System Development and Function,Inflammatory Disease,Organismal Development,Organismal Injury and Abnormalities	Angiogenesis of granuloma	0.00332	VEGFA	1
BZ vs CTRL	Cardiovascular System Development and Function,Ophthalmic Disease,Organismal Development,Organismal Injury and Abnormalities,Visual System Development and Function	Retinal angiomatous proliferation	0.00332	VEGFA	1
BZ vs CTRL	Cardiovascular System Development and Function,Organismal Development	Development of microvessel	0.00332	VEGFA	1
BZ vs CTRL	Cardiovascular System Development and Function,Organismal Development,Tissue Morphology	Density of vascular tissue	0.00332	VEGFA	1
BZ vs CTRL	Cardiovascular System Development and Function,Organismal Functions,Organismal Injury and Abnormalities	Neovascularization of wound	0.00332	VEGFA	1
BZ vs CTRL	Cardiovascular System Development and Function,Tissue Morphology	Permeabilization of vascular endothelial cells	0.00332	VEGFA	1
BZ vs CTRL	Cardiovascular System Development and Function,Tissue Morphology	Relaxation of arteriole	0.00332	VEGFA	1
BZ vs CTRL	Cardiovascular System Development and Function,Tissue Morphology	Quantity of endothelial progenitor cells	0.00332	VEGFA	1
BZ vs CTRL	Cardiovascular Disease,Developmental Disorder,Ophthalmic Disease,Organismal Injury and Abnormalities	Aggressive posterior retinopathy of prematurity	0.00249	VEGFA	1
BZ vs CTRL	Cardiovascular System Development and Function,Cell Cycle	Mitosis of endothelial cells	0.00249	VEGFA	1
BZ vs CTRL	Cardiovascular System Development and Function,Cellular Development,Cellular Function and Maintenance,Cellular Growth and Proliferation,Organismal Development,Tissue Development,Tissue Morphology	Expansion of endothelial progenitor cells	0.00249	VEGFA	1
BZ vs CTRL	Cardiovascular System Development and Function,Cellular Development,Cellular Growth and Proliferation,Organismal Development,Respiratory System Development and Function	Angiogenesis of lung cell lines	0.00249	VEGFA	1
BZ vs CTRL	Cardiovascular System Development and Function,Organismal Development	Formation of collateral vessel	0.00249	VEGFA	1
BZ vs CTRL	Cardiovascular System Development and Function,Tissue Development	Accumulation of endothelial cells	0.00249	VEGFA	1
BZ vs CTRL	Cardiovascular Disease,Cardiovascular System Development and Function,Organ Morphology,Organismal Development,Organismal Injury and Abnormalities,Renal and Urological Disease,Renal and Urological System Development and Function,Tissue Morphology	Abnormal morphology of peritubular capillary	0.00166	VEGFA	1
BZ vs CTRL	Cardiovascular Disease,Developmental Disorder,Organismal Injury and Abnormalities,Respiratory Disease	Hypoplasia of pulmonary trunk	0.00166	VEGFA	1
BZ vs CTRL	Cardiovascular System Development and Function	Production of capillary vessel	0.00166	VEGFA	1
BZ vs CTRL	Cardiovascular System Development and Function,Cell Morphology	Elongation of vascular endothelial cells	0.00166	VEGFA	1
BZ vs CTRL	Cardiovascular System Development and Function,Cell Morphology,Organismal Development	Sprouting of neovessel	0.00166	VEGFA	1
BZ vs CTRL	Cardiovascular System Development and Function,Cell Morphology,Organismal Development,Tissue Morphology	Morphology of microvascular endothelial cells	0.00166	VEGFA	1
BZ vs CTRL	Cardiovascular System Development and Function,Cellular Development,Cellular Function and Maintenance,Cellular Growth and Proliferation,Organismal Development,Tissue Development	Proliferation of HCAEC cells	0.00166	VEGFA	1
BZ vs CTRL	Cardiovascular System Development and Function,Embryonic Development,Organismal Development,Tissue Development	Vasculogenesis of fetal membranes	0.00166	VEGFA	1
BZ vs CTRL	Cardiovascular System Development and Function,Organ Morphology,Organismal Development,Renal and Urological System Development and Function	Regeneration of glomerular capillary	0.00166	VEGFA	1
BZ vs CTRL	Cardiovascular System Development and Function,Organismal Development	Development of high endothelial postcapillary venule	0.00166	VEGFA	1
BZ vs CTRL	Cardiovascular System Development and Function,Organismal Development	Re-endothelialization of femoral artery	0.00166	VEGFA	1
BZ vs CTRL	Cardiovascular System Development and Function,Organismal Development	Formation of dorsal aorta	0.00166	VEGFA	1
BZ vs CTRL	Cardiovascular System Development and Function,Organismal Development,Tissue Morphology	Density of neovessel	0.00166	VEGFA	1
BZ vs CTRL	Cardiovascular System Development and Function,Tissue Morphology	Induction of endothelial tube	0.00166	VEGFA	1
BZ vs CTRL	Cardiovascular System Development and Function,Tissue Morphology	Hyperpermeability of vascular tissue	0.00166	VEGFA	1
BZ vs CTRL	Cardiovascular System Development and Function,Tissue Morphology	Leakiness of blood vessel tissue	0.00166	VEGFA	1
BZ vs CTRL	Cardiovascular Disease,Hematological Disease,Organismal Injury and Abnormalities	Thrombosis of vein	0.00149	ADA,VEGFA	2
BZ vs CTRL	Cardiovascular Disease,Cardiovascular System Development and Function,Developmental Disorder,Embryonic Development,Organismal Development,Tissue Morphology	Abnormal morphology of vitelline vein	0.000832	VEGFA	1
BZ vs CTRL	Cardiovascular Disease,Endocrine System Disorders,Gastrointestinal Disease,Hereditary Disorder,Metabolic Disease,Organismal Injury and Abnormalities	Susceptibility to microvascular complications of diabetes type 1	0.000832	VEGFA	1
BZ vs CTRL	Cardiovascular Disease,Ophthalmic Disease,Organismal Injury and Abnormalities	Retinal vein occlusion with macular edema	0.000832	VEGFA	1
BZ vs CTRL	Cardiovascular Disease,Ophthalmic Disease,Organismal Injury and Abnormalities	Submacular polypoidal choroidal vasculopathy	0.000832	VEGFA	1
BZ vs CTRL	Cardiovascular Disease,Organismal Injury and Abnormalities	Ischemic ulceration	0.000832	VEGFA	1
BZ vs CTRL	Cardiovascular Disease,Organismal Injury and Abnormalities	Ischemic pain	0.000832	VEGFA	1
BZ vs CTRL	Cardiovascular System Development and Function	Beta-adrenergic response of heart	0.000832	VEGFA	1
BZ vs CTRL	Cardiovascular System Development and Function	Fenestration of capillary vessel	0.000832	VEGFA	1
BZ vs CTRL	Cardiovascular System Development and Function	Production of microvessel	0.000832	VEGFA	1
BZ vs CTRL	Cardiovascular System Development and Function,Cell-To-Cell Signaling and Interaction	Targeting of endothelial cells	0.000832	VEGFA	1
BZ vs CTRL	Cardiovascular System Development and Function,Cell-To-Cell Signaling and Interaction,Cellular Growth and Proliferation	Stimulation of bone marrow-derived endothelial progenitor cells	0.000832	VEGFA	1
BZ vs CTRL	Cardiovascular System Development and Function,Cell-To-Cell Signaling and Interaction,Cellular Movement	Recruitment of bone marrow-derived endothelial progenitor cells	0.000832	VEGFA	1
BZ vs CTRL	Cardiovascular System Development and Function,Cell-To-Cell Signaling and Interaction,Organ Development,Skeletal and Muscular System Development and Function	Conduction of ventricular myocytes	0.000832	VEGFA	1
BZ vs CTRL	Cardiovascular System Development and Function,Cellular Development,Cellular Growth and Proliferation,Embryonic Development,Organismal Development	Angiogenesis of embryonic stem cell lines	0.000832	VEGFA	1
BZ vs CTRL	Cardiovascular System Development and Function,Cellular Movement	Chemokinesis of vascular endothelial cells	0.000832	VEGFA	1
BZ vs CTRL	Cardiovascular System Development and Function,Connective Tissue Development and Function,Organismal Development,Tissue Development	Vascularization of white adipose tissue	0.000832	VEGFA	1
BZ vs CTRL	Cardiovascular System Development and Function,Organ Morphology	Quantity of trabeculae carne	0.000832	VEGFA	1
BZ vs CTRL	Cardiovascular System Development and Function,Organismal Development	Neovascularization of liver	0.000832	VEGFA	1
BZ vs CTRL	Cardiovascular System Development and Function,Organismal Development	Formation of vascular channel	0.000832	VEGFA	1
BZ vs CTRL	Cardiovascular System Development and Function,Organismal Development,Tissue Development	Vascularization of perifollicular epithelium	0.000832	VEGFA	1
BZ vs CTRL	Cardiovascular System Development and Function,Organismal Development,Tissue Morphology	Size of blood vessel tissue	0.000832	VEGFA	1
BZ vs CTRL	Cardiovascular System Development and Function,Organismal Development,Tissue Morphology	Size of vascular tissue	0.000832	VEGFA	1
BZ vs CTRL	Cardiovascular System Development and Function,Tissue Morphology	Permeabilization of endothelial tissue	0.000832	VEGFA	1
BZ vs CTRL	Cardiovascular System Development and Function,Tissue Morphology	Permeabilization of capillary vessel	0.000832	VEGFA	1
BZ vs CTRL	Cardiovascular System Development and Function,Embryonic Development,Organ Development,Organismal Development,Respiratory System Development and Function,Tissue Development	Angiogenesis of trachea	6.57e-07	ADA,VEGFA	2

## Sheet: Functions Fig2F
Categories	Diseases or Functions Annotation	p-value	Activation z-score	Molecules	# Molecules
Lipid Metabolism,Molecular Transport,Small Molecule Biochemistry	Concentration of triacylglycerol	0.000103	1.976	HRH1,LPIN1,MACROH2A1,NAA40,NR0B2,PPP1R3C,PTPN1	7
Carbohydrate Metabolism	Synthesis of carbohydrate	0.000397	-1.481	ARF6,HRH1,LPIN1,NR0B2,PPP1R3B,PPP1R3C,PTPN1,PXYLP1	8
Carbohydrate Metabolism	Metabolism of carbohydrate	0.000576	-1.709	ARF6,HRH1,LPIN1,NR0B2,PFKFB2,PPP1R3B,PPP1R3C,PTPN1,PXYLP1	9
Lipid Metabolism,Molecular Transport,Small Molecule Biochemistry	Accumulation of lipid	1.48e-05	-1.98	ARF6,CREM,FBXW7,HRH1,LPIN1,NAA40,NR0B2,PTPN1	8
Carbohydrate Metabolism	Synthesis of polysaccharide	0.00421	-1.982	PPP1R3B,PPP1R3C,PTPN1,PXYLP1	4
