# Supplementary material for: Unraveling the Metabolic Derangements Occurring in Non-infarcted Areas of Pig Hearts With Chronic Heart Failure
Source: Front Cardiovasc Med. 2021 Oct 13;8:753470. doi: 10.3389/fcvm.2021.753470 (PMC8548620; doi:10.3389/fcvm.2021.753470)
Supplement: Supplementary file 3 [file Table_3.XLSX]

## Sheet: DEGS
Comparison	row.names	Symbol	Gene description (Ensembl)	Gene description (PANTHER Family/Subfamily)	logFC	PValue	FDR
BZ vs CTRL	ENSSSCG00000025506	5S_rRNA	5S ribosomal RNA [Source:RFAM;Acc:RF00001]		-3.66869	3.0808e-06	0.00230471
RZ vs CTRL	ENSSSCG00000025506	5S_rRNA	5S ribosomal RNA [Source:RFAM;Acc:RF00001]		-3.39476	7.69434e-06	0.00490329
IZ vs CTRL	ENSSSCG00000025506	5S_rRNA	5S ribosomal RNA [Source:RFAM;Acc:RF00001]		-2.27876	0.000365713	0.00305015
BZ vs CTRL	ENSSSCG00000019556	7SK	7SK RNA [Source:RFAM;Acc:RF00100]		-1.40703	1.50184e-07	0.0003163
IZ vs CTRL	ENSSSCG00000019556	7SK	7SK RNA [Source:RFAM;Acc:RF00100]		-1.39098	1.82768e-07	1.55678e-05
RZ vs CTRL	ENSSSCG00000019556	7SK	7SK RNA [Source:RFAM;Acc:RF00100]		-1.35402	2.88391e-07	0.000451095
IZ vs CTRL	ENSSSCG00000014998	AASDHPPT	aminoadipate-semialdehyde dehydrogenase-phosphopantetheinyl transferase [Source:NCBI gene;Acc:100525064]	L-AMINOADIPATE-SEMIALDEHYDE DEHYDROGENASE-PHOSPHOPANTETHEINYL TRANSFERASE (PTHR12215:SF10)	-0.757529	3.25096e-05	0.000476051
IZ vs CTRL	ENSSSCG00000016613	AASS	aminoadipate-semialdehyde synthase [Source:NCBI gene;Acc:100513962]	ALPHA-AMINOADIPIC SEMIALDEHYDE SYNTHASE, MITOCHONDRIAL (PTHR11133:SF18)	-1.22987	0.000201607	0.00193358
IZ vs CTRL	ENSSSCG00000017693	AATF	apoptosis antagonizing transcription factor [Source:NCBI gene;Acc:100513881]	PROTEIN AATF (PTHR15565:SF0)	1.11207	0.00193341	0.011019
IZ vs CTRL	ENSSSCG00000017141	AATK	apoptosis associated tyrosine kinase [Source:NCBI gene;Acc:100627757]	SERINE/THREONINE-PROTEIN KINASE LMTK1 (PTHR24417:SF0)	3.62157	0.00578422	0.0255319
IZ vs CTRL	ENSSSCG00000017255	ABCA5	ATP binding cassette subfamily A member 5 [Source:NCBI gene;Acc:100520049]	ATP-BINDING CASSETTE SUB-FAMILY A MEMBER 5 (PTHR19229:SF100)	-0.953503	3.54107e-06	9.50442e-05
IZ vs CTRL	ENSSSCG00000023121	ABCA7	ATP binding cassette subfamily A member 7 [Source:NCBI gene;Acc:100623892]	ATP-BINDING CASSETTE SUB-FAMILY A MEMBER 7 (PTHR19229:SF49)	1.07624	0.00928586	0.0370874
IZ vs CTRL	ENSSSCG00000012424	ABCB7	ATP binding cassette subfamily B member 7 [Source:NCBI gene;Acc:100157043]	ATP-BINDING CASSETTE SUB-FAMILY B MEMBER 7, MITOCHONDRIAL (PTHR24221:SF187)	-1.0685	1.546e-06	5.58833e-05
IZ vs CTRL	ENSSSCG00000011782	ABCC5	ATP binding cassette subfamily C member 5 [Source:NCBI gene;Acc:100513626]	MULTIDRUG RESISTANCE-ASSOCIATED PROTEIN 5 (PTHR24223:SF196)	0.957284	0.00138954	0.00848419
IZ vs CTRL	ENSSSCG00000000571	ABCC9	ATP binding cassette subfamily C member 9 [Source:NCBI gene;Acc:100127449]	ATP-BINDING CASSETTE SUB-FAMILY C MEMBER 9 (PTHR24223:SF173)	-0.970234	8.38295e-06	0.000178511
IZ vs CTRL	ENSSSCG00000028620	ABCD3	ATP binding cassette subfamily D member 3 [Source:NCBI gene;Acc:100626343]	ATP-BINDING CASSETTE SUB-FAMILY D MEMBER 3 (PTHR11384:SF34)	-0.660464	4.53101e-05	0.000623186
IZ vs CTRL	ENSSSCG00000028856	ABCF3	ATP binding cassette subfamily F member 3 [Source:NCBI gene;Acc:100626614]	ATP-BINDING CASSETTE SUB-FAMILY F MEMBER 3 (PTHR19211:SF45)	-0.842254	0.00289722	0.015033
IZ vs CTRL	ENSSSCG00000007715	ABHD11	abhydrolase domain containing 11 [Source:NCBI gene;Acc:100525863]	PROTEIN ABHD11 (PTHR46118:SF4)	-0.613501	0.00289025	0.0150095
IZ vs CTRL	ENSSSCG00000001782	ABHD17C	abhydrolase domain containing 17C [Source:NCBI gene;Acc:100522555]	ALPHA/BETA HYDROLASE DOMAIN-CONTAINING PROTEIN 17C (PTHR12277:SF55)	-1.00058	0.002497	0.0133591
IZ vs CTRL	ENSSSCG00000009074	ABHD18	abhydrolase domain containing 18 [Source:NCBI gene;Acc:100516683]	PROTEIN ABHD18 (PTHR13617:SF14)	-1.27983	3.81786e-06	0.000100875
IZ vs CTRL	ENSSSCG00000011470	ABHD6	abhydrolase domain containing 6 [Source:NCBI gene;Acc:100515411]	MONOACYLGLYCEROL LIPASE ABHD6 (PTHR43798:SF15)	-1.35236	3.18101e-06	8.9231e-05
IZ vs CTRL	ENSSSCG00000011959	ABI3BP	ABI family member 3 binding protein [Source:NCBI gene;Acc:100154641]	TARGET OF NESH-SH3 (PTHR23197:SF10)	2.79127	2.85206e-07	1.90944e-05
IZ vs CTRL	ENSSSCG00000011629	ACAD11	acyl-CoA dehydrogenase family member 11 [Source:NCBI gene;Acc:100153698]	ACYL-COA DEHYDROGENASE FAMILY MEMBER 11 (PTHR45741:SF1)	-0.797905	3.20866e-05	0.000471462
IZ vs CTRL	ENSSSCG00000023354	ACAD9	acyl-CoA dehydrogenase family member 9 [Source:NCBI gene;Acc:100621922]	ACYL-COA DEHYDROGENASE FAMILY MEMBER 9, MITOCHONDRIAL (PTHR43884:SF9)	-0.991542	1.77445e-06	6.19293e-05
IZ vs CTRL	ENSSSCG00000009916	ACADS	acyl-CoA dehydrogenase short chain [Source:NCBI gene;Acc:396932]	SHORT-CHAIN SPECIFIC ACYL-COA DEHYDROGENASE, MITOCHONDRIAL (PTHR43884:SF12)	-1.14232	3.13941e-06	8.90741e-05
IZ vs CTRL	ENSSSCG00000010723	ACADSB	acyl-CoA dehydrogenase short/branched chain [Source:NCBI gene;Acc:100154810]	SHORT/BRANCHED CHAIN SPECIFIC ACYL-COA DEHYDROGENASE, MITOCHONDRIAL (PTHR43884:SF1)	-1.40984	2.53031e-07	1.82039e-05
IZ vs CTRL	ENSSSCG00000001832	ACAN	aggrecan [Source:NCBI gene;Acc:397255]	AGGRECAN CORE PROTEIN (PTHR22804:SF42)	8.24345	4.63561e-06	0.000116269
IZ vs CTRL	ENSSSCG00000026153	ACAT1	acetyl-CoA acetyltransferase 1 [Source:NCBI gene;Acc:100626793]	ACETYL-COA ACETYLTRANSFERASE, MITOCHONDRIAL (PTHR18919:SF81)	-1.50065	1.85677e-08	4.84054e-06
IZ vs CTRL	ENSSSCG00000017337	ACBD4	acyl-CoA binding domain containing 4 [Source:NCBI gene;Acc:100520929]	ACYL-COA-BINDING DOMAIN-CONTAINING PROTEIN 4 (PTHR23310:SF53)	-0.984926	0.000177522	0.00174639
IZ vs CTRL	ENSSSCG00000013282	ACCS	1-aminocyclopropane-1-carboxylate synthase homolog (inactive) [Source:NCBI gene;Acc:106504160]	1-AMINOCYCLOPROPANE-1-CARBOXYLATE SYNTHASE-LIKE PROTEIN 1 (PTHR43795:SF17)	1.29662	0.000304045	0.00266012
IZ vs CTRL	ENSSSCG00000013283	ACCSL		INACTIVE 1-AMINOCYCLOPROPANE-1-CARBOXYLATE SYNTHASE-LIKE PROTEIN 2-RELATED (PTHR43795:SF1)	1.40658	0.00790516	0.0325709
IZ vs CTRL	ENSSSCG00000012138	ACE2	angiotensin I converting enzyme 2 [Source:NCBI gene;Acc:100144303]	ANGIOTENSIN-CONVERTING ENZYME 2 (PTHR10514:SF24)	1.21324	0.00381298	0.0184806
IZ vs CTRL	ENSSSCG00000016322	ACKR3	atypical chemokine receptor 3 [Source:NCBI gene;Acc:100515346]	ATYPICAL CHEMOKINE RECEPTOR 3 (PTHR10489:SF931)	0.772613	0.00610291	0.0265704
IZ vs CTRL	ENSSSCG00000012172	ACOT9	acyl-CoA thioesterase 9 [Source:NCBI gene;Acc:100525265]	ACYL-COENZYME A THIOESTERASE 9, MITOCHONDRIAL (PTHR12655:SF0)	-1.00347	3.85683e-07	2.21942e-05
IZ vs CTRL	ENSSSCG00000011477	ACOX2	acyl-CoA oxidase 2 [Source:NCBI gene;Acc:100516877]	PEROXISOMAL ACYL-COENZYME A OXIDASE 2 (PTHR10909:SF344)	-1.15665	3.03521e-07	1.97101e-05
IZ vs CTRL	ENSSSCG00000006697	ACP6	acid phosphatase 6, lysophosphatidic [Source:NCBI gene;Acc:100156584]	LYSOPHOSPHATIDIC ACID PHOSPHATASE TYPE 6 (PTHR11567:SF123)	-0.887732	0.000541106	0.0041209
IZ vs CTRL	ENSSSCG00000001760	ACSBG1	acyl-CoA synthetase bubblegum family member 1 [Source:NCBI gene;Acc:100156446]	LONG-CHAIN-FATTY-ACID--COA LIGASE ACSBG1 (PTHR24096:SF296)	1.40311	0.00146866	0.00885104
IZ vs CTRL	ENSSSCG00000017566	ACSF2	acyl-CoA synthetase family member 2 [Source:NCBI gene;Acc:100512859]	ACYL-COA SYNTHETASE FAMILY MEMBER 2, MITOCHONDRIAL (PTHR43201:SF9)	-1.0304	9.25864e-06	0.000192164
IZ vs CTRL	ENSSSCG00000015784	ACSL1	acyl-CoA synthetase long chain family member 1 [Source:NCBI gene;Acc:448982]	LONG-CHAIN-FATTY-ACID--COA LIGASE 1 (PTHR43272:SF28)	-1.62184	8.64553e-06	0.000182075
IZ vs CTRL	ENSSSCG00000007133	ACSS1	acyl-CoA synthetase short chain family member 1 [Source:NCBI gene;Acc:100154828]	ACETYL-COENZYME A SYNTHETASE 2-LIKE, MITOCHONDRIAL (PTHR24095:SF110)	-1.25005	5.18388e-05	0.000694657
IZ vs CTRL	ENSSSCG00000007286	ACSS2	acyl-CoA synthetase short chain family member 2 [Source:NCBI gene;Acc:100153866]	ACETYL-COENZYME A SYNTHETASE, CYTOPLASMIC (PTHR24095:SF126)	-0.827753	0.000752467	0.00530178
IZ vs CTRL	ENSSSCG00000010447	ACTA2	actin alpha 2, smooth muscle [Source:NCBI gene;Acc:733615]	ACTIN, AORTIC SMOOTH MUSCLE (PTHR11937:SF201)	2.68533	4.71917e-06	0.000117849
IZ vs CTRL	ENSSSCG00000007585	ACTB	actin beta [Source:NCBI gene;Acc:414396]	ACTIN, CYTOPLASMIC 1 (PTHR11937:SF192)	1.46517	1.2574e-05	0.000240388
IZ vs CTRL	ENSSSCG00000028355	ACTG1	actin gamma 1 [Source:NCBI gene;Acc:397653]		1.32293	1.14489e-05	0.000225434
IZ vs CTRL	ENSSSCG00000008294	ACTG2	actin gamma 2, smooth muscle [Source:NCBI gene;Acc:100520667]	ACTIN, GAMMA-ENTERIC SMOOTH MUSCLE (PTHR11937:SF227)	7.45013	7.26605e-05	0.000901367
IZ vs CTRL	ENSSSCG00000011762	ACTL6A	actin like 6A [Source:NCBI gene;Acc:100523570]	ACTIN-LIKE PROTEIN 6A (PTHR11937:SF274)	-0.724688	0.000772189	0.00540638
IZ vs CTRL	ENSSSCG00000002965	ACTN4	actinin alpha 4 [Source:NCBI gene;Acc:100517284]	ALPHA-ACTININ-4 (PTHR11915:SF425)	1.34239	1.45037e-05	0.000264076
IZ vs CTRL	ENSSSCG00000022299	ACTR10	actin related protein 10 [Source:NCBI gene;Acc:100620619]	ACTIN-RELATED PROTEIN 10 (PTHR11937:SF14)	-0.942202	1.99644e-07	1.59949e-05
IZ vs CTRL	ENSSSCG00000025682	ACTR6	actin related protein 6 [Source:NCBI gene;Acc:100511382]	ACTIN-RELATED PROTEIN 6 (PTHR11937:SF47)	-0.816652	1.55543e-05	0.000276474
IZ vs CTRL	ENSSSCG00000011458	ACTR8	actin related protein 8 [Source:NCBI gene;Acc:100154005]	ACTIN-RELATED PROTEIN 8 (PTHR11937:SF13)	-0.608361	0.0107455	0.0414822
IZ vs CTRL	ENSSSCG00000000233	ACVR1B	activin A receptor type 1B [Source:NCBI gene;Acc:100152462]	ACTIVIN RECEPTOR TYPE-1B (PTHR23255:SF22)	1.26072	0.000948955	0.00630414
IZ vs CTRL	ENSSSCG00000000232	ACVRL1	activin A receptor like type 1 [Source:NCBI gene;Acc:100153279]	SERINE/THREONINE-PROTEIN KINASE RECEPTOR R3 (PTHR23255:SF66)	1.08726	0.000222616	0.0020851
BZ vs CTRL	ENSSSCG00000021255	ADA	adenosine deaminase [Source:NCBI gene;Acc:100625920]	ADENOSINE DEAMINASE (PTHR11409:SF43)	-1.57335	6.79512e-05	0.0254706
IZ vs CTRL	ENSSSCG00000004710	ADAL	adenosine deaminase like [Source:NCBI gene;Acc:100155388]	ADENOSINE DEAMINASE-LIKE PROTEIN (PTHR11409:SF42)	-0.632021	0.00422032	0.0200041
IZ vs CTRL	ENSSSCG00000017349	ADAM11	ADAM metallopeptidase domain 11 [Source:NCBI gene;Acc:100525073]	DISINTEGRIN AND METALLOPROTEINASE DOMAIN-CONTAINING PROTEIN 11 (PTHR11905:SF114)	-1.54381	0.000889267	0.00598386
IZ vs CTRL	ENSSSCG00000010746	ADAM12	ADAM metallopeptidase domain 12 [Source:NCBI gene;Acc:100157228]	DISINTEGRIN AND METALLOPROTEINASE DOMAIN-CONTAINING PROTEIN 12 (PTHR11905:SF112)	5.70683	7.69907e-06	0.000168537
IZ vs CTRL	ENSSSCG00000006533	ADAM15	ADAM metallopeptidase domain 15 [Source:NCBI gene;Acc:100153483]	DISINTEGRIN AND METALLOPROTEINASE DOMAIN-CONTAINING PROTEIN 15 (PTHR11905:SF130)	1.16592	0.000311969	0.00270007
IZ vs CTRL	ENSSSCG00000008641	ADAM17	ADAM metallopeptidase domain 17 [Source:NCBI gene;Acc:397343]	DISINTEGRIN AND METALLOPROTEINASE DOMAIN-CONTAINING PROTEIN 17 (PTHR45702:SF6)	1.09526	0.000744716	0.00525578
IZ vs CTRL	ENSSSCG00000017052	ADAM19	ADAM metallopeptidase domain 19 [Source:NCBI gene;Acc:100521528]	DISINTEGRIN AND METALLOPROTEINASE DOMAIN-CONTAINING PROTEIN 19 (PTHR11905:SF19)	1.33421	1.63333e-06	5.80643e-05
IZ vs CTRL	ENSSSCG00000015297	ADAM22	ADAM metallopeptidase domain 22 [Source:NCBI gene;Acc:100513676]	DISINTEGRIN AND METALLOPROTEINASE DOMAIN-CONTAINING PROTEIN 22 (PTHR11905:SF14)	-1.18475	0.000397662	0.00326128
IZ vs CTRL	ENSSSCG00000016131	ADAM23	ADAM metallopeptidase domain 23 [Source:NCBI gene;Acc:100518044]	DISINTEGRIN AND METALLOPROTEINASE DOMAIN-CONTAINING PROTEIN 23 (PTHR11905:SF13)	1.2918	0.0017883	0.0103531
IZ vs CTRL	ENSSSCG00000009644	ADAM28	ADAM metallopeptidase domain 28 [Source:NCBI gene;Acc:100152711]	DISINTEGRIN AND METALLOPROTEINASE DOMAIN-CONTAINING PROTEIN 28 (PTHR11905:SF32)	1.99573	0.00192222	0.0109843
IZ vs CTRL	ENSSSCG00000007145	ADAM33	ADAM metallopeptidase domain 33 [Source:NCBI gene;Acc:100738366]	DISINTEGRIN AND METALLOPROTEINASE DOMAIN-CONTAINING PROTEIN 33 (PTHR11905:SF38)	2.47919	1.21381e-07	1.30806e-05
IZ vs CTRL	ENSSSCG00000016816	ADAMTS12	ADAM metallopeptidase with thrombospondin type 1 motif 12 [Source:NCBI gene;Acc:100511353]	A DISINTEGRIN AND METALLOPROTEINASE WITH THROMBOSPONDIN MOTIFS 12 (PTHR13723:SF189)	1.48972	3.98411e-05	0.000562351
IZ vs CTRL	ENSSSCG00000015250	ADAMTS15	ADAM metallopeptidase with thrombospondin type 1 motif 15 [Source:NCBI gene;Acc:100518325]	A DISINTEGRIN AND METALLOPROTEINASE WITH THROMBOSPONDIN MOTIFS 15 (PTHR13723:SF39)	1.2912	0.000151029	0.00155698
IZ vs CTRL	ENSSSCG00000017109	ADAMTS16	ADAM metallopeptidase with thrombospondin type 1 motif 16 [Source:NCBI gene;Acc:100519115]	A DISINTEGRIN AND METALLOPROTEINASE WITH THROMBOSPONDIN MOTIFS 16 (PTHR13723:SF140)	4.24815	0.000628421	0.00463666
IZ vs CTRL	ENSSSCG00000024043	ADAMTS2	ADAM metallopeptidase with thrombospondin type 1 motif 2 [Source:NCBI gene;Acc:100521434]	A DISINTEGRIN AND METALLOPROTEINASE WITH THROMBOSPONDIN MOTIFS 2 (PTHR13723:SF141)	3.44921	2.49082e-07	1.81928e-05
IZ vs CTRL	ENSSSCG00000012027	ADAMTS5	ADAM metallopeptidase with thrombospondin type 1 motif 5 [Source:NCBI gene;Acc:100522952]	A DISINTEGRIN AND METALLOPROTEINASE WITH THROMBOSPONDIN MOTIFS 5 (PTHR13723:SF37)	1.15093	0.0130171	0.0480628
IZ vs CTRL	ENSSSCG00000015249	ADAMTS8	ADAM metallopeptidase with thrombospondin type 1 motif 8 [Source:NCBI gene;Acc:100518855]	A DISINTEGRIN AND METALLOPROTEINASE WITH THROMBOSPONDIN MOTIFS 8 (PTHR13723:SF41)	2.87142	0.00287683	0.0149588
IZ vs CTRL	ENSSSCG00000011496	ADAMTS9	ADAM metallopeptidase with thrombospondin type 1 motif 9 [Source:NCBI gene;Acc:100520218]	A DISINTEGRIN AND METALLOPROTEINASE WITH THROMBOSPONDIN MOTIFS 9 (PTHR13723:SF33)	1.74881	0.00100427	0.00662814
IZ vs CTRL	ENSSSCG00000026425	ADAMTSL2	ADAMTS like 2 [Source:NCBI gene;Acc:100628047]	ADAMTS-LIKE PROTEIN 2 (PTHR13723:SF147)	3.1134	0.000518318	0.0039956
IZ vs CTRL	ENSSSCG00000006651	ADAMTSL4	ADAMTS like 4 [Source:NCBI gene;Acc:100514576]	ADAMTS-LIKE PROTEIN 4 (PTHR13723:SF144)	1.07604	0.000541141	0.0041209
IZ vs CTRL	ENSSSCG00000012089	ADARB1	adenosine deaminase RNA specific B1 [Source:NCBI gene;Acc:100154277]	DOUBLE-STRANDED RNA-SPECIFIC EDITASE 1 (PTHR10910:SF58)	1.24558	0.000938743	0.00624836
IZ vs CTRL	ENSSSCG00000002706	ADAT1	adenosine deaminase tRNA specific 1 [Source:NCBI gene;Acc:100521793]	TRNA-SPECIFIC ADENOSINE DEAMINASE 1 (PTHR46516:SF1)	-0.769311	0.0102637	0.0400812
IZ vs CTRL	ENSSSCG00000017101	ADCY2	adenylate cyclase 2 [Source:NCBI gene;Acc:100517503]	ADENYLATE CYCLASE TYPE 2 (PTHR45627:SF6)	2.67405	7.39293e-07	3.40447e-05
IZ vs CTRL	ENSSSCG00000008578	ADCY3	adenylate cyclase 3 [Source:NCBI gene;Acc:100514402]	ADENYLATE CYCLASE TYPE 3 (PTHR45627:SF13)	2.40146	5.2366e-06	0.000126369
IZ vs CTRL	ENSSSCG00000000175	ADCY6	adenylate cyclase 6 [Source:NCBI gene;Acc:100522613]	ADENYLATE CYCLASE TYPE 6 (PTHR45627:SF11)	-0.922993	0.000220241	0.00207188
IZ vs CTRL	ENSSSCG00000015825	ADGRA2	adhesion G protein-coupled receptor A2 [Source:NCBI gene;Acc:100524344]	ADHESION G PROTEIN-COUPLED RECEPTOR A2 (PTHR45930:SF1)	2.04673	2.25189e-07	1.74532e-05
IZ vs CTRL	ENSSSCG00000009745	ADGRD1	adhesion G protein-coupled receptor D1 [Source:NCBI gene;Acc:100736874]	ADHESION G-PROTEIN COUPLED RECEPTOR D1 (PTHR12011:SF216)	1.0923	6.02242e-06	0.000139464
IZ vs CTRL	ENSSSCG00000023591	ADGRF2		ADHESION G-PROTEIN COUPLED RECEPTOR F2 (PTHR45813:SF6)	1.8382	0.00588544	0.0258593
IZ vs CTRL	ENSSSCG00000029756	ADGRG2	adhesion G protein-coupled receptor G2 [Source:NCBI gene;Acc:100157214]	ADHESION G-PROTEIN COUPLED RECEPTOR G2 (PTHR12011:SF264)	3.02885	0.000642514	0.00471433
IZ vs CTRL	ENSSSCG00000025503	ADGRG5	adhesion G protein-coupled receptor G5 [Source:NCBI gene;Acc:100621610]	ADHESION G-PROTEIN COUPLED RECEPTOR G5 (PTHR12011:SF326)	2.59014	0.00170945	0.00996029
IZ vs CTRL	ENSSSCG00000004139	ADGRG6	adhesion G protein-coupled receptor G6 [Source:NCBI gene;Acc:100511292]	ADHESION G-PROTEIN COUPLED RECEPTOR G6 (PTHR12011:SF290)	1.80351	0.000615855	0.00456544
IZ vs CTRL	ENSSSCG00000013773	ADGRL1	adhesion G protein-coupled receptor L1 [Source:NCBI gene;Acc:100514215]	ADHESION G PROTEIN-COUPLED RECEPTOR L1 (PTHR12011:SF62)	2.7454	7.18796e-07	3.36076e-05
IZ vs CTRL	ENSSSCG00000026129	ADGRL3	adhesion G protein-coupled receptor L3 [Source:NCBI gene;Acc:100624115]	ADHESION G PROTEIN-COUPLED RECEPTOR L3 (PTHR12011:SF60)	2.43865	5.92416e-05	0.000768711
IZ vs CTRL	ENSSSCG00000006213	ADHFE1	alcohol dehydrogenase iron containing 1 [Source:NCBI gene;Acc:100521620]	HYDROXYACID-OXOACID TRANSHYDROGENASE, MITOCHONDRIAL (PTHR11496:SF83)	-1.74428	2.74809e-06	8.18055e-05
IZ vs CTRL	ENSSSCG00000000757	ADIPOR2	adiponectin receptor 2 [Source:NCBI gene;Acc:404694]	ADIPONECTIN RECEPTOR PROTEIN 2 (PTHR20855:SF33)	-0.786842	1.19162e-05	0.00023141
IZ vs CTRL	ENSSSCG00000024103	ADPRHL1	ADP-ribosylhydrolase like 1 [Source:NCBI gene;Acc:100620837]	[PROTEIN ADP-RIBOSYLARGININE] HYDROLASE-LIKE PROTEIN 1 (PTHR22957:SF294)	-0.691157	0.0135084	0.0495366
IZ vs CTRL	ENSSSCG00000003634	ADPRHL2	ADP-ribosylhydrolase like 2 [Source:NCBI gene;Acc:100525405]	POLY(ADP-RIBOSE) GLYCOHYDROLASE ARH3 (PTHR16222:SF24)	-0.77802	9.17396e-05	0.00106581
IZ vs CTRL	ENSSSCG00000016754	AEBP1	AE binding protein 1 [Source:NCBI gene;Acc:733628]	ADIPOCYTE ENHANCER-BINDING PROTEIN 1 (PTHR11532:SF48)	5.51186	5.90904e-07	2.93846e-05
IZ vs CTRL	ENSSSCG00000023593	AFF1	AF4/FMR2 family member 1 [Source:NCBI gene;Acc:100739621]	AF4/FMR2 FAMILY MEMBER 1 (PTHR10528:SF6)	1.59569	0.00148519	0.00892877
IZ vs CTRL	ENSSSCG00000012730	AFF2	AF4/FMR2 family member 2 [Source:NCBI gene;Acc:100512515]	AF4/FMR2 FAMILY MEMBER 2 (PTHR10528:SF18)	5.75231	3.31752e-06	9.11841e-05
IZ vs CTRL	ENSSSCG00000022947	AFG3L2	AFG3 like matrix AAA peptidase subunit 2 [Source:NCBI gene;Acc:100623478]	AFG3-LIKE PROTEIN 2 (PTHR43655:SF9)	-0.783268	1.7186e-05	0.000295725
IZ vs CTRL	ENSSSCG00000015772	AGA	aspartylglucosaminidase [Source:NCBI gene;Acc:100152203]	N(4)-(BETA-N-ACETYLGLUCOSAMINYL)-L-ASPARAGINASE (PTHR10188:SF6)	-0.613792	0.000102805	0.00115991
IZ vs CTRL	ENSSSCG00000025610	AGAP3	ArfGAP with GTPase domain, ankyrin repeat and PH domain 3 [Source:NCBI gene;Acc:100625238]	ARF-GAP WITH GTPASE, ANK REPEAT AND PH DOMAIN-CONTAINING PROTEIN 3 (PTHR45819:SF2)	0.981421	0.00775938	0.0321164
IZ vs CTRL	ENSSSCG00000004033	AGPAT4	1-acylglycerol-3-phosphate O-acyltransferase 4 [Source:NCBI gene;Acc:100156632]	1-ACYL-SN-GLYCEROL-3-PHOSPHATE ACYLTRANSFERASE DELTA (PTHR10983:SF8)	1.74981	0.000136205	0.00144663
IZ vs CTRL	ENSSSCG00000010184	AGT	angiotensinogen [Source:NCBI gene;Acc:100157073]	ANGIOTENSINOGEN (PTHR11461:SF13)	-1.35963	0.000242363	0.00222881
IZ vs CTRL	ENSSSCG00000010957	AGTPBP1	ATP/GTP binding protein 1 [Source:NCBI gene;Acc:100518857]	CYTOSOLIC CARBOXYPEPTIDASE 1 (PTHR12756:SF24)	-0.91252	0.00607266	0.0264924
IZ vs CTRL	ENSSSCG00000022401	AGTRAP	angiotensin II receptor associated protein [Source:NCBI gene;Acc:100524812]	TYPE-1 ANGIOTENSIN II RECEPTOR-ASSOCIATED PROTEIN (PTHR16521:SF3)	1.10408	0.000555387	0.00421525
IZ vs CTRL	ENSSSCG00000012657	AIFM1	apoptosis inducing factor mitochondria associated 1 [Source:NCBI gene;Acc:100524062]	APOPTOSIS-INDUCING FACTOR 1, MITOCHONDRIAL (PTHR43557:SF4)	-1.191	1.03637e-05	0.000210033
IZ vs CTRL	ENSSSCG00000010258	AIFM2	apoptosis inducing factor mitochondria associated 2 [Source:NCBI gene;Acc:100153541]	APOPTOSIS-INDUCING FACTOR 2 (PTHR43735:SF3)	-0.960747	0.00489971	0.0224932
IZ vs CTRL	ENSSSCG00000010096	AIFM3	apoptosis inducing factor mitochondria associated 3 [Source:NCBI gene;Acc:100525540]	APOPTOSIS-INDUCING FACTOR 3 (PTHR43557:SF8)	-1.8383	0.0130877	0.0482508
IZ vs CTRL	ENSSSCG00000005627	AK1	adenylate kinase 1 [Source:NCBI gene;Acc:100521423]	ADENYLATE KINASE ISOENZYME 1 (PTHR23359:SF59)	-1.40738	6.99935e-08	9.92849e-06
IZ vs CTRL	ENSSSCG00000002268	AKAP5	A-kinase anchoring protein 5 [Source:NCBI gene;Acc:100153460]	A-KINASE ANCHOR PROTEIN 5 (PTHR15182:SF0)	2.23159	0.000181151	0.00176995
IZ vs CTRL	ENSSSCG00000024517	AKAP6	A-kinase anchoring protein 6 [Source:NCBI gene;Acc:100155181]	A-KINASE ANCHOR PROTEIN 6 (PTHR14514:SF2)	-1.00878	2.45834e-06	7.63505e-05
IZ vs CTRL	ENSSSCG00000023894	AKNA	AT-hook transcription factor [Source:NCBI gene;Acc:100152364]	AT-HOOK-CONTAINING TRANSCRIPTION FACTOR (PTHR21510:SF15)	3.17337	1.37004e-07	1.35477e-05
IZ vs CTRL	ENSSSCG00000010872	AKT3	AKT serine/threonine kinase 3 [Source:NCBI gene;Acc:100513811]	RAC-GAMMA SERINE/THREONINE-PROTEIN KINASE (PTHR24356:SF190)	1.456	7.93893e-08	1.03483e-05
IZ vs CTRL	ENSSSCG00000008948	ALB	albumin [Source:NCBI gene;Acc:396960]	SERUM ALBUMIN (PTHR11385:SF13)	-1.08699	0.00281337	0.0146895
IZ vs CTRL	ENSSSCG00000025578	ALDH1A2	aldehyde dehydrogenase 1 family member A2 [Source:NCBI gene;Acc:100737077]	RETINAL DEHYDROGENASE 2 (PTHR11699:SF102)	1.60278	0.00209555	0.0117027
IZ vs CTRL	ENSSSCG00000004822	ALDH1A3	aldehyde dehydrogenase 1 family member A3 [Source:NCBI gene;Acc:102162530]	ALDEHYDE DEHYDROGENASE FAMILY 1 MEMBER A3 (PTHR11699:SF209)	1.77261	0.00732763	0.0306738
IZ vs CTRL	ENSSSCG00000000839	ALDH1L2	aldehyde dehydrogenase 1 family member L2 [Source:NCBI gene;Acc:100151976]	MITOCHONDRIAL 10-FORMYLTETRAHYDROFOLATE DEHYDROGENASE (PTHR11699:SF131)	1.27746	4.61038e-06	0.000115974
IZ vs CTRL	ENSSSCG00000028501	ALDH3B1	aldehyde dehydrogenase 3 family member B1 [Source:NCBI gene;Acc:100739347]	ALDEHYDE DEHYDROGENASE FAMILY 3 MEMBER B1 (PTHR43570:SF2)	1.97293	0.00616423	0.0267562
IZ vs CTRL	ENSSSCG00000002357	ALDH6A1	aldehyde dehydrogenase 6 family member A1 [Source:NCBI gene;Acc:100153301]	METHYLMALONATE-SEMIALDEHYDE DEHYDROGENASE [ACYLATING], MITOCHONDRIAL (PTHR43866:SF3)	-1.12111	1.53274e-05	0.000273811
IZ vs CTRL	ENSSSCG00000024254	ALKBH7	alkB homolog 7 [Source:NCBI gene;Acc:100517144]	ALPHA-KETOGLUTARATE-DEPENDENT DIOXYGENASE ALKB HOMOLOG 7, MITOCHONDRIAL (PTHR21052:SF0)	-0.79	0.000600418	0.00447414
IZ vs CTRL	ENSSSCG00000024628	ALKBH8	alkB homolog 8, tRNA methyltransferase [Source:NCBI gene;Acc:100626321]	ALKYLATED DNA REPAIR PROTEIN ALKB HOMOLOG 8 (PTHR13069:SF28)	-0.76749	0.000152245	0.00156203
IZ vs CTRL	ENSSSCG00000016822	AMACR		-	-0.942398	0.000225737	0.00210517
IZ vs CTRL	ENSSSCG00000004392	AMD1	adenosylmethionine decarboxylase 1 [Source:NCBI gene;Acc:100155925]	S-ADENOSYLMETHIONINE DECARBOXYLASE PROENZYME (PTHR11570:SF0)	-0.978681	0.000142082	0.0014913
IZ vs CTRL	ENSSSCG00000000271	AMHR2	anti-Mullerian hormone receptor type 2 [Source:NCBI gene;Acc:100154297]	ANTI-MUELLERIAN HORMONE TYPE-2 RECEPTOR (PTHR23255:SF49)	5.02064	0.00551113	0.0245914
IZ vs CTRL	ENSSSCG00000000810	AMIGO2	adhesion molecule with Ig like domain 2 [Source:NCBI gene;Acc:100152349]	AMPHOTERIN-INDUCED PROTEIN 2 (PTHR24368:SF209)	1.25849	0.00119301	0.00757169
IZ vs CTRL	ENSSSCG00000012591	AMOT	angiomotin [Source:NCBI gene;Acc:100158213]	ANGIOMOTIN (PTHR14826:SF6)	1.52682	2.20292e-06	7.14968e-05
IZ vs CTRL	ENSSSCG00000014960	AMOTL1	angiomotin like 1 [Source:NCBI gene;Acc:100513610]	ANGIOMOTIN-LIKE PROTEIN 1 (PTHR14826:SF12)	1.5849	0.00156059	0.00926553
IZ vs CTRL	ENSSSCG00000017264	AMZ2	archaelysin family metallopeptidase 2 [Source:NCBI gene;Acc:100626953]	ARCHAEMETZINCIN-2 (PTHR32205:SF5)	-0.849497	6.86219e-06	0.000153538
IZ vs CTRL	ENSSSCG00000006035	ANGPT1	angiopoietin 1 [Source:NCBI gene;Acc:397009]	ANGIOPOIETIN-1 (PTHR19143:SF156)	1.43646	0.00567346	0.0251591
IZ vs CTRL	ENSSSCG00000007198	ANGPT4	angiopoietin 4 [Source:NCBI gene;Acc:100515978]	ANGIOPOIETIN-4 (PTHR19143:SF31)	3.29865	1.68568e-05	0.000291789
IZ vs CTRL	ENSSSCG00000005608	ANGPTL2	angiopoietin like 2 [Source:NCBI gene;Acc:100126164]	ANGIOPOIETIN-RELATED PROTEIN 2 (PTHR19143:SF24)	3.69764	6.56352e-10	5.88099e-07
IZ vs CTRL	ENSSSCG00000007022	ANK1	ankyrin 1 [Source:NCBI gene;Acc:100157679]	ANKYRIN-1 (PTHR24133:SF38)	-0.825343	0.00202399	0.0114067
IZ vs CTRL	ENSSSCG00000017877	ANKFY1	ankyrin repeat and FYVE domain containing 1 [Source:HGNC Symbol;Acc:HGNC:20763]	RABANKYRIN-5 (PTHR24118:SF82)	1.02092	0.00101969	0.00672213
IZ vs CTRL	ENSSSCG00000016784	ANKH	ANKH inorganic pyrophosphate transport regulator [Source:NCBI gene;Acc:100624458]	PROGRESSIVE ANKYLOSIS PROTEIN HOMOLOG (PTHR28384:SF1)	-0.646683	0.000104246	0.0011708
IZ vs CTRL	ENSSSCG00000013497	ANKRD24	ankyrin repeat domain 24 [Source:NCBI gene;Acc:100525327]	ANKYRIN REPEAT DOMAIN-CONTAINING PROTEIN 24 (PTHR24173:SF16)	1.57828	0.0113475	0.0431985
IZ vs CTRL	ENSSSCG00000003708	ANKRD29	ankyrin repeat domain 29 [Source:NCBI gene;Acc:100739254]	ANKYRIN REPEAT DOMAIN-CONTAINING PROTEIN 29 (PTHR24120:SF3)	2.82087	5.21954e-06	0.000126174
IZ vs CTRL	ENSSSCG00000006688	ANKRD35	ankyrin repeat domain 35 [Source:NCBI gene;Acc:100511691]	ANKYRIN REPEAT DOMAIN-CONTAINING PROTEIN 35 (PTHR24161:SF21)	2.46436	0.000330588	0.00281668
IZ vs CTRL	ENSSSCG00000016074	ANKRD44	ankyrin repeat domain 44 [Source:NCBI gene;Acc:100620944]	SERINE/THREONINE-PROTEIN PHOSPHATASE 6 REGULATORY ANKYRIN REPEAT SUBUNIT B (PTHR24123:SF82)	1.22835	0.000100162	0.00114056
IZ vs CTRL	ENSSSCG00000007939	ANKS3	ankyrin repeat and sterile alpha motif domain containing 3 [Source:NCBI gene;Acc:100511250]	ANKYRIN REPEAT AND SAM DOMAIN-CONTAINING PROTEIN 3 (PTHR24184:SF6)	1.42496	0.000462708	0.00364698
IZ vs CTRL	ENSSSCG00000024158	ANO1	anoctamin 1 [Source:NCBI gene;Acc:100738137]	ANOCTAMIN-1 (PTHR12308:SF13)	1.38442	0.0116474	0.0440602
IZ vs CTRL	ENSSSCG00000013339	ANO3	anoctamin 3 [Source:NCBI gene;Acc:100519534]	ANOCTAMIN-3 (PTHR12308:SF16)	2.32712	0.00537422	0.0241485
IZ vs CTRL	ENSSSCG00000013344	ANO5	anoctamin 5 [Source:NCBI gene;Acc:100520542]	ANOCTAMIN-5 (PTHR12308:SF23)	-3.57871	0.00608953	0.0265458
IZ vs CTRL	ENSSSCG00000000804	ANO6	anoctamin 6 [Source:NCBI gene;Acc:100155593]	ANOCTAMIN-6 (PTHR12308:SF21)	0.921722	1.96304e-05	0.000325395
IZ vs CTRL	ENSSSCG00000001849	ANPEP	alanyl aminopeptidase, membrane [Source:NCBI gene;Acc:397520]	AMINOPEPTIDASE N (PTHR11533:SF172)	6.46673	7.77237e-06	0.000169864
IZ vs CTRL	ENSSSCG00000008340	ANTXR1	ANTXR cell adhesion molecule 1 [Source:NCBI gene;Acc:100513853]	ANTHRAX TOXIN RECEPTOR 1 (PTHR16059:SF11)	3.00974	3.17222e-10	4.45977e-07
IZ vs CTRL	ENSSSCG00000004578	ANXA2	annexin A2 [Source:NCBI gene;Acc:406192]	ANNEXIN A2-RELATED (PTHR10502:SF18)	1.14372	8.03531e-05	0.000972261
IZ vs CTRL	ENSSSCG00000017384	AOC2	amine oxidase copper containing 2 [Source:NCBI gene;Acc:100520513]	RETINA-SPECIFIC COPPER AMINE OXIDASE (PTHR10638:SF4)	2.33116	0.00668695	0.0286137
IZ vs CTRL	ENSSSCG00000002015	AP1G2	adaptor related protein complex 1 subunit gamma 2 [Source:NCBI gene;Acc:100157682]	AP-1 COMPLEX SUBUNIT GAMMA-LIKE 2 (PTHR22780:SF28)	1.00103	0.001904	0.0108983
IZ vs CTRL	ENSSSCG00000012836	AP2A2	adaptor related protein complex 2 subunit alpha 2 [Source:NCBI gene;Acc:100513262]	AP-2 COMPLEX SUBUNIT ALPHA-2 (PTHR22780:SF30)	1.12295	0.00210803	0.0117572
IZ vs CTRL	ENSSSCG00000006762	AP4B1	adaptor related protein complex 4 subunit beta 1 [Source:NCBI gene;Acc:100516855]	AP-4 COMPLEX SUBUNIT BETA-1 (PTHR11134:SF4)	-0.72429	2.76722e-05	0.000424445
IZ vs CTRL	ENSSSCG00000001972	AP4S1	adaptor related protein complex 4 subunit sigma 1 [Source:NCBI gene;Acc:100154615]	AP-4 COMPLEX SUBUNIT SIGMA-1 (PTHR11753:SF4)	-0.73004	0.00303643	0.0155815
IZ vs CTRL	ENSSSCG00000012978	AP5B1	adaptor related protein complex 5 subunit beta 1 [Source:NCBI gene;Acc:100511736]	AP-5 COMPLEX SUBUNIT BETA-1 (PTHR34033:SF1)	1.68965	0.0110945	0.0424391
IZ vs CTRL	ENSSSCG00000000884	APAF1	apoptotic peptidase activating factor 1 [Source:NCBI gene;Acc:100513283]	APOPTOTIC PROTEASE-ACTIVATING FACTOR 1 (PTHR22845:SF6)	0.668384	0.00121111	0.00766399
IZ vs CTRL	ENSSSCG00000013299	APIP	APAF1 interacting protein [Source:NCBI gene;Acc:100525733]	METHYLTHIORIBULOSE-1-PHOSPHATE DEHYDRATASE (PTHR10640:SF7)	-0.751557	0.000858309	0.0058557
IZ vs CTRL	ENSSSCG00000000841	APPL2	adaptor protein, phosphotyrosine interacting with PH domain and leucine zipper 2 [Source:NCBI gene;Acc:100190991]	DCC-INTERACTING PROTEIN 13-BETA (PTHR46415:SF1)	-0.738682	0.00294897	0.0152432
IZ vs CTRL	ENSSSCG00000012371	AR	androgen receptor [Source:NCBI gene;Acc:397582]	ANDROGEN RECEPTOR (PTHR24084:SF6)	4.17909	2.12363e-07	1.66566e-05
IZ vs CTRL	ENSSSCG00000014817	ARAP1	ArfGAP with RhoGAP domain, ankyrin repeat and PH domain 1 [Source:NCBI gene;Acc:100511767]	ARF-GAP WITH RHO-GAP DOMAIN, ANK REPEAT AND PH DOMAIN-CONTAINING PROTEIN 1 (PTHR45899:SF3)	1.70493	7.40017e-07	3.40447e-05
RZ vs CTRL	ENSSSCG00000005012	ARF6	ADP ribosylation factor 6 [Source:NCBI gene;Acc:780425]	ADP-RIBOSYLATION FACTOR 6 (PTHR11711:SF322)	0.873653	1.22278e-05	0.00637549
IZ vs CTRL	ENSSSCG00000000037	ARFGAP3	ADP ribosylation factor GTPase activating protein 3 [Source:NCBI gene;Acc:100523962]	ADP-RIBOSYLATION FACTOR GTPASE-ACTIVATING PROTEIN 3 (PTHR45686:SF1)	1.11176	7.30378e-06	0.000161114
IZ vs CTRL	ENSSSCG00000013256	ARHGAP1	Rho GTPase activating protein 1 [Source:NCBI gene;Acc:100515942]	RHO GTPASE-ACTIVATING PROTEIN 1 (PTHR45808:SF6)	1.76465	5.67179e-08	8.71328e-06
IZ vs CTRL	ENSSSCG00000009029	ARHGAP10	Rho GTPase activating protein 10 [Source:NCBI gene;Acc:100521464]	RHO GTPASE-ACTIVATING PROTEIN 10 (PTHR12552:SF5)	-0.832073	1.86556e-05	0.000313464
RZ vs CTRL	ENSSSCG00000009029	ARHGAP10	Rho GTPase activating protein 10 [Source:NCBI gene;Acc:100521464]	RHO GTPASE-ACTIVATING PROTEIN 10 (PTHR12552:SF5)	-0.778044	4.70044e-05	0.013953
IZ vs CTRL	ENSSSCG00000011074	ARHGAP21	Rho GTPase activating protein 21 [Source:NCBI gene;Acc:100518571]	RHO GTPASE-ACTIVATING PROTEIN 21 (PTHR23175:SF16)	0.697682	0.000252083	0.00230342
IZ vs CTRL	ENSSSCG00000010381	ARHGAP22	Rho GTPase activating protein 22 [Source:NCBI gene;Acc:102159729]	RHO GTPASE-ACTIVATING PROTEIN 22 (PTHR15228:SF22)	2.95503	0.00300647	0.0154601
IZ vs CTRL	ENSSSCG00000006372	ARHGAP30	Rho GTPase activating protein 30 [Source:NCBI gene;Acc:100158101]	RHO GTPASE-ACTIVATING PROTEIN 30 (PTHR15729:SF12)	0.890732	0.00749956	0.0312591
IZ vs CTRL	ENSSSCG00000026224	ARHGAP31	Rho GTPase activating protein 31 [Source:NCBI gene;Acc:100511412]	RHO GTPASE-ACTIVATING PROTEIN 31 (PTHR15729:SF3)	0.692414	0.0102764	0.0401214
IZ vs CTRL	ENSSSCG00000015238	ARHGAP32	Rho GTPase activating protein 32 [Source:NCBI gene;Acc:100737512]	RHO GTPASE-ACTIVATING PROTEIN 32 (PTHR15729:SF13)	2.15241	2.34831e-06	7.41375e-05
IZ vs CTRL	ENSSSCG00000012669	ARHGAP36	Rho GTPase activating protein 36 [Source:NCBI gene;Acc:100511614]	RHO GTPASE-ACTIVATING PROTEIN 36 (PTHR12635:SF8)	-1.4902	0.00526325	0.0237876
IZ vs CTRL	ENSSSCG00000012112	ARHGAP6	Rho GTPase activating protein 6 [Source:NCBI gene;Acc:100524780]	RHO GTPASE-ACTIVATING PROTEIN 6 (PTHR12635:SF6)	1.40813	1.07413e-06	4.33839e-05
IZ vs CTRL	ENSSSCG00000003040	ARHGEF1	Rho guanine nucleotide exchange factor 1 [Source:NCBI gene;Acc:100518073]	RHO GUANINE NUCLEOTIDE EXCHANGE FACTOR 1 (PTHR45872:SF4)	1.27971	0.000336113	0.00285118
IZ vs CTRL	ENSSSCG00000023419	ARHGEF10		RHO GUANINE NUCLEOTIDE EXCHANGE FACTOR 10 (PTHR12877:SF14)	1.10711	0.00622113	0.0269624
IZ vs CTRL	ENSSSCG00000006461	ARHGEF11	Rho guanine nucleotide exchange factor 11 [Source:NCBI gene;Acc:100157291]	RHO GUANINE NUCLEOTIDE EXCHANGE FACTOR 11 (PTHR45872:SF1)	1.3712	2.54506e-06	7.82931e-05
IZ vs CTRL	ENSSSCG00000014822	ARHGEF17	Rho guanine nucleotide exchange factor 17 [Source:NCBI gene;Acc:100516147]	RHO GUANINE NUCLEOTIDE EXCHANGE FACTOR 17 (PTHR12877:SF15)	1.24453	0.00156662	0.00929174
IZ vs CTRL	ENSSSCG00000003472	ARHGEF19	Rho guanine nucleotide exchange factor 19 [Source:NCBI gene;Acc:100521628]	RHO GUANINE NUCLEOTIDE EXCHANGE FACTOR 19 (PTHR12845:SF6)	2.3167	0.00124528	0.00781455
IZ vs CTRL	ENSSSCG00000000435	ARHGEF25	Rho guanine nucleotide exchange factor 25 [Source:NCBI gene;Acc:100517400]	RHO GUANINE NUCLEOTIDE EXCHANGE FACTOR 25 (PTHR22826:SF117)	2.13047	4.15321e-06	0.000108109
IZ vs CTRL	ENSSSCG00000024205	ARHGEF26	Rho guanine nucleotide exchange factor 26 [Source:NCBI gene;Acc:100626582]	RHO GUANINE NUCLEOTIDE EXCHANGE FACTOR 26 (PTHR12845:SF4)	1.16375	0.00744939	0.0311216
IZ vs CTRL	ENSSSCG00000028317	ARHGEF28	Rho guanine nucleotide exchange factor 28 [Source:NCBI gene;Acc:100515652]	RHO GUANINE NUCLEOTIDE EXCHANGE FACTOR 28 (PTHR13944:SF22)	-0.969819	1.93686e-05	0.000322923
IZ vs CTRL	ENSSSCG00000011367	ARIH2	ariadne RBR E3 ubiquitin protein ligase 2 [Source:NCBI gene;Acc:100524765]	E3 UBIQUITIN-PROTEIN LIGASE ARIH2 (PTHR11685:SF210)	-0.725722	1.29195e-05	0.000243743
IZ vs CTRL	ENSSSCG00000015868	ARL6IP6	ADP ribosylation factor like GTPase 6 interacting protein 6 [Source:NCBI gene;Acc:100152698]	ADP-RIBOSYLATION FACTOR-LIKE PROTEIN 6-INTERACTING PROTEIN 6 (PTHR28640:SF1)	0.662076	0.00300548	0.0154596
IZ vs CTRL	ENSSSCG00000008899	ARL9	ADP ribosylation factor like GTPase 9 [Source:NCBI gene;Acc:100521807]	ADP-RIBOSYLATION FACTOR-LIKE PROTEIN 9 (PTHR46724:SF2)	2.35897	0.00134417	0.00828361
IZ vs CTRL	ENSSSCG00000017214	ARMC7	armadillo repeat containing 7 [Source:NCBI gene;Acc:100511037]	ARMADILLO REPEAT-CONTAINING PROTEIN 7 (PTHR46263:SF1)	1.45718	0.00154186	0.00918285
IZ vs CTRL	ENSSSCG00000023994	ARMC9	armadillo repeat containing 9 [Source:NCBI gene;Acc:100519629]	LISH DOMAIN-CONTAINING PROTEIN ARMC9 (PTHR14881:SF4)	2.1203	0.000133207	0.00142446
IZ vs CTRL	ENSSSCG00000012510	ARMCX2	armadillo repeat containing X-linked 2 [Source:NCBI gene;Acc:100521941]	ARMADILLO REPEAT-CONTAINING X-LINKED PROTEIN 2 (PTHR15712:SF9)	1.15809	0.00420214	0.0199344
IZ vs CTRL	ENSSSCG00000005071	ARMH4	armadillo like helical domain containing 4 [Source:NCBI gene;Acc:100514619]	CHROMOSOME 14 OPEN READING FRAME 37 (PTHR21585:SF0)	1.62338	0.000333961	0.002839
IZ vs CTRL	ENSSSCG00000007625	ARPC1B	actin related protein 2/3 complex subunit 1B [Source:NCBI gene;Acc:100174964]	ACTIN-RELATED PROTEIN 2/3 COMPLEX SUBUNIT 1B (PTHR10709:SF10)	1.30037	4.11512e-05	0.000575648
IZ vs CTRL	ENSSSCG00000014852	ARRB1	arrestin beta 1 [Source:NCBI gene;Acc:100521141]	BETA-ARRESTIN-1 (PTHR11792:SF22)	0.966328	2.05181e-05	0.000337187
IZ vs CTRL	ENSSSCG00000017918	ARRB2	arrestin beta 2 [Source:NCBI gene;Acc:100170767]	BETA-ARRESTIN-2 (PTHR11792:SF20)	0.903158	0.00400556	0.0192134
IZ vs CTRL	ENSSSCG00000009122	ARSJ	arylsulfatase family member J [Source:NCBI gene;Acc:102163304]	ARYLSULFATASE J (PTHR10342:SF69)	2.11147	2.55036e-05	0.00039741
IZ vs CTRL	ENSSSCG00000008976	ART3	ADP-ribosyltransferase 3 [Source:NCBI gene;Acc:100522086]	ECTO-ADP-RIBOSYLTRANSFERASE 3 (PTHR10339:SF4)	-1.56979	3.03568e-07	1.97101e-05
IZ vs CTRL	ENSSSCG00000010592	AS3MT	arsenite methyltransferase [Source:NCBI gene;Acc:100622012]	ARSENITE METHYLTRANSFERASE (PTHR43675:SF8)	-1.69852	1.12736e-05	0.000223988
IZ vs CTRL	ENSSSCG00000028759	ASAP1	ArfGAP with SH3 domain, ankyrin repeat and PH domain 1 [Source:NCBI gene;Acc:106509950]	SUBFAMILY NOT NAMED (PTHR14167:SF78)	1.50932	4.60241e-06	0.000115943
IZ vs CTRL	ENSSSCG00000008642	ASAP2	ArfGAP with SH3 domain, ankyrin repeat and PH domain 2 [Source:NCBI gene;Acc:100513350]	ARF-GAP WITH SH3 DOMAIN, ANK REPEAT AND PH DOMAIN-CONTAINING PROTEIN 2 (PTHR45854:SF4)	0.951814	0.00996203	0.039241
IZ vs CTRL	ENSSSCG00000012133	ASB11	ankyrin repeat and SOCS box containing 11 [Source:NCBI gene;Acc:100154431]	ANKYRIN REPEAT AND SOCS BOX PROTEIN 11 (PTHR24136:SF14)	-1.73865	8.21778e-06	0.000176303
IZ vs CTRL	ENSSSCG00000016606	ASB15	ankyrin repeat and SOCS box containing 15 [Source:NCBI gene;Acc:100513190]	-	-1.73462	3.18179e-05	0.000469921
IZ vs CTRL	ENSSSCG00000016318	ASB18	ankyrin repeat and SOCS box containing 18 [Source:NCBI gene;Acc:100621336]	ANKYRIN REPEAT AND SOCS BOX PROTEIN 18 (PTHR24118:SF76)	-2.13426	0.0076803	0.0318197
IZ vs CTRL	ENSSSCG00000002467	ASB2	ankyrin repeat and SOCS box containing 2 [Source:NCBI gene;Acc:100153068]	ANKYRIN REPEAT AND SOCS BOX PROTEIN 2 (PTHR24173:SF33)	-0.886361	0.00440902	0.0207329
IZ vs CTRL	ENSSSCG00000015333	ASB4	ankyrin repeat and SOCS box containing 4 [Source:NCBI gene;Acc:100523325]	ANKYRIN REPEAT AND SOCS BOX PROTEIN 4 (PTHR24123:SF98)	-1.26437	3.96302e-05	0.000560293
IZ vs CTRL	ENSSSCG00000030395	ASB5	ankyrin repeat and SOCS box containing 5 [Source:NCBI gene;Acc:100511413]	ANKYRIN REPEAT AND SOCS BOX PROTEIN 5 (PTHR24136:SF18)	-1.92519	6.22495e-06	0.000142921
IZ vs CTRL	ENSSSCG00000021024	ASB8	ankyrin repeat and SOCS box containing 8 [Source:NCBI gene;Acc:100621000]	ANKYRIN REPEAT AND SOCS BOX PROTEIN 8 (PTHR24134:SF1)	-1.01975	1.43472e-06	5.31593e-05
IZ vs CTRL	ENSSSCG00000016041	ASNSD1	asparagine synthetase domain containing 1 [Source:NCBI gene;Acc:100513955]	ASPARAGINE SYNTHETASE DOMAIN-CONTAINING PROTEIN 1 (PTHR45937:SF1)	-0.873424	8.89392e-05	0.00104457
IZ vs CTRL	ENSSSCG00000025087	ASPH	aspartate beta-hydroxylase [Source:NCBI gene;Acc:100526167]	ASPARTYL/ASPARAGINYL BETA-HYDROXYLASE (PTHR12366:SF29)	1.22471	8.02976e-07	3.61675e-05
IZ vs CTRL	ENSSSCG00000009959	ASPHD2	aspartate beta-hydroxylase domain containing 2 [Source:NCBI gene;Acc:100156894]	ASPARTATE BETA-HYDROXYLASE DOMAIN-CONTAINING PROTEIN 2 (PTHR46332:SF3)	1.50865	0.00117894	0.00750179
IZ vs CTRL	ENSSSCG00000008072	ASPN	asporin [Source:NCBI gene;Acc:100511749]	ASPORIN (PTHR45712:SF2)	1.566	1.06329e-06	4.3187e-05
IZ vs CTRL	ENSSSCG00000007248	ASXL1	ASXL transcriptional regulator 1 [Source:NCBI gene;Acc:100153847]	POLYCOMB GROUP PROTEIN ASXL1-RELATED (PTHR13578:SF19)	1.50814	1.52125e-05	0.000272546
IZ vs CTRL	ENSSSCG00000010438	ATAD1	ATPase family AAA domain containing 1 [Source:NCBI gene;Acc:100157471]	ATPASE FAMILY AAA DOMAIN-CONTAINING PROTEIN 1 (PTHR45644:SF2)	-0.761727	0.000487304	0.00379392
IZ vs CTRL	ENSSSCG00000008591	ATAD2B	ATPase family AAA domain containing 2B [Source:NCBI gene;Acc:100518905]	ATPASE FAMILY AAA DOMAIN-CONTAINING PROTEIN 2B (PTHR23069:SF5)	-0.609755	0.000909428	0.00609568
IZ vs CTRL	ENSSSCG00000015595	ATF3	activating transcription factor 3 [Source:NCBI gene;Acc:100738612]	CYCLIC AMP-DEPENDENT TRANSCRIPTION FACTOR ATF-3 (PTHR23351:SF23)	-3.52578	0.00127689	0.00796019
IZ vs CTRL	ENSSSCG00000003201	ATF5	activating transcription factor 5 [Source:NCBI gene;Acc:100523675]	CYCLIC AMP-DEPENDENT TRANSCRIPTION FACTOR ATF-5 (PTHR13044:SF3)	1.15483	0.00945107	0.0376598
IZ vs CTRL	ENSSSCG00000001430	ATF6B	activating transcription factor 6 beta [Source:NCBI gene;Acc:100144516]	CYCLIC AMP-DEPENDENT TRANSCRIPTION FACTOR ATF-6 BETA (PTHR46164:SF2)	0.806646	0.000330478	0.00281668
IZ vs CTRL	ENSSSCG00000023890	ATG2A	autophagy related 2A [Source:NCBI gene;Acc:100462717]	AUTOPHAGY-RELATED PROTEIN 2 HOMOLOG A (PTHR13190:SF21)	1.24515	0.00355684	0.017591
IZ vs CTRL	ENSSSCG00000003816	ATG4C	autophagy related 4C cysteine peptidase [Source:NCBI gene;Acc:100462748]	CYSTEINE PROTEASE ATG4C (PTHR22624:SF38)	-0.620496	0.010142	0.0397483
IZ vs CTRL	ENSSSCG00000011575	ATG7	autophagy related 7 [Source:NCBI gene;Acc:100462749]	UBIQUITIN-LIKE MODIFIER-ACTIVATING ENZYME ATG7 (PTHR10953:SF3)	-0.708659	2.34815e-05	0.000374096
IZ vs CTRL	ENSSSCG00000013054	ATL3	atlastin GTPase 3 [Source:NCBI gene;Acc:100512265]	ATLASTIN-3 (PTHR10751:SF32)	1.56124	7.55922e-05	0.000930357
IZ vs CTRL	ENSSSCG00000025117	ATN1	atrophin 1 [Source:NCBI gene;Acc:100153709]	ATROPHIN-1 (PTHR13859:SF9)	1.02896	0.000787446	0.00549202
IZ vs CTRL	ENSSSCG00000012713	ATP11C	ATPase phospholipid transporting 11C [Source:NCBI gene;Acc:100523658]	PHOSPHOLIPID-TRANSPORTING ATPASE IG (PTHR24092:SF38)	0.646952	0.0130544	0.0481592
IZ vs CTRL	ENSSSCG00000012606	ATP1B4	ATPase Na+/K+ transporting family member beta 4 [Source:NCBI gene;Acc:397245]	PROTEIN ATP1B4 (PTHR11523:SF12)	-2.65711	0.00339278	0.0169305
IZ vs CTRL	ENSSSCG00000027898	ATP2B1	ATPase plasma membrane Ca2+ transporting 1 [Source:NCBI gene;Acc:397636]	PLASMA MEMBRANE CALCIUM-TRANSPORTING ATPASE 1 (PTHR24093:SF245)	0.791702	0.000221124	0.00207905
IZ vs CTRL	ENSSSCG00000012769	ATP2B3	ATPase plasma membrane Ca2+ transporting 3 [Source:NCBI gene;Acc:100520061]	PLASMA MEMBRANE CALCIUM-TRANSPORTING ATPASE 3 (PTHR24093:SF284)	2.07722	0.00192796	0.0109988
IZ vs CTRL	ENSSSCG00000015273	ATP2B4	ATPase plasma membrane Ca2+ transporting 4 [Source:NCBI gene;Acc:100623420]	PLASMA MEMBRANE CALCIUM-TRANSPORTING ATPASE 4 (PTHR24093:SF435)	0.887717	0.00495885	0.0227137
IZ vs CTRL	ENSSSCG00000009561	ATP4B	ATPase H+/K+ transporting subunit beta [Source:NCBI gene;Acc:397131]	POTASSIUM-TRANSPORTING ATPASE SUBUNIT BETA (PTHR11523:SF11)	-2.33556	2.149e-08	5.1983e-06
IZ vs CTRL	ENSSSCG00000004497	ATP5F1A-201	ATP synthase F1 subunit alpha [Source:NCBI gene;Acc:100157880]	PROLINE-SERINE-THREONINE PHOSPHATASE-INTERACTING PROTEIN 2 (PTHR23065:SF9)	-1.02125	0.000268066	0.00242118
IZ vs CTRL	ENSSSCG00000007524	ATP5F1E	ATP synthase F1 subunit epsilon [Source:NCBI gene;Acc:100134963]	ATP SYNTHASE SUBUNIT EPSILON, MITOCHONDRIAL (PTHR12448:SF0)	-1.21742	1.8809e-07	1.57333e-05
IZ vs CTRL	ENSSSCG00000006138	ATP6V0D2	ATPase H+ transporting V0 subunit d2 [Source:NCBI gene;Acc:100521494]	V-TYPE PROTON ATPASE SUBUNIT D 2 (PTHR11028:SF2)	7.66855	0.0102576	0.0400754
IZ vs CTRL	ENSSSCG00000016577	ATP6V1F	ATPase H+ transporting V1 subunit F [Source:NCBI gene;Acc:100518811]	V-TYPE PROTON ATPASE SUBUNIT F (PTHR13861:SF2)	-1.0338	2.36164e-06	7.4422e-05
IZ vs CTRL	ENSSSCG00000006263	ATP6V1H	ATPase H+ transporting V1 subunit H [Source:NCBI gene;Acc:397472]	V-TYPE PROTON ATPASE SUBUNIT H (PTHR10698:SF0)	-0.601138	0.000172046	0.00170519
IZ vs CTRL	ENSSSCG00000008803	ATP8A1	ATPase phospholipid transporting 8A1 [Source:NCBI gene;Acc:100515393]	PHOSPHOLIPID-TRANSPORTING ATPASE IA (PTHR24092:SF155)	-1.02327	3.39933e-05	0.000494412
IZ vs CTRL	ENSSSCG00000006550	ATP8B2	ATPase phospholipid transporting 8B2 [Source:NCBI gene;Acc:100517341]	PHOSPHOLIPID-TRANSPORTING ATPASE ID (PTHR24092:SF46)	1.2385	2.49591e-07	1.81928e-05
IZ vs CTRL	ENSSSCG00000013440	ATP8B3	ATPase phospholipid transporting 8B3 [Source:NCBI gene;Acc:100513137]	PHOSPHOLIPID-TRANSPORTING ATPASE IK (PTHR24092:SF78)	6.26774	0.000535507	0.00409768
IZ vs CTRL	ENSSSCG00000010654	ATRNL1	attractin like 1 [Source:NCBI gene;Acc:100157106]	ATTRACTIN-LIKE PROTEIN 1 (PTHR10574:SF224)	1.37788	0.000471758	0.00370474
IZ vs CTRL	ENSSSCG00000021845	ATXN2L	ataxin 2 like [Source:NCBI gene;Acc:100515946]	ATAXIN-2-LIKE PROTEIN (PTHR12854:SF8)	0.984744	0.000111059	0.00123044
IZ vs CTRL	ENSSSCG00000006828	ATXN7L2	ataxin 7 like 2 [Source:NCBI gene;Acc:100517342]	ATAXIN-7-LIKE PROTEIN 2 (PTHR15117:SF5)	1.7925	0.000915766	0.00612385
IZ vs CTRL	ENSSSCG00000010800	B3GALT2	beta-1,3-galactosyltransferase 2 [Source:NCBI gene;Acc:100525885]	BETA-1,3-GALACTOSYLTRANSFERASE 2 (PTHR11214:SF19)	-1.74802	4.79779e-07	2.59137e-05
IZ vs CTRL	ENSSSCG00000009335	B3GLCT	beta 3-glucosyltransferase [Source:NCBI gene;Acc:100517236]	BETA-1,3-GLUCOSYLTRANSFERASE (PTHR10811:SF59)	1.12519	0.000139292	0.00147214
IZ vs CTRL	ENSSSCG00000008374	B3GNT2	UDP-GlcNAc:betaGal beta-1,3-N-acetylglucosaminyltransferase 2 [Source:NCBI gene;Acc:100524195]	N-ACETYLLACTOSAMINIDE BETA-1,3-N-ACETYLGLUCOSAMINYLTRANSFERASE 2 (PTHR11214:SF25)	0.932753	0.00338116	0.0169068
IZ vs CTRL	ENSSSCG00000026793	B4GALT2	beta-1,4-galactosyltransferase 2 [Source:NCBI gene;Acc:100736821]	BETA-1,4-GALACTOSYLTRANSFERASE 2 (PTHR19300:SF32)	0.873639	0.00184295	0.0106193
IZ vs CTRL	ENSSSCG00000012029	BACH1	BTB domain and CNC homolog 1 [Source:NCBI gene;Acc:100523514]	TRANSCRIPTION REGULATOR PROTEIN BACH1 (PTHR46105:SF1)	0.865869	0.0121229	0.0454338
IZ vs CTRL	ENSSSCG00000004332	BACH2	BTB domain and CNC homolog 2 [Source:NCBI gene;Acc:100620522]	TRANSCRIPTION REGULATOR PROTEIN BACH2 (PTHR46105:SF8)	1.61118	8.97474e-05	0.00105126
IZ vs CTRL	ENSSSCG00000023045	BAHCC1	BAH domain and coiled-coil containing 1 [Source:NCBI gene;Acc:100625456]	BAH AND COILED-COIL DOMAIN-CONTAINING PROTEIN 1 (PTHR12505:SF22)	1.56504	0.00746832	0.0311817
IZ vs CTRL	ENSSSCG00000000111	BAIAP2L2	BAR/IMD domain containing adaptor protein 2 like 2 [Source:NCBI gene;Acc:100515261]	BRAIN-SPECIFIC ANGIOGENESIS INHIBITOR 1-ASSOCIATED PROTEIN 2-LIKE PROTEIN 2 (PTHR14206:SF5)	-1.66764	0.000608767	0.00452851
IZ vs CTRL	ENSSSCG00000016170	BARD1	BRCA1 associated RING domain 1 [Source:NCBI gene;Acc:100511662]	BRCA1-ASSOCIATED RING DOMAIN PROTEIN 1 (PTHR24171:SF8)	-0.996466	0.000867081	0.00588753
IZ vs CTRL	ENSSSCG00000015882	BAZ2B	bromodomain adjacent to zinc finger domain 2B [Source:NCBI gene;Acc:100523825]	INTEGRATOR COMPLEX SUBUNIT 12 (PTHR13415:SF2)	0.607044	0.000689747	0.00497184
IZ vs CTRL	ENSSSCG00000025417	BBS2	Bardet-Biedl syndrome 2 [Source:NCBI gene;Acc:100622382]	BARDET-BIEDL SYNDROME 2 PROTEIN (PTHR32465:SF0)	-0.739372	0.00214603	0.0118747
IZ vs CTRL	ENSSSCG00000003139	BCAT2	branched chain amino acid transaminase 2 [Source:NCBI gene;Acc:396841]	BRANCHED-CHAIN-AMINO-ACID AMINOTRANSFERASE, MITOCHONDRIAL (PTHR11825:SF39)	-1.26283	2.08341e-06	6.92029e-05
IZ vs CTRL	ENSSSCG00000004465	BCKDHB	branched chain keto acid dehydrogenase E1 subunit beta [Source:NCBI gene;Acc:100142669]	2-OXOISOVALERATE DEHYDROGENASE SUBUNIT BETA, MITOCHONDRIAL (PTHR42980:SF1)	-1.02315	0.000688822	0.00496725
IZ vs CTRL	ENSSSCG00000007763	BCKDK	branched chain keto acid dehydrogenase kinase [Source:NCBI gene;Acc:100522544]	[3-METHYL-2-OXOBUTANOATE DEHYDROGENASE [LIPOAMIDE]] KINASE, MITOCHONDRIAL (PTHR11947:SF20)	-0.838655	0.000759837	0.00533841
IZ vs CTRL	ENSSSCG00000007708	BCL7B	BAF chromatin remodeling complex subunit BCL7B [Source:NCBI gene;Acc:100625962]	B-CELL CLL/LYMPHOMA 7 PROTEIN FAMILY MEMBER B (PTHR12767:SF5)	-0.708818	0.000716765	0.00510881
IZ vs CTRL	ENSSSCG00000015039	BCO2	beta-carotene oxygenase 2 [Source:NCBI gene;Acc:100517547]	BETA,BETA-CAROTENE 9',10'-OXYGENASE (PTHR10543:SF24)	3.54614	0.00525062	0.0237407
IZ vs CTRL	ENSSSCG00000024109	BDH1	3-hydroxybutyrate dehydrogenase 1 [Source:NCBI gene;Acc:100511473]	D-BETA-HYDROXYBUTYRATE DEHYDROGENASE, MITOCHONDRIAL (PTHR43313:SF25)	-1.25883	0.00153045	0.00913068
IZ vs CTRL	ENSSSCG00000022282	BDH2	3-hydroxybutyrate dehydrogenase 2 [Source:NCBI gene;Acc:100522692]	3-HYDROXYBUTYRATE DEHYDROGENASE TYPE 2 (PTHR43477:SF4)	-0.790244	0.000648165	0.00474163
IZ vs CTRL	ENSSSCG00000027030	BDKRB2	Sus scrofa bradykinin receptor B2 (BDKRB2), mRNA. [Source:RefSeq mRNA;Acc:NM_214146]	B2 BRADYKININ RECEPTOR (PTHR24228:SF25)	2.94139	4.70837e-05	0.000642953
IZ vs CTRL	ENSSSCG00000012766	BGN	biglycan [Source:NCBI gene;Acc:397396]	BIGLYCAN (PTHR45712:SF11)	5.82196	1.20252e-08	3.62993e-06
IZ vs CTRL	ENSSSCG00000012520	BHLHB9	basic helix-loop-helix family member b9 [Source:NCBI gene;Acc:100523224]	PROTEIN BHLHB9 (PTHR46414:SF2)	1.50772	0.000277356	0.00248681
IZ vs CTRL	ENSSSCG00000006222	BHLHE22		CLASS E BASIC HELIX-LOOP-HELIX PROTEIN 22 (PTHR19290:SF52)	4.27041	0.00919917	0.0368095
IZ vs CTRL	ENSSSCG00000028552	BHLHE41	basic helix-loop-helix family member e41 [Source:NCBI gene;Acc:100626912]	CLASS E BASIC HELIX-LOOP-HELIX PROTEIN 41 (PTHR10985:SF76)	3.4051	8.28378e-05	0.000992553
IZ vs CTRL	ENSSSCG00000010204	BICC1	BicC family RNA binding protein 1 [Source:NCBI gene;Acc:100154253]	PROTEIN BICAUDAL C HOMOLOG 1 (PTHR10627:SF39)	1.70842	8.59626e-05	0.00102146
IZ vs CTRL	ENSSSCG00000022302	BICRA	BRD4 interacting chromatin remodeling complex associated protein [Source:NCBI gene;Acc:100622144]	BRD4-INTERACTING CHROMATIN-REMODELING COMPLEX-ASSOCIATED PROTEIN (PTHR15572:SF1)	1.62048	0.0036816	0.0180318
IZ vs CTRL	ENSSSCG00000009629	BIN3	bridging integrator 3 [Source:NCBI gene;Acc:100153227]	BRIDGING INTEGRATOR 3 (PTHR47174:SF3)	0.893646	0.00133927	0.00825931
IZ vs CTRL	ENSSSCG00000010504	BLNK	B cell linker [Source:NCBI gene;Acc:100152350]	B-CELL LINKER PROTEIN (PTHR14098:SF3)	1.12113	0.00278559	0.0145902
IZ vs CTRL	ENSSSCG00000010551	BLOC1S2	biogenesis of lysosomal organelles complex 1 subunit 2 [Source:NCBI gene;Acc:100157183]	BIOGENESIS OF LYSOSOME-RELATED ORGANELLES COMPLEX 1 SUBUNIT 2 (PTHR46479:SF1)	-0.804853	0.000713666	0.00509305
IZ vs CTRL	ENSSSCG00000022396	BLZF1	basic leucine zipper nuclear factor 1 [Source:NCBI gene;Acc:100622972]	GOLGIN-45 (PTHR13066:SF2)	-0.826484	1.38182e-05	0.0002538
IZ vs CTRL	ENSSSCG00000009620	BMP1	bone morphogenetic protein 1 [Source:NCBI gene;Acc:100156461]	BONE MORPHOGENETIC PROTEIN 1 (PTHR45645:SF24)	1.68225	0.000180315	0.00176779
RZ vs CTRL	ENSSSCG00000027722	BMP2K	BMP2 inducible kinase [Source:NCBI gene;Acc:100624635]	BMP-2-INDUCIBLE PROTEIN KINASE (PTHR22967:SF10)	1.25798	0.000108953	0.0248903
IZ vs CTRL	ENSSSCG00000005045	BMP4	bone morphogenetic protein 4 [Source:NCBI gene;Acc:100113425]	BONE MORPHOGENETIC PROTEIN 4 (PTHR11848:SF165)	1.32446	0.00375263	0.0182808
IZ vs CTRL	ENSSSCG00000016665	BMPER	BMP binding endothelial regulator [Source:NCBI gene;Acc:100525197]	BMP-BINDING ENDOTHELIAL REGULATOR PROTEIN (PTHR11339:SF272)	1.6532	0.00703915	0.0297874
IZ vs CTRL	ENSSSCG00000029621	BMPR1B	bone morphogenetic protein receptor type 1B [Source:NCBI gene;Acc:396691]	BONE MORPHOGENETIC PROTEIN RECEPTOR TYPE-1B (PTHR23255:SF62)	-0.775572	0.0105432	0.0409303
IZ vs CTRL	ENSSSCG00000012137	BMX	BMX non-receptor tyrosine kinase [Source:NCBI gene;Acc:100516528]	CYTOPLASMIC TYROSINE-PROTEIN KINASE BMX (PTHR24418:SF91)	1.48109	0.00715681	0.030174
IZ vs CTRL	ENSSSCG00000024388	BNIP3	BCL2 interacting protein 3 [Source:NCBI gene;Acc:100624868]	BCL2/ADENOVIRUS E1B 19 KDA PROTEIN-INTERACTING PROTEIN 3 (PTHR15186:SF4)	-0.962097	0.000652055	0.00476604
IZ vs CTRL	ENSSSCG00000007563	BRAT1	BRCA1 associated ATM activator 1 [Source:NCBI gene;Acc:100623177]	BRCA1-ASSOCIATED ATM ACTIVATOR 1 (PTHR21331:SF2)	1.5346	0.00193816	0.0110347
IZ vs CTRL	ENSSSCG00000012813	BRCC3	BRCA1/BRCA2-containing complex subunit 3 [Source:NCBI gene;Acc:100516948]	LYS-63-SPECIFIC DEUBIQUITINASE BRCC36 (PTHR10410:SF18)	-0.957812	0.00101042	0.00666358
IZ vs CTRL	ENSSSCG00000001947	BRMS1L	BRMS1 like transcriptional repressor [Source:NCBI gene;Acc:100156007]	BREAST CANCER METASTASIS-SUPPRESSOR 1-LIKE PROTEIN (PTHR21964:SF16)	-0.60533	0.00033596	0.00285118
IZ vs CTRL	ENSSSCG00000011548	BRPF1	bromodomain and PHD finger containing 1 [Source:NCBI gene;Acc:100155061]	PEREGRIN (PTHR13793:SF85)	0.799196	0.00104605	0.00683567
IZ vs CTRL	ENSSSCG00000020803	BRPF3	bromodomain and PHD finger containing 3 [Source:NCBI gene;Acc:100155440]	BROMODOMAIN AND PHD FINGER-CONTAINING PROTEIN 3 (PTHR13793:SF19)	0.932379	0.00161571	0.0095303
IZ vs CTRL	ENSSSCG00000001801	BTBD1	BTB domain containing 1 [Source:NCBI gene;Acc:100154013]	BTB/POZ DOMAIN-CONTAINING PROTEIN 1 (PTHR45774:SF1)	-0.780149	1.71271e-05	0.000295279
IZ vs CTRL	ENSSSCG00000000162	BTBD11	BTB domain containing 11 [Source:NCBI gene;Acc:100520194]	ANKYRIN REPEAT AND BTB/POZ DOMAIN-CONTAINING PROTEIN BTBD11 (PTHR46071:SF1)	2.21444	0.00290783	0.0150745
IZ vs CTRL	ENSSSCG00000010563	BTRC	beta-transducin repeat containing E3 ubiquitin protein ligase [Source:NCBI gene;Acc:100157842]	F-BOX/WD REPEAT-CONTAINING PROTEIN 1A (PTHR44156:SF2)	-0.795641	9.56307e-06	0.000196821
IZ vs CTRL	ENSSSCG00000004366	BVES	blood vessel epicardial substance [Source:NCBI gene;Acc:100153106]	BLOOD VESSEL EPICARDIAL SUBSTANCE (PTHR12101:SF17)	-0.771791	0.00467437	0.0216493
IZ vs CTRL	ENSSSCG00000023118	BZW2	basic leucine zipper and W2 domains 2 [Source:NCBI gene;Acc:100514864]	BASIC LEUCINE ZIPPER AND W2 DOMAIN-CONTAINING PROTEIN 2 (PTHR14208:SF7)	-0.694916	0.00212942	0.0118228
IZ vs CTRL	ENSSSCG00000010388	C10orf128	chromosome 10 open reading frame 128 [Source:HGNC Symbol;Acc:HGNC:27274]		-1.95069	3.7982e-07	2.21494e-05
RZ vs CTRL	ENSSSCG00000010388	C10orf128	chromosome 10 open reading frame 128 [Source:HGNC Symbol;Acc:HGNC:27274]		-1.38301	5.72451e-05	0.0156353
BZ vs CTRL	ENSSSCG00000010388	C10orf128	chromosome 10 open reading frame 128 [Source:HGNC Symbol;Acc:HGNC:27274]		-1.27295	0.000153087	0.0421629
RZ vs CTRL	ENSSSCG00000015035	C11orf52	chromosome 9 C11orf52 homolog [Source:NCBI gene;Acc:100515398]	CHROMOSOME 11 OPEN READING FRAME 52 (PTHR37342:SF1)	-2.79875	1.43433e-05	0.00708294
IZ vs CTRL	ENSSSCG00000015035	C11orf52	chromosome 9 C11orf52 homolog [Source:NCBI gene;Acc:100515398]	CHROMOSOME 11 OPEN READING FRAME 52 (PTHR37342:SF1)	-1.35101	0.0105944	0.0410461
IZ vs CTRL	ENSSSCG00000014948	C11orf54	chromosome 9 C11orf54 homolog [Source:NCBI gene;Acc:100512671]	ESTER HYDROLASE C11ORF54 (PTHR13204:SF1)	-0.882139	0.000827685	0.00570102
IZ vs CTRL	ENSSSCG00000009774	C12orf65	chromosome 14 C12orf65 homolog [Source:NCBI gene;Acc:100152517]	PEPTIDE CHAIN RELEASE FACTOR C12ORF65, MITOCHONDRIAL-RELATED (PTHR46203:SF1)	-0.857732	0.00684601	0.0291277
IZ vs CTRL	ENSSSCG00000004500	C18orf25	chromosome 1 C18orf25 homolog [Source:NCBI gene;Acc:100518165]	ZGC:77838 (PTHR16200:SF5)	-0.752701	7.00498e-06	0.00015615
IZ vs CTRL	ENSSSCG00000028040	C19orf24	chromosome 19 open reading frame 24 [Source:HGNC Symbol;Acc:HGNC:26073]	CHROMOSOME 19 OPEN READING FRAME 24 (PTHR28607:SF2)	0.977059	0.000862577	0.00586931
IZ vs CTRL	ENSSSCG00000013664	C19orf66	chromosome 19 open reading frame 66 [Source:HGNC Symbol;Acc:HGNC:25649]	REPRESSOR OF YIELD OF DENV PROTEIN (PTHR16135:SF2)	1.38063	0.00205246	0.0115219
IZ vs CTRL	ENSSSCG00000013524	C19orf70	mitochondrial contact site and cristae organizing system subunit 13 [Source:NCBI gene;Acc:100037978]	MICOS COMPLEX SUBUNIT MIC13 (PTHR31816:SF3)	-1.21586	2.16108e-08	5.1983e-06
IZ vs CTRL	ENSSSCG00000006555	C1orf189	chromosome 4 C1orf189 homolog [Source:NCBI gene;Acc:100518660]	SUBFAMILY NOT NAMED (PTHR35818:SF1)	4.82546	0.0105454	0.0409303
IZ vs CTRL	ENSSSCG00000003333	C1QTNF12	C1q and TNF related 12 [Source:NCBI gene;Acc:100523314]	ADIPOLIN (PTHR24019:SF12)	5.97915	0.000300701	0.00263703
IZ vs CTRL	ENSSSCG00000013231	C1QTNF4	C1q and TNF related 4 [Source:NCBI gene;Acc:100511621]	COMPLEMENT C1Q TUMOR NECROSIS FACTOR-RELATED PROTEIN 4 (PTHR22923:SF83)	4.19285	0.00139717	0.00851263
IZ vs CTRL	ENSSSCG00000007155	C20orf194	chromosome 17 C20orf194 homolog [Source:NCBI gene;Acc:100522907]	SI:CH211-194C3.5 (PTHR33664:SF1)	0.627216	0.00825219	0.0337984
IZ vs CTRL	ENSSSCG00000025821	C2CD2	C2 calcium dependent domain containing 2 [Source:NCBI gene;Acc:100628208]	C2 DOMAIN-CONTAINING PROTEIN 2 (PTHR21119:SF7)	1.38771	3.73244e-06	9.89529e-05
IZ vs CTRL	ENSSSCG00000014835	C2CD3	C2 domain containing 3 centriole elongation regulator [Source:NCBI gene;Acc:100514911]	C2 DOMAIN-CONTAINING PROTEIN 3 (PTHR21254:SF1)	0.844124	0.000189894	0.00184074
IZ vs CTRL	ENSSSCG00000003113	C5AR2	complement component 5a receptor 2 [Source:NCBI gene;Acc:100515612]	C5A ANAPHYLATOXIN CHEMOTACTIC RECEPTOR 2 (PTHR24225:SF1)	3.49459	2.74669e-05	0.000422337
IZ vs CTRL	ENSSSCG00000001527	C6orf106	inflammation and lipid regulator with UBA-like and NBR1-like domains [Source:NCBI gene;Acc:100512239]	PROTEIN NBR1 HOMOLOG (PTHR20930:SF0)	-0.705982	4.10453e-05	0.000574634
IZ vs CTRL	ENSSSCG00000025943	C6orf136	chromosome 7 C6orf136 homolog [Source:NCBI gene;Acc:100153952]	RIKEN CDNA 2310061I04 GENE (PTHR31094:SF2)	-1.15007	4.84804e-06	0.000120195
IZ vs CTRL	ENSSSCG00000005880	C8orf33	chromosome 4 C8orf33 homolog [Source:NCBI gene;Acc:100512343]	UPF0488 PROTEIN C8ORF33 (PTHR13602:SF2)	-0.75366	0.0123119	0.0460018
IZ vs CTRL	ENSSSCG00000003147	CA11	carbonic anhydrase 11 [Source:NCBI gene;Acc:445526]	CARBONIC ANHYDRASE-RELATED PROTEIN 11 (PTHR18952:SF93)	2.32132	0.00991843	0.0391055
IZ vs CTRL	ENSSSCG00000005315	CA9		CARBONIC ANHYDRASE 9 (PTHR18952:SF18)	-0.785027	0.00622403	0.0269682
IZ vs CTRL	ENSSSCG00000003705	CABLES1	Cdk5 and Abl enzyme substrate 1 [Source:NCBI gene;Acc:100526114]	CDK5 AND ABL1 ENZYME SUBSTRATE 1 (PTHR22896:SF1)	2.11415	0.000102473	0.00115692
IZ vs CTRL	ENSSSCG00000004829	CACHD1	cache domain containing 1 [Source:NCBI gene;Acc:100522413]	VWFA AND CACHE DOMAIN-CONTAINING PROTEIN 1 (PTHR10166:SF40)	1.46582	0.000976508	0.00645726
IZ vs CTRL	ENSSSCG00000017562	CACNA1G	calcium voltage-gated channel subunit alpha1 G [Source:NCBI gene;Acc:100513431]	VOLTAGE-DEPENDENT T-TYPE CALCIUM CHANNEL SUBUNIT ALPHA-1G (PTHR10037:SF137)	2.97664	0.0022932	0.0124509
IZ vs CTRL	ENSSSCG00000000082	CACNA1I	calcium voltage-gated channel subunit alpha1 I [Source:NCBI gene;Acc:100154640]	VOLTAGE-DEPENDENT T-TYPE CALCIUM CHANNEL SUBUNIT ALPHA-1I (PTHR10037:SF209)	3.39584	1.11913e-05	0.000223125
IZ vs CTRL	ENSSSCG00000011040	CACNB2	calcium voltage-gated channel auxiliary subunit beta 2 [Source:NCBI gene;Acc:100524101]	VOLTAGE-DEPENDENT L-TYPE CALCIUM CHANNEL SUBUNIT BETA-2 (PTHR11824:SF9)	-1.04014	1.17835e-05	0.000229841
IZ vs CTRL	ENSSSCG00000003257	CACNG6	calcium voltage-gated channel auxiliary subunit gamma 6 [Source:NCBI gene;Acc:100519779]	VOLTAGE-DEPENDENT CALCIUM CHANNEL GAMMA-6 SUBUNIT (PTHR15025:SF6)	-0.859429	0.00508891	0.0232131
IZ vs CTRL	ENSSSCG00000015504	CACYBP	calcyclin binding protein [Source:NCBI gene;Acc:100519266]	CALCYCLIN-BINDING PROTEIN (PTHR13164:SF3)	-0.644371	3.95672e-05	0.000559862
IZ vs CTRL	ENSSSCG00000006415	CADM3	cell adhesion molecule 3 [Source:NCBI gene;Acc:100157273]	CELL ADHESION MOLECULE 3 (PTHR45889:SF5)	1.85097	0.00356082	0.0176005
IZ vs CTRL	ENSSSCG00000016611	CADPS2	calcium dependent secretion activator 2 [Source:NCBI gene;Acc:100525671]	CALCIUM-DEPENDENT SECRETION ACTIVATOR 2 (PTHR12166:SF7)	1.08921	0.000118828	0.00129986
IZ vs CTRL	ENSSSCG00000016535	CALD1	caldesmon 1 [Source:NCBI gene;Acc:100524227]	CALDESMON (PTHR18949:SF0)	1.50623	1.41583e-08	4.06014e-06
IZ vs CTRL	ENSSSCG00000017873	CAMKK1	calcium/calmodulin dependent protein kinase kinase 1 [Source:NCBI gene;Acc:503667]	CALCIUM/CALMODULIN DEPENDENT PROTEIN KINASE KINASE 1 (PTHR43895:SF26)	1.22688	0.0013889	0.00848328
IZ vs CTRL	ENSSSCG00000025416	CAMKV	CaM kinase like vesicle associated [Source:NCBI gene;Acc:100623981]	CAM KINASE-LIKE VESICLE-ASSOCIATED PROTEIN (PTHR24347:SF18)	-1.82484	0.00364076	0.0178877
IZ vs CTRL	ENSSSCG00000027314	CAMSAP2	calmodulin regulated spectrin associated protein family member 2 [Source:NCBI gene;Acc:100621685]	CALMODULIN-REGULATED SPECTRIN-ASSOCIATED PROTEIN 2 (PTHR21595:SF1)	1.17209	5.58218e-07	2.84163e-05
IZ vs CTRL	ENSSSCG00000003672	CAP1	cyclase associated actin cytoskeleton regulatory protein 1 [Source:NCBI gene;Acc:100621359]	ADENYLYL CYCLASE-ASSOCIATED PROTEIN 1 (PTHR10652:SF1)	1.22494	0.00282544	0.0147343
IZ vs CTRL	ENSSSCG00000001068	CAP2	cyclase associated actin cytoskeleton regulatory protein 2 [Source:NCBI gene;Acc:100523257]	ADENYLYL CYCLASE-ASSOCIATED PROTEIN 2 (PTHR10652:SF2)	-0.821922	0.000144827	0.00151115
IZ vs CTRL	ENSSSCG00000008239	CAPG	capping actin protein, gelsolin like [Source:NCBI gene;Acc:100519653]	MACROPHAGE-CAPPING PROTEIN (PTHR11977:SF13)	1.92111	7.84062e-06	0.000170551
IZ vs CTRL	ENSSSCG00000004728	CAPN3	calpain 3 [Source:NCBI gene;Acc:397349]	CALPAIN-3 (PTHR10183:SF329)	1.89412	2.81144e-05	0.000429784
IZ vs CTRL	ENSSSCG00000014875	CAPN5	calpain 5 [Source:NCBI gene;Acc:100524513]	CALPAIN-5 (PTHR10183:SF402)	1.30836	0.000270355	0.00243831
IZ vs CTRL	ENSSSCG00000012584	CAPN6	calpain 6 [Source:NCBI gene;Acc:100522971]	CALPAIN-6 (PTHR10183:SF381)	1.88002	0.00349592	0.0173495
IZ vs CTRL	ENSSSCG00000000517	CAPS2	calcyphosine 2 [Source:NCBI gene;Acc:100737216]	CALCYPHOSIN-2 (PTHR34524:SF3)	7.47947	1.11153e-05	0.000222124
IZ vs CTRL	ENSSSCG00000016117	CARF	calcium responsive transcription factor [Source:NCBI gene;Acc:100627358]	CALCIUM-RESPONSIVE TRANSCRIPTION FACTOR (PTHR14694:SF1)	-0.872902	0.000426848	0.00343675
IZ vs CTRL	ENSSSCG00000026710	CARHSP1	calcium regulated heat stable protein 1 [Source:NCBI gene;Acc:100521547]	CALCIUM-REGULATED HEAT-STABLE PROTEIN 1 (PTHR12962:SF3)	1.45594	0.000133909	0.00142842
IZ vs CTRL	ENSSSCG00000013633	CARM1	coactivator associated arginine methyltransferase 1 [Source:NCBI gene;Acc:100294705]	HISTONE-ARGININE METHYLTRANSFERASE CARM1 (PTHR11006:SF51)	0.636831	0.00216633	0.0119544
IZ vs CTRL	ENSSSCG00000001100	CARMIL1	capping protein regulator and myosin 1 linker 1 [Source:NCBI gene;Acc:100157771]	F-ACTIN-UNCAPPING PROTEIN LRRC16A (PTHR24112:SF39)	2.7637	3.85476e-09	1.895e-06
IZ vs CTRL	ENSSSCG00000022722	CARMIL2	capping protein regulator and myosin 1 linker 2 [Source:NCBI gene;Acc:100624425]	CAPPING PROTEIN, ARP2/3 AND MYOSIN-I LINKER PROTEIN 2 (PTHR24112:SF32)	2.85429	0.00843486	0.034391
IZ vs CTRL	ENSSSCG00000015327	CASD1	CAS1 domain containing 1 [Source:NCBI gene;Acc:100521674]	N-ACETYLNEURAMINATE 9-O-ACETYLTRANSFERASE (PTHR13533:SF8)	-0.620463	0.000305953	0.0026722
IZ vs CTRL	ENSSSCG00000012253	CASK	calcium/calmodulin dependent serine protein kinase [Source:NCBI gene;Acc:100152881]	PERIPHERAL PLASMA MEMBRANE PROTEIN CASK (PTHR23122:SF40)	1.37782	4.45514e-08	7.67905e-06
IZ vs CTRL	ENSSSCG00000003460	CASP9	caspase 9 [Source:NCBI gene;Acc:100518913]	CASPASE-9 (PTHR10454:SF157)	0.847314	0.000827216	0.00570084
IZ vs CTRL	ENSSSCG00000014170	CAST	calpastatin [Source:NCBI gene;Acc:397135]	CALPASTATIN (PTHR10077:SF0)	-0.913692	1.28637e-05	0.000243491
IZ vs CTRL	ENSSSCG00000013302	CAT	catalase [Source:NCBI gene;Acc:397568]	CATALASE (PTHR11465:SF9)	-1.33063	3.34715e-07	2.02074e-05
IZ vs CTRL	ENSSSCG00000026618	CAVIN2	caveolae associated protein 2 [Source:NCBI gene;Acc:100517010]	CAVEOLAE-ASSOCIATED PROTEIN 2 (PTHR15240:SF1)	-0.681812	0.00979824	0.0387382
IZ vs CTRL	ENSSSCG00000014633	CAVIN3	caveolae associated protein 3 [Source:NCBI gene;Acc:100513556]	CAVEOLAE-ASSOCIATED PROTEIN 3 (PTHR15240:SF2)	1.3797	0.000738373	0.00522172
IZ vs CTRL	ENSSSCG00000002648	CBFA2T3	CBFA2/RUNX1 partner transcriptional co-repressor 3 [Source:NCBI gene;Acc:100525577]	PROTEIN CBFA2T3 (PTHR10379:SF6)	1.76731	0.00583655	0.025697
IZ vs CTRL	ENSSSCG00000009717	CBR4	carbonyl reductase 4 [Source:NCBI gene;Acc:100153608]	CARBONYL REDUCTASE FAMILY MEMBER 4 (PTHR42760:SF81)	-1.2388	1.11538e-05	0.000222635
IZ vs CTRL	ENSSSCG00000013761	CC2D1A	coiled-coil and C2 domain containing 1A [Source:NCBI gene;Acc:100511068]	COILED-COIL AND C2 DOMAIN-CONTAINING PROTEIN 1A (PTHR13076:SF8)	0.756366	0.0109984	0.0421656
IZ vs CTRL	ENSSSCG00000008738	CC2D2A	coiled-coil and C2 domain containing 2A [Source:NCBI gene;Acc:100510970]	COILED-COIL AND C2 DOMAIN-CONTAINING PROTEIN 2A (PTHR20837:SF7)	1.51647	4.46793e-06	0.000113721
IZ vs CTRL	ENSSSCG00000005313	CCDC107	coiled-coil domain containing 107 [Source:NCBI gene;Acc:100153992]	COILED-COIL DOMAIN-CONTAINING PROTEIN 107 (PTHR37345:SF1)	-1.10299	0.000278894	0.0024967
IZ vs CTRL	ENSSSCG00000026689	CCDC114	coiled-coil domain containing 114 [Source:NCBI gene;Acc:100622853]	COILED-COIL DOMAIN-CONTAINING PROTEIN 114 (PTHR21694:SF35)	4.83345	0.00661753	0.0283519
IZ vs CTRL	ENSSSCG00000010003	CCDC157		COILED-COIL DOMAIN-CONTAINING PROTEIN 157 (PTHR43696:SF9)	1.86433	0.00211661	0.0117897
IZ vs CTRL	ENSSSCG00000004087	CCDC170	coiled-coil domain containing 170 [Source:NCBI gene;Acc:100516653]	COILED-COIL DOMAIN-CONTAINING PROTEIN 170 (PTHR18863:SF4)	1.38044	1.49689e-05	0.000270623
IZ vs CTRL	ENSSSCG00000006897	CCDC18	coiled-coil domain containing 18 [Source:NCBI gene;Acc:100518781]	COILED-COIL DOMAIN-CONTAINING PROTEIN 18 (PTHR18875:SF8)	-0.724882	0.00226332	0.012328
IZ vs CTRL	ENSSSCG00000011110	CCDC3	coiled-coil domain-containing protein 3 [Source:NCBI gene;Acc:100510975]	COILED-COIL DOMAIN-CONTAINING PROTEIN 3 (PTHR31663:SF4)	2.80038	2.67554e-06	8.0957e-05
BZ vs CTRL	ENSSSCG00000010211	CCDC6	coiled-coil domain containing 6 [Source:NCBI gene;Acc:100155896]	COILED-COIL DOMAIN-CONTAINING PROTEIN 6 (PTHR15276:SF0)	1.49884	3.63139e-05	0.0152395
RZ vs CTRL	ENSSSCG00000010211	CCDC6	coiled-coil domain containing 6 [Source:NCBI gene;Acc:100155896]	COILED-COIL DOMAIN-CONTAINING PROTEIN 6 (PTHR15276:SF0)	1.7537	5.38334e-06	0.0038594
IZ vs CTRL	ENSSSCG00000011928	CCDC80	coiled-coil domain containing 80 [Source:NCBI gene;Acc:100516578]	COILED-COIL DOMAIN-CONTAINING PROTEIN 80 (PTHR46792:SF2)	3.8932	5.29471e-11	1.51835e-07
IZ vs CTRL	ENSSSCG00000024240	CCDC9	coiled-coil domain containing 9 [Source:NCBI gene;Acc:100517590]	COILED-COIL DOMAIN-CONTAINING PROTEIN 9 (PTHR15635:SF11)	1.51163	0.00111435	0.00718381
IZ vs CTRL	ENSSSCG00000024232	CCDC91	coiled-coil domain containing 91 [Source:NCBI gene;Acc:100513281]	COILED-COIL DOMAIN-CONTAINING PROTEIN 91 (PTHR35072:SF1)	-1.06965	0.000150676	0.0015552
IZ vs CTRL	ENSSSCG00000015714	CCDC93	coiled-coil domain containing 93 [Source:NCBI gene;Acc:100155996]	COILED-COIL DOMAIN-CONTAINING PROTEIN 93 (PTHR16441:SF0)	-0.786123	1.18087e-05	0.000229841
RZ vs CTRL	ENSSSCG00000015714	CCDC93	coiled-coil domain containing 93 [Source:NCBI gene;Acc:100155996]	COILED-COIL DOMAIN-CONTAINING PROTEIN 93 (PTHR16441:SF0)	-0.676912	8.59836e-05	0.0217227
BZ vs CTRL	ENSSSCG00000015714	CCDC93	coiled-coil domain containing 93 [Source:NCBI gene;Acc:100155996]	COILED-COIL DOMAIN-CONTAINING PROTEIN 93 (PTHR16441:SF0)	-0.673445	9.1314e-05	0.0296443
IZ vs CTRL	ENSSSCG00000011277	CCK	cholecystokinin [Source:NCBI gene;Acc:397468]	CHOLECYSTOKININ (PTHR10786:SF0)	-1.23617	0.00858135	0.0347577
IZ vs CTRL	ENSSSCG00000023501	CCKAR	cholecystokinin A receptor [Source:NCBI gene;Acc:100623128]	CHOLECYSTOKININ RECEPTOR TYPE A (PTHR24241:SF120)	4.43	0.0025341	0.0135276
IZ vs CTRL	ENSSSCG00000014147	CCNH	cyclin H [Source:NCBI gene;Acc:100310796]	CYCLIN-H (PTHR10026:SF8)	-0.873986	1.40474e-05	0.000257018
IZ vs CTRL	ENSSSCG00000010502	CCNJ	cyclin J [Source:NCBI gene;Acc:100154790]	CYCLIN-J (PTHR10177:SF62)	1.13648	0.00552483	0.0246462
IZ vs CTRL	ENSSSCG00000029352	CCNL1	cyclin L1 [Source:NCBI gene;Acc:100626293]	CYCLIN-L1 (PTHR10026:SF64)	1.33629	0.000819873	0.00566535
IZ vs CTRL	ENSSSCG00000011107	CCNY	cyclin Y [Source:NCBI gene;Acc:100525480]	CYCLIN-Y (PTHR14248:SF33)	-0.705052	0.00721953	0.0303344
IZ vs CTRL	ENSSSCG00000024344	CCR5	chemokine (C-C motif) receptor 5 [Source:NCBI gene;Acc:414371]	C-C CHEMOKINE RECEPTOR TYPE 5 (PTHR10489:SF686)	1.97359	0.00059611	0.00444975
RZ vs CTRL	ENSSSCG00000023776	CCSAP	centriole, cilia and spindle associated protein [Source:NCBI gene;Acc:100521297]	CENTRIOLE, CILIA AND SPINDLE-ASSOCIATED PROTEIN (PTHR31022:SF4)	-0.919091	0.000237225	0.040817
IZ vs CTRL	ENSSSCG00000006734	CD101	CD101 molecule [Source:NCBI gene;Acc:100153761]	IMMUNOGLOBULIN SUPERFAMILY MEMBER 2 (PTHR12207:SF25)	2.09353	0.00916174	0.0367024
IZ vs CTRL	ENSSSCG00000004485	CD109	CD109 molecule [Source:NCBI gene;Acc:100155478]	CD109 ANTIGEN (PTHR11412:SF136)	2.62448	4.11214e-09	1.96537e-06
IZ vs CTRL	ENSSSCG00000012840	CD151	CD151 molecule (Raph blood group) [Source:NCBI gene;Acc:100511619]	CD151 ANTIGEN (PTHR19282:SF442)	0.97005	0.00165523	0.00971013
IZ vs CTRL	ENSSSCG00000002893	CD22	CD22 molecule [Source:NCBI gene;Acc:102161349]	B-CELL RECEPTOR CD22 (PTHR46958:SF1)	1.96461	0.000490212	0.00380966
IZ vs CTRL	ENSSSCG00000029949	CD248	CD248 molecule [Source:NCBI gene;Acc:100523587]	ENDOSIALIN (PTHR14789:SF4)	3.48449	8.38518e-05	0.00100261
IZ vs CTRL	ENSSSCG00000011942	CD47	CD47 molecule [Source:NCBI gene;Acc:397042]	LEUKOCYTE SURFACE ANTIGEN CD47 (PTHR10613:SF0)	0.770238	0.00776609	0.0321284
IZ vs CTRL	ENSSSCG00000005311	CD72	CD72 molecule [Source:NCBI gene;Acc:100038011]	B-CELL DIFFERENTIATION ANTIGEN CD72 (PTHR15028:SF6)	1.70012	0.00593061	0.0259914
IZ vs CTRL	ENSSSCG00000006381	CD84	CD84 molecule [Source:NCBI gene;Acc:100152851]	SLAM FAMILY MEMBER 5 (PTHR12080:SF62)	0.980561	0.00480952	0.0221738
IZ vs CTRL	ENSSSCG00000012744	CD99L2	CD99 molecule like 2 [Source:NCBI gene;Acc:100517448]	CD99 ANTIGEN-LIKE PROTEIN 2 (PTHR15076:SF12)	-0.628869	0.0123691	0.0461655
IZ vs CTRL	ENSSSCG00000011112	CDC123	cell division cycle 123 [Source:NCBI gene;Acc:100511344]	CELL DIVISION CYCLE PROTEIN 123 HOMOLOG (PTHR15323:SF6)	-0.666896	0.000486965	0.00379392
IZ vs CTRL	ENSSSCG00000014325	CDC23		CELL DIVISION CYCLE PROTEIN 23 HOMOLOG (PTHR12558:SF10)	-0.674865	0.000390687	0.00321942
IZ vs CTRL	ENSSSCG00000007151	CDC25B	cell division cycle 25B [Source:NCBI gene;Acc:100329127]	M-PHASE INDUCER PHOSPHATASE 2 (PTHR10828:SF48)	-1.27609	0.000646793	0.00473764
IZ vs CTRL	ENSSSCG00000010862	CDC42BPA	CDC42 binding protein kinase alpha [Source:NCBI gene;Acc:100511216]	SERINE/THREONINE-PROTEIN KINASE MRCK ALPHA (PTHR22988:SF31)	0.815961	7.46982e-06	0.000163936
IZ vs CTRL	ENSSSCG00000002523	CDC42BPB	CDC42 binding protein kinase beta [Source:NCBI gene;Acc:100156588]	SERINE/THREONINE-PROTEIN KINASE MRCK BETA (PTHR22988:SF34)	1.05061	0.000297478	0.0026147
IZ vs CTRL	ENSSSCG00000013018	CDC42BPG	CDC42 binding protein kinase gamma [Source:NCBI gene;Acc:100520358]	SERINE/THREONINE-PROTEIN KINASE MRCK GAMMA (PTHR22988:SF22)	1.79509	0.000374422	0.00310622
IZ vs CTRL	ENSSSCG00000026108	CDC42EP1	CDC42 effector protein 1 [Source:NCBI gene;Acc:100738372]	CDC42 EFFECTOR PROTEIN 1 (PTHR15344:SF7)	0.933081	0.0125388	0.0466084
IZ vs CTRL	ENSSSCG00000002795	CDH11	cadherin 11 [Source:NCBI gene;Acc:100525579]	CADHERIN-11 (PTHR24027:SF85)	2.28086	7.98425e-06	0.000172584
IZ vs CTRL	ENSSSCG00000006106	CDH17	cadherin 17 [Source:NCBI gene;Acc:100157834]	CADHERIN-17 (PTHR24027:SF419)	5.56219	0.000986897	0.00652345
IZ vs CTRL	ENSSSCG00000003722	CDH2	cadherin 2 [Source:NCBI gene;Acc:100515322]	CADHERIN-2 (PTHR24027:SF79)	-0.818461	0.000101956	0.0011531
IZ vs CTRL	ENSSSCG00000023162	CDH3	cadherin 3 [Source:NCBI gene;Acc:100187727]	CADHERIN-3 (PTHR24027:SF267)	3.23751	0.0031397	0.0159875
IZ vs CTRL	ENSSSCG00000004886	CDH7	cadherin 7 [Source:NCBI gene;Acc:100156376]	CADHERIN-7 (PTHR24027:SF91)	2.78131	0.00988935	0.0390087
IZ vs CTRL	ENSSSCG00000020845	CDH9	cadherin 9 [Source:NCBI gene;Acc:100626823]	CADHERIN-9 (PTHR24027:SF99)	-3.78136	0.00675553	0.0288569
IZ vs CTRL	ENSSSCG00000007941	CDIP1	cell death inducing p53 target 1 [Source:NCBI gene;Acc:100512098]	CELL DEATH-INDUCING P53-TARGET PROTEIN 1 (PTHR23292:SF7)	-0.88072	0.000204702	0.00195347
IZ vs CTRL	ENSSSCG00000022296	CDK15	cyclin dependent kinase 15 [Source:NCBI gene;Acc:100513315]	CYCLIN-DEPENDENT KINASE 15 (PTHR24056:SF159)	-0.960919	0.00495962	0.0227137
IZ vs CTRL	ENSSSCG00000015290	CDK18	cyclin dependent kinase 18 [Source:NCBI gene;Acc:100627418]	CYCLIN-DEPENDENT KINASE 18 (PTHR24056:SF52)	-1.19787	6.08485e-05	0.000784239
IZ vs CTRL	ENSSSCG00000008970	CDKL2	cyclin dependent kinase like 2 [Source:NCBI gene;Acc:100737771]	CYCLIN-DEPENDENT KINASE-LIKE 2 (PTHR24056:SF241)	1.72767	0.0109785	0.0421206
IZ vs CTRL	ENSSSCG00000012156	CDKL5	cyclin dependent kinase like 5 [Source:NCBI gene;Acc:100623797]	CYCLIN-DEPENDENT KINASE-LIKE 5 (PTHR24056:SF111)	0.961756	0.000401397	0.00328565
IZ vs CTRL	ENSSSCG00000011053	CDNF		CEREBRAL DOPAMINE NEUROTROPHIC FACTOR (PTHR12990:SF9)	-1.1161	0.00133668	0.00824927
IZ vs CTRL	ENSSSCG00000009231	CDS1	CDP-diacylglycerol synthase 1 [Source:NCBI gene;Acc:733582]	PHOSPHATIDATE CYTIDYLYLTRANSFERASE 1 (PTHR13773:SF16)	5.12786	0.00853906	0.0346926
IZ vs CTRL	ENSSSCG00000027294	CDV3	CDV3 homolog [Source:NCBI gene;Acc:100627162]	PROTEIN CDV3 HOMOLOG (PTHR16284:SF13)	-0.673484	0.00093806	0.00624623
IZ vs CTRL	ENSSSCG00000002867	CEBPG	CCAAT enhancer binding protein gamma [Source:NCBI gene;Acc:100525580]	CCAAT/ENHANCER-BINDING PROTEIN GAMMA (PTHR23334:SF20)	0.838657	0.00195519	0.0111063
IZ vs CTRL	ENSSSCG00000003748	CELF4	CUGBP Elav-like family member 4 [Source:NCBI gene;Acc:100521138]	CUGBP ELAV-LIKE FAMILY MEMBER 4 (PTHR24012:SF721)	5.31945	0.00271702	0.0142963
IZ vs CTRL	ENSSSCG00000001731	CENPQ	centromere protein Q [Source:NCBI gene;Acc:100513550]	CENTROMERE PROTEIN Q (PTHR31345:SF3)	-0.653674	0.0063355	0.0273822
IZ vs CTRL	ENSSSCG00000003362	CEP104	centrosomal protein 104 [Source:NCBI gene;Acc:106510608]	CENTROSOMAL PROTEIN OF 104 KDA (PTHR13371:SF0)	1.33606	0.0113085	0.0430873
IZ vs CTRL	ENSSSCG00000015080	CEP164	centrosomal protein 164 [Source:NCBI gene;Acc:100526179]	CENTROSOMAL PROTEIN OF 164 KDA (PTHR18902:SF27)	1.14237	0.000283644	0.00253263
RZ vs CTRL	ENSSSCG00000030502	CEP170	centrosomal protein 170 [Source:NCBI gene;Acc:100623007]	CENTROSOMAL PROTEIN OF 170 KDA-RELATED (PTHR15715:SF17)	-0.852117	8.30485e-05	0.0213274
IZ vs CTRL	ENSSSCG00000002558	CEP170B	centrosomal protein 170B [Source:NCBI gene;Acc:100521503]	CENTROSOMAL PROTEIN OF 170 KDA PROTEIN B (PTHR15715:SF18)	1.97538	0.00414247	0.019722
IZ vs CTRL	ENSSSCG00000000926	CEP290	centrosomal protein 290 [Source:NCBI gene;Acc:100155832]	CENTROSOMAL PROTEIN OF 290 KDA (PTHR18879:SF20)	0.664792	0.00196799	0.0111569
IZ vs CTRL	ENSSSCG00000004249	CEP85L	centrosomal protein 85 like [Source:NCBI gene;Acc:100522409]	CENTROSOMAL PROTEIN OF 85 KDA-LIKE (PTHR31075:SF2)	1.10326	0.00124317	0.00781228
IZ vs CTRL	ENSSSCG00000005650	CERCAM	cerebral endothelial cell adhesion molecule [Source:NCBI gene;Acc:100157139]	INACTIVE GLYCOSYLTRANSFERASE 25 FAMILY MEMBER 3 (PTHR10730:SF9)	2.51944	4.62764e-07	2.5373e-05
IZ vs CTRL	ENSSSCG00000013595	CERS4	ceramide synthase 4 [Source:NCBI gene;Acc:100127167]	CERAMIDE SYNTHASE 4 (PTHR12560:SF6)	-0.80491	0.000435235	0.00348633
IZ vs CTRL	ENSSSCG00000010768	CFAP46	cilia and flagella associated protein 46 [Source:NCBI gene;Acc:100158140]	CILIA- AND FLAGELLA-ASSOCIATED PROTEIN 46 (PTHR15977:SF15)	1.48869	0.0136759	0.0499485
IZ vs CTRL	ENSSSCG00000001959	CFL2	cofilin 2 [Source:NCBI gene;Acc:497233]	COFILIN-2 (PTHR11913:SF15)	-0.739788	0.000101857	0.0011531
IZ vs CTRL	ENSSSCG00000016626	CFTR	CF transmembrane conductance regulator [Source:NCBI gene;Acc:403154]	CYSTIC FIBROSIS TRANSMEMBRANE CONDUCTANCE REGULATOR (PTHR24223:SF19)	-1.27234	1.17469e-06	4.67865e-05
IZ vs CTRL	ENSSSCG00000008555	CGREF1	cell growth regulator with EF-hand domain 1 [Source:NCBI gene;Acc:100522927]	CELL GROWTH REGULATOR WITH EF HAND DOMAIN PROTEIN 1 (PTHR23104:SF11)	2.85294	2.32549e-05	0.000372554
IZ vs CTRL	ENSSSCG00000010449	CH25H	cholesterol 25-hydroxylase [Source:NCBI gene;Acc:100157868]	CHOLESTEROL 25-HYDROXYLASE (PTHR11863:SF42)	1.40853	0.000794228	0.00552364
IZ vs CTRL	ENSSSCG00000017569	CHAD	chondroadherin [Source:NCBI gene;Acc:100624069]	CHONDROADHERIN (PTHR24373:SF277)	5.19501	1.56237e-07	1.43091e-05
IZ vs CTRL	ENSSSCG00000012056	CHAF1B	chromatin assembly factor 1 subunit B [Source:NCBI gene;Acc:100513568]	CHROMATIN ASSEMBLY FACTOR 1 SUBUNIT B (PTHR15271:SF4)	1.44276	0.0106483	0.041172
IZ vs CTRL	ENSSSCG00000010308	CHCHD1	coiled-coil-helix-coiled-coil-helix domain containing 1 [Source:NCBI gene;Acc:100153416]	COILED-COIL-HELIX-COILED-COIL-HELIX DOMAIN-CONTAINING PROTEIN 1 (PTHR31278:SF2)	-0.725721	0.000224014	0.00209363
IZ vs CTRL	ENSSSCG00000010073	CHCHD10	coiled-coil-helix-coiled-coil-helix domain containing 10 [Source:NCBI gene;Acc:100152325]	COILED-COIL-HELIX-COILED-COIL-HELIX DOMAIN-CONTAINING PROTEIN 10, MITOCHONDRIAL (PTHR13523:SF4)	-1.23394	3.98033e-06	0.000104156
IZ vs CTRL	ENSSSCG00000021363	CHD3	chromodomain helicase DNA binding protein 3 [Source:NCBI gene;Acc:100188906]	CHROMODOMAIN-HELICASE-DNA-BINDING PROTEIN 3 (PTHR45623:SF9)	2.96124	1.59858e-09	1.02637e-06
IZ vs CTRL	ENSSSCG00000007360	CHD6	chromodomain helicase DNA binding protein 6 [Source:NCBI gene;Acc:100519806]	CHROMODOMAIN-HELICASE-DNA-BINDING PROTEIN 6 (PTHR45623:SF8)	0.986763	0.000159425	0.00161642
IZ vs CTRL	ENSSSCG00000013860	CHERP	calcium homeostasis endoplasmic reticulum protein [Source:NCBI gene;Acc:100738028]	CALCIUM HOMEOSTASIS ENDOPLASMIC RETICULUM PROTEIN (PTHR12323:SF0)	0.83491	0.00852963	0.0346706
IZ vs CTRL	ENSSSCG00000012018	CHODL	chondrolectin [Source:NCBI gene;Acc:100520642]	CHONDROLECTIN (PTHR14789:SF1)	4.74066	5.65698e-05	0.000740183
IZ vs CTRL	ENSSSCG00000021610	CHPF	chondroitin polymerizing factor [Source:NCBI gene;Acc:100623047]	CHONDROITIN SULFATE SYNTHASE 2 (PTHR12369:SF22)	2.21647	0.000304672	0.00266371
IZ vs CTRL	ENSSSCG00000000864	CHPT1	choline phosphotransferase 1 [Source:NCBI gene;Acc:100523738]	CHOLINEPHOSPHOTRANSFERASE 1 (PTHR10414:SF32)	-1.0716	1.80888e-05	0.000306593
IZ vs CTRL	ENSSSCG00000025270	CHRD	chordin [Source:NCBI gene;Acc:100620350]	CHORDIN (PTHR46526:SF1)	1.14392	0.000372231	0.00309413
IZ vs CTRL	ENSSSCG00000012576	CHRDL1	chordin like 1 [Source:NCBI gene;Acc:100521058]	CHORDIN-LIKE PROTEIN 1 (PTHR46303:SF2)	1.41841	0.00645026	0.0277875
IZ vs CTRL	ENSSSCG00000000837	CHST11	carbohydrate sulfotransferase 11 [Source:NCBI gene;Acc:100157186]	CARBOHYDRATE SULFOTRANSFERASE 11 (PTHR12137:SF32)	1.54998	0.0114364	0.0434521
IZ vs CTRL	ENSSSCG00000029482	CHST15	carbohydrate sulfotransferase 15 [Source:NCBI gene;Acc:100152393]	CARBOHYDRATE SULFOTRANSFERASE 15 (PTHR15723:SF0)	0.957362	0.00535775	0.0240882
IZ vs CTRL	ENSSSCG00000022031	CHST2	carbohydrate sulfotransferase 2 [Source:NCBI gene;Acc:100626514]	CARBOHYDRATE SULFOTRANSFERASE 2 (PTHR10704:SF3)	1.5591	0.00112567	0.00724317
IZ vs CTRL	ENSSSCG00000023662	CHST3	carbohydrate sulfotransferase 3 [Source:NCBI gene;Acc:100151968]	CARBOHYDRATE SULFOTRANSFERASE 3 (PTHR10704:SF60)	1.63169	6.45802e-05	0.000822478
IZ vs CTRL	ENSSSCG00000008010	CHTF18	chromosome transmission fidelity factor 18 [Source:NCBI gene;Acc:100520370]	CHROMOSOME TRANSMISSION FIDELITY PROTEIN 18 HOMOLOG (PTHR23389:SF3)	2.10972	0.0105779	0.0410104
IZ vs CTRL	ENSSSCG00000022107	CHTOP	chromatin target of PRMT1 [Source:NCBI gene;Acc:100153064]	CHROMATIN TARGET OF PRMT1 PROTEIN (PTHR19965:SF22)	-0.619275	0.000106515	0.00118852
IZ vs CTRL	ENSSSCG00000022147	CHURC1	churchill domain containing 1 [Source:NCBI gene;Acc:100514910]	PROTEIN CHURCHILL (PTHR31931:SF2)	-0.766915	9.09444e-05	0.00106159
IZ vs CTRL	ENSSSCG00000003030	CIC	capicua transcriptional repressor [Source:NCBI gene;Acc:100515732]	PROTEIN CAPICUA HOMOLOG (PTHR13059:SF13)	1.10375	0.0130376	0.0481074
IZ vs CTRL	ENSSSCG00000007901	CIITA	class II major histocompatibility complex transactivator [Source:NCBI gene;Acc:106509697]	MHC CLASS II TRANSACTIVATOR (PTHR47189:SF1)	1.44783	0.0088392	0.0356093
IZ vs CTRL	ENSSSCG00000004928	CILP	cartilage intermediate layer protein [Source:NCBI gene;Acc:397672]	CARTILAGE INTERMEDIATE LAYER PROTEIN 1 (PTHR15031:SF3)	5.79568	1.62168e-07	1.43091e-05
IZ vs CTRL	ENSSSCG00000013934	CILP2	cartilage intermediate layer protein 2 [Source:NCBI gene;Acc:100518061]	CARTILAGE INTERMEDIATE LAYER PROTEIN 2 (PTHR15031:SF0)	9.23858	8.50909e-08	1.04577e-05
IZ vs CTRL	ENSSSCG00000014128	CKMT2	creatine kinase, mitochondrial 2 [Source:NCBI gene;Acc:733602]	CREATINE KINASE S-TYPE, MITOCHONDRIAL (PTHR11547:SF19)	-1.02137	0.000734995	0.00520639
IZ vs CTRL	ENSSSCG00000009713	CLCN3	chloride voltage-gated channel 3 [Source:NCBI gene;Acc:100156049]	H(+)/CL(-) EXCHANGE TRANSPORTER 3 (PTHR45711:SF8)	-1.2444	5.82057e-07	2.9113e-05
IZ vs CTRL	ENSSSCG00000024809	CLCN4	chloride voltage-gated channel 4 [Source:NCBI gene;Acc:100151985]	H(+)/CL(-) EXCHANGE TRANSPORTER 4 (PTHR45711:SF2)	-0.896986	0.00211356	0.0117803
IZ vs CTRL	ENSSSCG00000026569	CLEC16A	C-type lectin domain containing 16A [Source:NCBI gene;Acc:100519828]	PROTEIN CLEC16A (PTHR21481:SF0)	-0.755545	3.06131e-05	0.000457009
IZ vs CTRL	ENSSSCG00000011299	CLEC3B	C-type lectin domain family 3 member B [Source:NCBI gene;Acc:100620511]	TETRANECTIN (PTHR22799:SF3)	1.0247	0.00027757	0.00248744
IZ vs CTRL	ENSSSCG00000022961	CLMP	CXADR like membrane protein [Source:NCBI gene;Acc:100512427]	CXADR-LIKE MEMBRANE PROTEIN (PTHR44783:SF1)	1.85758	0.00163015	0.00958591
IZ vs CTRL	ENSSSCG00000014881	CLNS1A	chloride nucleotide-sensitive channel 1A [Source:NCBI gene;Acc:100623383]	METHYLOSOME SUBUNIT PICLN (PTHR21399:SF0)	-0.697955	1.71873e-05	0.000295725
IZ vs CTRL	ENSSSCG00000017119	CLPTM1L	CLPTM1 like [Source:NCBI gene;Acc:100520811]	CLEFT LIP AND PALATE TRANSMEMBRANE PROTEIN 1-LIKE PROTEIN (PTHR21347:SF0)	0.609585	0.0115662	0.0438152
IZ vs CTRL	ENSSSCG00000004927	CLPX	caseinolytic mitochondrial matrix peptidase chaperone subunit [Source:NCBI gene;Acc:100151784]	ATP-DEPENDENT CLP PROTEASE ATP-BINDING SUBUNIT CLPX-LIKE, MITOCHONDRIAL (PTHR11262:SF4)	-0.797914	1.24649e-05	0.000239597
IZ vs CTRL	ENSSSCG00000003396	CLSTN1	calsyntenin 1 [Source:NCBI gene;Acc:100520617]	CALSYNTENIN-1 (PTHR14139:SF4)	0.767233	0.00139407	0.00849936
IZ vs CTRL	ENSSSCG00000000672	CLSTN3	calsyntenin 3 [Source:NCBI gene;Acc:100511695]	CALSYNTENIN-3 (PTHR14139:SF5)	6.93045	1.60498e-05	0.000280915
IZ vs CTRL	ENSSSCG00000009668	CLU	clusterin [Source:NCBI gene;Acc:397025]	CLUSTERIN (PTHR10970:SF1)	1.36348	2.25764e-05	0.000364057
IZ vs CTRL	ENSSSCG00000017835	CLUH	clustered mitochondria homolog [Source:NCBI gene;Acc:100513375]	CLUSTERED MITOCHONDRIA PROTEIN HOMOLOG (PTHR12601:SF6)	-0.633909	0.00260396	0.0138299
IZ vs CTRL	ENSSSCG00000006230	CLVS1	clavesin 1 [Source:NCBI gene;Acc:100151841]	CLAVESIN-1 (PTHR10174:SF72)	3.15568	0.00175933	0.0102095
IZ vs CTRL	ENSSSCG00000009519	CLYBL	citrate lyase beta like [Source:NCBI gene;Acc:100154139]	CITRAMALYL-COA LYASE, MITOCHONDRIAL (PTHR11105:SF0)	-1.06871	6.90633e-05	0.000867692
IZ vs CTRL	ENSSSCG00000002689	CMIP	c-Maf inducing protein [Source:NCBI gene;Acc:100518307]	C-MAF-INDUCING PROTEIN (PTHR25480:SF0)	1.16027	0.00295476	0.015258
IZ vs CTRL	ENSSSCG00000026098	CMYA5	cardiomyopathy associated 5 [Source:NCBI gene;Acc:100505410]	CARDIOMYOPATHY-ASSOCIATED PROTEIN 5 (PTHR24099:SF7)	-1.15712	0.000112066	0.00123841
IZ vs CTRL	ENSSSCG00000013614	CNN1	calponin 1 [Source:NCBI gene;Acc:396911]	CALPONIN-1 (PTHR18959:SF43)	2.96966	2.27765e-05	0.000366598
IZ vs CTRL	ENSSSCG00000006887	CNN3	calponin 3 [Source:NCBI gene;Acc:100049656]	CALPONIN-3 (PTHR18959:SF46)	1.46251	1.93143e-07	1.58248e-05
IZ vs CTRL	ENSSSCG00000003264	CNOT3	CCR4-NOT transcription complex subunit 3 [Source:NCBI gene;Acc:100520963]	CCR4-NOT TRANSCRIPTION COMPLEX SUBUNIT 3 (PTHR23326:SF1)	0.974361	0.0016149	0.0095288
IZ vs CTRL	ENSSSCG00000014009	CNOT6	CCR4-NOT transcription complex subunit 6 [Source:NCBI gene;Acc:100516183]	CCR4-NOT TRANSCRIPTION COMPLEX SUBUNIT 6 (PTHR12121:SF33)	0.817758	0.000127867	0.0013785
IZ vs CTRL	ENSSSCG00000010974	CNTFR	ciliary neurotrophic factor receptor [Source:NCBI gene;Acc:100524518]	CILIARY NEUROTROPHIC FACTOR RECEPTOR SUBUNIT ALPHA (PTHR23036:SF21)	2.27833	0.0044631	0.0209272
RZ vs CTRL	ENSSSCG00000005178	CNTLN	centlein [Source:NCBI gene;Acc:100154767]	CENTLEIN (PTHR18957:SF0)	-0.724217	0.000246703	0.0416154
IZ vs CTRL	ENSSSCG00000017393	CNTNAP1	contactin associated protein 1 [Source:NCBI gene;Acc:100521039]	CONTACTIN-ASSOCIATED PROTEIN 1 (PTHR15036:SF43)	3.08132	0.00635476	0.0274509
IZ vs CTRL	ENSSSCG00000006857	COL11A1	collagen type XI alpha 1 chain [Source:NCBI gene;Acc:397175]	COLLAGEN ALPHA-1(XI) CHAIN (PTHR24023:SF42)	9.06828	5.10634e-07	2.68684e-05
IZ vs CTRL	ENSSSCG00000004484	COL12A1	collagen type XII alpha 1 chain [Source:NCBI gene;Acc:100156689]	COLLAGEN ALPHA-1(XII) CHAIN (PTHR24020:SF17)	4.00963	3.14398e-08	6.36415e-06
IZ vs CTRL	ENSSSCG00000005997	COL14A1	collagen type XIV alpha 1 chain [Source:NCBI gene;Acc:100158059]	COLLAGEN ALPHA-1(XIV) CHAIN (PTHR24020:SF15)	2.56505	4.78664e-10	5.15695e-07
IZ vs CTRL	ENSSSCG00000003603	COL16A1	collagen type XVI alpha 1 chain [Source:NCBI gene;Acc:100737666]	COLLAGEN ALPHA-1(XVI) CHAIN (PTHR24023:SF372)	3.01957	1.69433e-07	1.47236e-05
IZ vs CTRL	ENSSSCG00000010607	COL17A1	collagen type XVII alpha 1 chain [Source:NCBI gene;Acc:414914]	COLLAGEN ALPHA-1(XVII) CHAIN (PTHR24023:SF891)	4.87383	0.00563053	0.0249881
IZ vs CTRL	ENSSSCG00000005487	COL27A1	collagen type XXVII alpha 1 chain [Source:NCBI gene;Acc:102159686]	COLLAGEN ALPHA-1(XXVII) CHAIN (PTHR24023:SF844)	2.68159	2.59038e-05	0.000401894
IZ vs CTRL	ENSSSCG00000009545	COL4A2	collagen type IV alpha 2 chain [Source:NCBI gene;Acc:100153454]	COLLAGEN ALPHA-2(IV) CHAIN (PTHR24023:SF588)	1.51548	0.00125664	0.00786248
IZ vs CTRL	ENSSSCG00000016035	COL5A2	collagen type V alpha 2 chain [Source:NCBI gene;Acc:397532]	COLLAGEN ALPHA-2(V) CHAIN (PTHR24023:SF539)	2.74791	1.85023e-09	1.13697e-06
IZ vs CTRL	ENSSSCG00000013667	COL5A3	collagen type V alpha 3 chain [Source:NCBI gene;Acc:397531]	COLLAGEN ALPHA-3(V) CHAIN (PTHR24023:SF907)	1.21239	0.00226244	0.012328
IZ vs CTRL	ENSSSCG00000027331	COL6A3	collagen type VI alpha 3 chain [Source:NCBI gene;Acc:100101551]	COLLAGEN ALPHA-3(VI) CHAIN (PTHR24020:SF13)	2.58624	2.13104e-10	3.66667e-07
IZ vs CTRL	ENSSSCG00000011186	COL6A5	collagen type VI alpha 5 chain [Source:NCBI gene;Acc:100515967]	COLLAGEN ALPHA-5(VI) CHAIN (PTHR22588:SF4)	2.88651	0.00204604	0.0114934
IZ vs CTRL	ENSSSCG00000011355	COL7A1	collagen type VII alpha 1 chain [Source:NCBI gene;Acc:100523209]	COLLAGEN ALPHA-1(VII) CHAIN-RELATED (PTHR24020:SF4)	3.10059	1.21072e-06	4.71304e-05
IZ vs CTRL	ENSSSCG00000011973	COL8A1	collagen type VIII alpha 1 chain [Source:NCBI gene;Acc:397430]	COLLAGEN ALPHA-1(VIII) CHAIN (PTHR24023:SF903)	3.43042	1.06395e-07	1.20436e-05
IZ vs CTRL	ENSSSCG00000013883	COLGALT1	collagen beta(1-O)galactosyltransferase 1 [Source:NCBI gene;Acc:100517457]	PROCOLLAGEN GALACTOSYLTRANSFERASE 1 (PTHR10730:SF28)	0.748839	0.00289563	0.0150293
IZ vs CTRL	ENSSSCG00000030217	COLGALT2	collagen beta(1-O)galactosyltransferase 2 [Source:NCBI gene;Acc:100624924]	PROCOLLAGEN GALACTOSYLTRANSFERASE 2 (PTHR10730:SF8)	1.9713	3.54694e-05	0.000512415
IZ vs CTRL	ENSSSCG00000008376	COMMD1	copper metabolism domain containing 1 [Source:NCBI gene;Acc:100521368]	COMM DOMAIN-CONTAINING PROTEIN 1 (PTHR21199:SF1)	-1.03049	2.97575e-06	8.61298e-05
IZ vs CTRL	ENSSSCG00000011082	COMMD3	COMM domain containing 3 [Source:NCBI gene;Acc:102167371]	COMM DOMAIN-CONTAINING PROTEIN 3 (PTHR31159:SF1)	-0.902562	6.96999e-07	3.29466e-05
IZ vs CTRL	ENSSSCG00000013916	COMP	cartilage oligomeric matrix protein [Source:NCBI gene;Acc:396554]	CARTILAGE OLIGOMERIC MATRIX PROTEIN (PTHR10199:SF88)	12.9861	5.68807e-07	2.88699e-05
IZ vs CTRL	ENSSSCG00000006203	COPS5	COP9 signalosome subunit 5 [Source:NCBI gene;Acc:100125955]	COP9 SIGNALOSOME COMPLEX SUBUNIT 5 (PTHR10410:SF6)	-1.01844	2.21615e-07	1.72539e-05
IZ vs CTRL	ENSSSCG00000017526	COPZ2	coatomer protein complex subunit zeta 2 [Source:NCBI gene;Acc:100519796]	COATOMER SUBUNIT ZETA-2 (PTHR11043:SF4)	1.19862	1.26296e-05	0.000240915
IZ vs CTRL	ENSSSCG00000025190	COQ10A	coenzyme Q10A [Source:NCBI gene;Acc:100152699]	COENZYME Q-BINDING PROTEIN COQ10 HOMOLOG A, MITOCHONDRIAL (PTHR12901:SF8)	-1.19529	0.00206248	0.0115669
IZ vs CTRL	ENSSSCG00000009238	COQ2	coenzyme Q2, polyprenyltransferase [Source:NCBI gene;Acc:100526233]	4-HYDROXYBENZOATE POLYPRENYLTRANSFERASE, MITOCHONDRIAL (PTHR11048:SF28)	-0.803004	0.000162507	0.00163802
IZ vs CTRL	ENSSSCG00000005646	COQ4	coenzyme Q4 [Source:NCBI gene;Acc:100156776]	UBIQUINONE BIOSYNTHESIS PROTEIN COQ4 HOMOLOG, MITOCHONDRIAL (PTHR12922:SF7)	-0.953654	5.86924e-05	0.000763312
IZ vs CTRL	ENSSSCG00000009903	COQ5	coenzyme Q5, methyltransferase [Source:NCBI gene;Acc:100157055]	2-METHOXY-6-POLYPRENYL-1,4-BENZOQUINOL METHYLASE, MITOCHONDRIAL (PTHR43591:SF24)	-1.21316	2.50592e-07	1.81928e-05
IZ vs CTRL	ENSSSCG00000002354	COQ6	coenzyme Q6, monooxygenase [Source:NCBI gene;Acc:100155731]	UBIQUINONE BIOSYNTHESIS MONOOXYGENASE COQ6, MITOCHONDRIAL (PTHR43876:SF7)	-1.01246	1.33804e-07	1.34076e-05
IZ vs CTRL	ENSSSCG00000010861	COQ8A	coenzyme Q8A [Source:NCBI gene;Acc:100511399]	ATYPICAL KINASE COQ8A, MITOCHONDRIAL (PTHR43851:SF1)	-1.20729	0.000191101	0.00185036
IZ vs CTRL	ENSSSCG00000025284	COQ9	coenzyme Q9 [Source:NCBI gene;Acc:100620830]	UBIQUINONE BIOSYNTHESIS PROTEIN COQ9, MITOCHONDRIAL (PTHR21427:SF19)	-1.5947	1.26472e-07	1.30822e-05
IZ vs CTRL	ENSSSCG00000009944	CORO1C	coronin 1C [Source:NCBI gene;Acc:100156622]	CORONIN-1C (PTHR10856:SF10)	0.75387	0.000291236	0.00257503
IZ vs CTRL	ENSSSCG00000005375	CORO2A	coronin 2A [Source:NCBI gene;Acc:100511910]	CORONIN-2A (PTHR10856:SF2)	1.68016	0.00388247	0.0187437
IZ vs CTRL	ENSSSCG00000004962	CORO2B	coronin 2B [Source:NCBI gene;Acc:100520530]	CORONIN-2B (PTHR10856:SF17)	1.7099	0.00038627	0.00318456
IZ vs CTRL	ENSSSCG00000010541	COX15	cytochrome c oxidase assembly protein COX15 homolog [Source:NCBI gene;Acc:100156375]	CYTOCHROME C OXIDASE ASSEMBLY PROTEIN COX15 HOMOLOG (PTHR23289:SF2)	-1.17	6.66224e-08	9.73001e-06
IZ vs CTRL	ENSSSCG00000002316	COX16	cytochrome c oxidase assembly protein COX16 homolog, mitochondrial [Source:NCBI gene;Acc:100525232]	CYTOCHROME C OXIDASE ASSEMBLY PROTEIN COX16 HOMOLOG, MITOCHONDRIAL (PTHR17130:SF14)	-0.723332	0.00788522	0.0325043
IZ vs CTRL	ENSSSCG00000029034	COX4I1	cytochrome c oxidase subunit 4 isoform 1, mitochondrial [Source:NCBI gene;Acc:100624067]	CYTOCHROME C OXIDASE SUBUNIT 4 ISOFORM 1, MITOCHONDRIAL (PTHR10707:SF12)	-0.894113	0.000474678	0.00371918
IZ vs CTRL	ENSSSCG00000024316	COX5A	cytochrome c oxidase subunit 5A, mitochondrial [Source:NCBI gene;Acc:100156967]	CYTOCHROME C OXIDASE SUBUNIT 5A, MITOCHONDRIAL (PTHR14200:SF11)	-1.20634	2.178e-06	7.12423e-05
IZ vs CTRL	ENSSSCG00000006070	COX6C		-	-1.21627	2.67833e-06	8.0957e-05
IZ vs CTRL	ENSSSCG00000011700	CP	ceruloplasmin [Source:NCBI gene;Acc:406870]	CERULOPLASMIN (PTHR11709:SF226)	3.31444	0.0012538	0.00785036
IZ vs CTRL	ENSSSCG00000010468	CPEB3	cytoplasmic polyadenylation element binding protein 3 [Source:NCBI gene;Acc:100152117]	CYTOPLASMIC POLYADENYLATION ELEMENT-BINDING PROTEIN 3 (PTHR12566:SF7)	-0.945901	0.00035006	0.00294098
IZ vs CTRL	ENSSSCG00000016981	CPEB4	cytoplasmic polyadenylation element binding protein 4 [Source:NCBI gene;Acc:100521758]	CYTOPLASMIC POLYADENYLATION ELEMENT-BINDING PROTEIN 4 (PTHR12566:SF2)	-0.862844	2.73335e-06	8.16308e-05
IZ vs CTRL	ENSSSCG00000016688	CPVL	carboxypeptidase vitellogenic like [Source:NCBI gene;Acc:100515288]	SERINE CARBOXYPEPTIDASE CPVL-RELATED (PTHR11802:SF98)	5.39719	0.00404376	0.0193409
IZ vs CTRL	ENSSSCG00000007170	CPXM1	carboxypeptidase X, M14 family member 1 [Source:NCBI gene;Acc:100512144]	CARBOXYPEPTIDASE X1-RELATED (PTHR11532:SF43)	3.71301	3.71351e-08	6.94508e-06
IZ vs CTRL	ENSSSCG00000010728	CPXM2	carboxypeptidase X, M14 family member 2 [Source:NCBI gene;Acc:100153578]	INACTIVE CARBOXYPEPTIDASE-LIKE PROTEIN X2 (PTHR11532:SF45)	3.20791	0.000229297	0.00212914
IZ vs CTRL	ENSSSCG00000011530	CRBN	cereblon [Source:NCBI gene;Acc:100737786]	PROTEIN CEREBLON (PTHR14255:SF12)	-0.63558	0.000667484	0.00485818
IZ vs CTRL	ENSSSCG00000013263	CREB3L1	cAMP responsive element binding protein 3 like 1 [Source:NCBI gene;Acc:100516663]	CYCLIC AMP-RESPONSIVE ELEMENT-BINDING PROTEIN 3-LIKE PROTEIN 1 (PTHR46004:SF1)	2.51817	2.71571e-05	0.000418696
IZ vs CTRL	ENSSSCG00000016520	CREB3L2	cAMP responsive element binding protein 3 like 2 [Source:NCBI gene;Acc:100520468]	CYCLIC AMP-RESPONSIVE ELEMENT-BINDING PROTEIN 3-LIKE PROTEIN 2 (PTHR46004:SF2)	1.62715	2.88497e-05	0.000437095
IZ vs CTRL	ENSSSCG00000006560	CREB3L4	cAMP responsive element binding protein 3 like 4 [Source:NCBI gene;Acc:100142688]	CYCLIC AMP-RESPONSIVE ELEMENT-BINDING PROTEIN 3-LIKE PROTEIN 4 (PTHR45996:SF2)	1.45912	0.00218152	0.0120078
IZ vs CTRL	ENSSSCG00000016690	CREB5	cAMP responsive element binding protein 5 [Source:NCBI gene;Acc:100515635]	CYCLIC AMP-RESPONSIVE ELEMENT-BINDING PROTEIN 5 (PTHR19304:SF8)	0.82362	0.00443979	0.0208377
IZ vs CTRL	ENSSSCG00000007951	CREBBP	CREB binding protein [Source:NCBI gene;Acc:100620215]	CREB-BINDING PROTEIN (PTHR13808:SF34)	1.03373	0.000171715	0.00170289
RZ vs CTRL	ENSSSCG00000011106	CREM	cAMP responsive element modulator [Source:NCBI gene;Acc:100512363]	CAMP-RESPONSIVE ELEMENT MODULATOR (PTHR45879:SF4)	1.54941	0.000163562	0.0321252
IZ vs CTRL	ENSSSCG00000006171	CRISPLD1	cysteine rich secretory protein LCCL domain containing 1 [Source:NCBI gene;Acc:100152961]	CYSTEINE-RICH SECRETORY PROTEIN LCCL DOMAIN-CONTAINING 1 (PTHR10334:SF73)	3.29249	0.00162055	0.0095523
IZ vs CTRL	ENSSSCG00000002669	CRISPLD2	cysteine rich secretory protein LCCL domain containing 2 [Source:NCBI gene;Acc:100625354]	CYSTEINE-RICH SECRETORY PROTEIN LCCL DOMAIN-CONTAINING 2 (PTHR10334:SF64)	2.52319	4.88555e-10	5.15695e-07
IZ vs CTRL	ENSSSCG00000022895	CRYBG3	crystallin beta-gamma domain containing 3 [Source:NCBI gene;Acc:100624348]	VERY LARGE A-KINASE ANCHOR PROTEIN (PTHR11818:SF38)	-0.934538	0.00888488	0.0357515
IZ vs CTRL	ENSSSCG00000007849	CRYM	crystallin mu [Source:NCBI gene;Acc:100525333]	KETIMINE REDUCTASE MU-CRYSTALLIN (PTHR13812:SF19)	2.57634	0.00135574	0.008334
IZ vs CTRL	ENSSSCG00000003780	CRYZ	crystallin zeta [Source:NCBI gene;Acc:733653]	QUINONE OXIDOREDUCTASE (PTHR44154:SF1)	-1.60558	1.14701e-07	1.26056e-05
IZ vs CTRL	ENSSSCG00000000062	CSDC2	cold shock domain containing C2 [Source:NCBI gene;Acc:100153407]	COLD SHOCK DOMAIN-CONTAINING PROTEIN C2 (PTHR12962:SF4)	3.97396	2.21027e-05	0.000359451
IZ vs CTRL	ENSSSCG00000000136	CSF2RB	colony stimulating factor 2 receptor beta common subunit [Source:NCBI gene;Acc:100153254]	CYTOKINE RECEPTOR COMMON SUBUNIT BETA (PTHR23037:SF22)	2.35844	3.10254e-07	1.98005e-05
IZ vs CTRL	ENSSSCG00000007005	CSGALNACT1	chondroitin sulfate N-acetylgalactosaminyltransferase 1 [Source:NCBI gene;Acc:100517735]	CHONDROITIN SULFATE N-ACETYLGALACTOSAMINYLTRANSFERASE 1 (PTHR12369:SF19)	1.32859	0.000432444	0.0034731
IZ vs CTRL	ENSSSCG00000001900	CSK	CSK, non-receptor tyrosine kinase [Source:NCBI gene;Acc:100154110]	TYROSINE-PROTEIN KINASE CSK (PTHR24418:SF407)	0.8749	0.00994124	0.0391685
IZ vs CTRL	ENSSSCG00000001873	CSPG4	chondroitin sulfate proteoglycan 4 [Source:NCBI gene;Acc:733676]	CHONDROITIN SULFATE PROTEOGLYCAN 4 (PTHR15036:SF17)	1.81401	0.00077234	0.00540638
IZ vs CTRL	ENSSSCG00000020976	CSRP1	cysteine and glycine rich protein 1 [Source:NCBI gene;Acc:100622890]	CYSTEINE AND GLYCINE-RICH PROTEIN 1 (PTHR24215:SF23)	2.60705	1.9906e-06	6.71575e-05
IZ vs CTRL	ENSSSCG00000000951	CSRP2	cysteine and glycine rich protein 2 [Source:NCBI gene;Acc:100153630]	CYSTEINE AND GLYCINE-RICH PROTEIN 2 (PTHR24215:SF3)	3.44267	0.0032134	0.0162761
IZ vs CTRL	ENSSSCG00000003758	CTBS	chitobiase [Source:NCBI gene;Acc:100523254]	DI-N-ACETYLCHITOBIASE (PTHR46290:SF1)	-0.979368	0.0011972	0.007588
IZ vs CTRL	ENSSSCG00000006051	CTHRC1	collagen triple helix repeat containing 1 [Source:NCBI gene;Acc:100152510]	COLLAGEN TRIPLE HELIX REPEAT-CONTAINING PROTEIN 1 (PTHR11903:SF18)	5.78415	1.51088e-07	1.42287e-05
IZ vs CTRL	ENSSSCG00000003973	CTPS1	CTP synthase 1 [Source:NCBI gene;Acc:100525292]	CTP SYNTHASE 1 (PTHR11550:SF8)	1.55213	0.000788156	0.00549251
IZ vs CTRL	ENSSSCG00000023666	CTSB	cathepsin B [Source:NCBI gene;Acc:100037961]	CATHEPSIN B (PTHR12411:SF16)	0.657467	8.76195e-05	0.00103543
IZ vs CTRL	ENSSSCG00000008867	CTSO	cathepsin O [Source:NCBI gene;Acc:100737564]	CATHEPSIN O (PTHR12411:SF412)	1.27179	0.0002169	0.00204492
IZ vs CTRL	ENSSSCG00000011030	CUBN	cubilin [Source:NCBI gene;Acc:100521743]	CUBILIN (INTRINSIC FACTOR-COBALAMIN RECEPTOR) (PTHR45645:SF31)	2.49415	6.445e-06	0.000146537
IZ vs CTRL	ENSSSCG00000016234	CUL3	cullin 3 [Source:NCBI gene;Acc:100511787]	CULLIN-3 (PTHR11932:SF126)	-0.624807	5.2085e-05	0.000696328
IZ vs CTRL	ENSSSCG00000029198	CUL5	cullin 5 [Source:NCBI gene;Acc:100525708]	CULLIN-5 (PTHR11932:SF76)	-0.850199	7.28127e-07	3.38537e-05
IZ vs CTRL	ENSSSCG00000001657	CUL7	cullin 7 [Source:NCBI gene;Acc:100141398]	CULLIN-7 (PTHR22771:SF3)	0.900676	0.00787419	0.0324822
IZ vs CTRL	ENSSSCG00000030196	CUL9	cullin 9 [Source:NCBI gene;Acc:100154751]	CULLIN-9 (PTHR22771:SF2)	1.06909	0.0022364	0.0122429
IZ vs CTRL	ENSSSCG00000001512	CUTA	cutA divalent cation tolerance homolog [Source:NCBI gene;Acc:100152220]	PROTEIN CUTA (PTHR23419:SF1)	-0.684393	0.000130647	0.00140582
IZ vs CTRL	ENSSSCG00000009831	CUX2	cut like homeobox 2 [Source:NCBI gene;Acc:100153673]	HOMEOBOX PROTEIN CUT-LIKE 2 (PTHR14043:SF5)	-1.71811	0.000127167	0.00137267
IZ vs CTRL	ENSSSCG00000017297	CYB561	cytochrome b-561 [Source:NCBI gene;Acc:100048996]	CYTOCHROME B561 (PTHR10106:SF14)	1.66161	6.3544e-05	0.000812286
IZ vs CTRL	ENSSSCG00000013086	CYB561A3	cytochrome b ascorbate-dependent protein 3 [Source:NCBI gene;Acc:100519643]	CYTOCHROME B ASCORBATE-DEPENDENT PROTEIN 3 (PTHR10106:SF38)	0.871433	0.0109087	0.0419431
IZ vs CTRL	ENSSSCG00000006827	CYB561D1	cytochrome b561 domain-containing protein 1 [Source:NCBI gene;Acc:100624950]	CYTOCHROME B561 DOMAIN-CONTAINING PROTEIN 1 (PTHR15422:SF9)	1.78941	0.00879656	0.0354624
IZ vs CTRL	ENSSSCG00000004875	CYB5A	cytochrome b5 type A (microsomal) [Source:NCBI gene;Acc:414799]	CYTOCHROME B5 (PTHR19359:SF82)	-1.03374	2.41222e-05	0.000382179
IZ vs CTRL	ENSSSCG00000017876	CYB5D2	neuferricin [Source:NCBI gene;Acc:100520452]	NEUFERRICIN (PTHR10281:SF4)	0.969951	0.0110972	0.0424403
IZ vs CTRL	ENSSSCG00000010929	CYB5R1	cytochrome b5 reductase 1 [Source:NCBI gene;Acc:100511951]	NADH-CYTOCHROME B5 REDUCTASE 1 (PTHR19370:SF74)	-1.25349	1.71516e-06	6.02266e-05
IZ vs CTRL	ENSSSCG00000000038	CYB5R3	NADH-cytochrome b5 reductase 3-like [Source:NCBI gene;Acc:100524254]	NADH-CYTOCHROME B5 REDUCTASE 3 (PTHR19370:SF121)	1.19512	7.60082e-08	1.02172e-05
IZ vs CTRL	ENSSSCG00000022994	CYB5R4	cytochrome b5 reductase 4 [Source:NCBI gene;Acc:100622980]	SUBFAMILY NOT NAMED (PTHR19370:SF187)	-1.28041	7.30573e-05	0.000905637
IZ vs CTRL	ENSSSCG00000025049	CYBRD1	cytochrome b reductase 1 [Source:NCBI gene;Acc:100144591]	CYTOCHROME B REDUCTASE 1 (PTHR10106:SF12)	2.42176	1.12371e-10	2.41682e-07
IZ vs CTRL	ENSSSCG00000017181	CYGB	cytoglobin [Source:NCBI gene;Acc:100518861]	CYTOGLOBIN (PTHR46783:SF1)	1.04111	0.00352767	0.0174668
IZ vs CTRL	ENSSSCG00000009151	CYP2U1	cytochrome P450 2U1 [Source:NCBI gene;Acc:100518620]	CYTOCHROME P450 2U1 (PTHR24300:SF281)	-0.704517	0.00349867	0.0173582
IZ vs CTRL	ENSSSCG00000029753	CYTIP	cytohesin 1 interacting protein [Source:NCBI gene;Acc:100627882]	CYTOHESIN-INTERACTING PROTEIN (PTHR15963:SF1)	-1.1734	0.00962584	0.0381882
IZ vs CTRL	ENSSSCG00000003850	CZIB	CXXC motif containing zinc binding protein [Source:NCBI gene;Acc:100516273]	UPF0587 PROTEIN C1ORF123 (PTHR12857:SF0)	-1.14006	3.17706e-06	8.9231e-05
IZ vs CTRL	ENSSSCG00000001595	DAAM2	dishevelled associated activator of morphogenesis 2 [Source:NCBI gene;Acc:100155713]	DISHEVELED-ASSOCIATED ACTIVATOR OF MORPHOGENESIS 2 (PTHR45725:SF7)	2.41199	2.17182e-06	7.11778e-05
IZ vs CTRL	ENSSSCG00000016857	DAB2	DAB adaptor protein 2 [Source:NCBI gene;Acc:100519746]	DISABLED HOMOLOG 2 (PTHR11232:SF30)	1.22955	4.86532e-07	2.60437e-05
IZ vs CTRL	ENSSSCG00000009457	DACH1	dachshund family transcription factor 1 [Source:NCBI gene;Acc:100156238]	DACHSHUND HOMOLOG 1 (PTHR12577:SF14)	-0.890476	0.0026907	0.0141926
IZ vs CTRL	ENSSSCG00000022280	DACT3	dishevelled binding antagonist of beta catenin 3 [Source:NCBI gene;Acc:100622612]	DAPPER HOMOLOG 3 (PTHR15919:SF1)	2.386	7.44374e-06	0.000163572
IZ vs CTRL	ENSSSCG00000011370	DALRD3	DALR anticodon binding domain containing 3 [Source:NCBI gene;Acc:100525127]	DALR ANTICODON-BINDING DOMAIN-CONTAINING PROTEIN 3 (PTHR16043:SF1)	-1.10717	3.23313e-07	2.00468e-05
IZ vs CTRL	ENSSSCG00000006507	DAP3	death associated protein 3 [Source:NCBI gene;Acc:100152332]	28S RIBOSOMAL PROTEIN S29, MITOCHONDRIAL (PTHR12810:SF0)	-1.06948	3.07319e-08	6.36415e-06
IZ vs CTRL	ENSSSCG00000010949	DAPK1	death associated protein kinase 1 [Source:NCBI gene;Acc:100516103]	SUBFAMILY NOT NAMED (PTHR15079:SF4)	1.52868	4.36045e-05	0.000605536
IZ vs CTRL	ENSSSCG00000021588	DAPK2	death associated protein kinase 2 [Source:NCBI gene;Acc:100155578]	DEATH-ASSOCIATED PROTEIN KINASE 2 (PTHR24342:SF15)	-2.07555	2.62355e-07	1.82756e-05
IZ vs CTRL	ENSSSCG00000015689	DARS	aspartyl-tRNA synthetase 1 [Source:NCBI gene;Acc:100524908]	ASPARTATE--TRNA LIGASE, CYTOPLASMIC (PTHR43450:SF1)	-0.650448	1.92756e-05	0.000322279
IZ vs CTRL	ENSSSCG00000015492	DARS2	aspartyl-tRNA synthetase 2, mitochondrial [Source:NCBI gene;Acc:100624574]	ASPARTATE--TRNA LIGASE, MITOCHONDRIAL (PTHR22594:SF5)	-0.948472	0.000635445	0.00467042
IZ vs CTRL	ENSSSCG00000006866	DBT	dihydrolipoamide branched chain transacylase E2 [Source:NCBI gene;Acc:100156530]	LIPOAMIDE ACYLTRANSFERASE COMPONENT OF BRANCHED-CHAIN ALPHA-KETO ACID DEHYDROGENASE COMPLEX, MITOCHONDRIAL (PTHR43178:SF5)	-1.29007	2.62341e-07	1.82756e-05
IZ vs CTRL	ENSSSCG00000006303	DCAF6	DDB1 and CUL4 associated factor 6 [Source:NCBI gene;Acc:100514228]	DDB1- AND CUL4-ASSOCIATED FACTOR 6 (PTHR15574:SF39)	-1.07585	4.51703e-07	2.50709e-05
IZ vs CTRL	ENSSSCG00000011977	DCBLD2	discoidin, CUB and LCCL domain containing 2 [Source:NCBI gene;Acc:106504106]	DISCOIDIN, CUB AND LCCL DOMAIN-CONTAINING PROTEIN 2 (PTHR46806:SF3)	0.914768	0.000327972	0.00280402
IZ vs CTRL	ENSSSCG00000029189	DCHS1	dachsous cadherin-related 1 [Source:NCBI gene;Acc:100623166]	PROTOCADHERIN-16 (PTHR24027:SF423)	1.94119	9.5654e-05	0.00110162
IZ vs CTRL	ENSSSCG00000010972	DCTN3	dynactin subunit 3 [Source:NCBI gene;Acc:100521815]	DYNACTIN SUBUNIT 3 (PTHR28360:SF1)	-0.617393	0.000162333	0.00163795
IZ vs CTRL	ENSSSCG00000026536	DCUN1D2	defective in cullin neddylation 1 domain containing 2 [Source:NCBI gene;Acc:100620320]	DCN1-LIKE PROTEIN 2 (PTHR12281:SF16)	-0.756525	0.00305445	0.0156413
IZ vs CTRL	ENSSSCG00000025240	DDIT4L	DNA damage inducible transcript 4 like [Source:NCBI gene;Acc:100525762]	DNA DAMAGE-INDUCIBLE TRANSCRIPT 4-LIKE PROTEIN (PTHR12478:SF17)	-1.38312	0.000333653	0.00283778
IZ vs CTRL	ENSSSCG00000000184	DDN	dendrin [Source:NCBI gene;Acc:100525642]	DENDRIN (PTHR16757:SF1)	-2.58375	2.24455e-06	7.17307e-05
IZ vs CTRL	ENSSSCG00000006338	DDR2	discoidin domain receptor tyrosine kinase 2 [Source:NCBI gene;Acc:100154199]	DISCOIDIN DOMAIN-CONTAINING RECEPTOR 2 (PTHR24416:SF295)	1.54563	3.40188e-07	2.03239e-05
IZ vs CTRL	ENSSSCG00000000176	DDX23	DEAD-box helicase 23 [Source:NCBI gene;Acc:100737526]	VOLTAGE-DEPENDENT L-TYPE CALCIUM CHANNEL SUBUNIT BETA-3 (PTHR11824:SF8)	2.32691	4.28262e-05	0.000596172
IZ vs CTRL	ENSSSCG00000026038	DDX28	DEAD-box helicase 28 [Source:NCBI gene;Acc:100621490]	ATP-DEPENDENT RNA HELICASE DDX28-RELATED (PTHR24031:SF421)	-0.738125	0.000330681	0.00281668
IZ vs CTRL	ENSSSCG00000009771	DDX55	DEAD-box helicase 55 [Source:NCBI gene;Acc:100157342]	ATP-DEPENDENT RNA HELICASE DDX55 (PTHR24031:SF2)	-0.756589	0.00034575	0.0029176
IZ vs CTRL	ENSSSCG00000006365	DEDD	death effector domain containing [Source:NCBI gene;Acc:100156474]	SUBFAMILY NOT NAMED (PTHR23088:SF52)	-1.10128	5.59902e-06	0.000132293
IZ vs CTRL	ENSSSCG00000010900	DENND1B	DENN domain containing 1B [Source:NCBI gene;Acc:100738229]	DENN DOMAIN-CONTAINING PROTEIN 1B (PTHR13196:SF24)	-0.73469	0.00104336	0.00682331
IZ vs CTRL	ENSSSCG00000016497	DENND2A	DENN domain containing 2A [Source:NCBI gene;Acc:100514997]	DENN DOMAIN-CONTAINING PROTEIN 2A (PTHR15288:SF3)	0.918455	8.46057e-05	0.00100952
IZ vs CTRL	ENSSSCG00000030831	DENND3	DENN domain containing 3 [Source:NCBI gene;Acc:100155273]	DENN DOMAIN-CONTAINING PROTEIN 3 (PTHR12296:SF21)	2.11388	0.000226147	0.00210671
IZ vs CTRL	ENSSSCG00000014578	DENND5A	DENN domain containing 5A [Source:NCBI gene;Acc:100519964]	DENN DOMAIN-CONTAINING PROTEIN 5A (PTHR46070:SF2)	0.778326	3.12629e-05	0.000464115
IZ vs CTRL	ENSSSCG00000022636	DENND5B	DENN domain containing 5B [Source:NCBI gene;Acc:102165384]	DENN DOMAIN-CONTAINING PROTEIN 5B (PTHR46070:SF3)	-1.03525	1.66421e-05	0.000288654
IZ vs CTRL	ENSSSCG00000016932	DEPDC1B		DEP DOMAIN-CONTAINING PROTEIN 1B (PTHR16206:SF11)	-1.99317	0.000847127	0.00580542
IZ vs CTRL	ENSSSCG00000000599	DERA	deoxyribose-phosphate aldolase [Source:NCBI gene;Acc:100153841]	DEOXYRIBOSE-PHOSPHATE ALDOLASE (PTHR10889:SF3)	-0.701934	0.000853509	0.00583878
IZ vs CTRL	ENSSSCG00000003404	DFFA	DNA fragmentation factor subunit alpha [Source:NCBI gene;Acc:100523126]	SUBFAMILY NOT NAMED (PTHR12306:SF16)	-0.61693	0.00105198	0.00686434
IZ vs CTRL	ENSSSCG00000005918	DGAT1	diacylglycerol O-acyltransferase 1 [Source:NCBI gene;Acc:397118]	DIACYLGLYCEROL O-ACYLTRANSFERASE 1 (PTHR10408:SF7)	-0.611792	0.00437339	0.0205921
IZ vs CTRL	ENSSSCG00000015355	DGKB	diacylglycerol kinase beta [Source:NCBI gene;Acc:100625799]	DIACYLGLYCEROL KINASE BETA (PTHR11255:SF32)	2.22741	0.000536559	0.00410313
IZ vs CTRL	ENSSSCG00000022550	DGKG	diacylglycerol kinase gamma [Source:NCBI gene;Acc:100623595]	DIACYLGLYCEROL KINASE GAMMA (PTHR11255:SF36)	3.53822	0.0016694	0.00978329
IZ vs CTRL	ENSSSCG00000000188	DHH	desert hedgehog signaling molecule [Source:NCBI gene;Acc:100505406]	DESERT HEDGEHOG PROTEIN (PTHR11889:SF56)	4.4954	0.0103583	0.0403955
IZ vs CTRL	ENSSSCG00000013723	DHPS	deoxyhypusine synthase [Source:NCBI gene;Acc:100519413]	DEOXYHYPUSINE SYNTHASE (PTHR11703:SF0)	-1.00376	0.00225325	0.0123117
IZ vs CTRL	ENSSSCG00000017996	DHRS7C	dehydrogenase/reductase 7C [Source:NCBI gene;Acc:100515625]	DEHYDROGENASE/REDUCTASE SDR FAMILY MEMBER 7C (PTHR44668:SF2)	-1.8666	0.000635434	0.00467042
IZ vs CTRL	ENSSSCG00000003114	DHX34	DExH-box helicase 34 [Source:NCBI gene;Acc:100515780]	ATP-DEPENDENT RNA HELICASE DHX34-RELATED (PTHR18934:SF148)	1.34655	0.000713241	0.00509213
IZ vs CTRL	ENSSSCG00000010170	DISC1	DISC1 scaffold protein [Source:NCBI gene;Acc:100156849]	DISRUPTED IN SCHIZOPHRENIA 1 PROTEIN (PTHR14332:SF3)	1.33316	0.000274162	0.00246331
IZ vs CTRL	ENSSSCG00000024285	DLG4	discs large MAGUK scaffold protein 4 [Source:NCBI gene;Acc:100626077]	DISKS LARGE HOMOLOG 4 (PTHR23119:SF33)	1.74507	0.000210544	0.00199374
IZ vs CTRL	ENSSSCG00000026268	DLG5	discs large MAGUK scaffold protein 5 [Source:NCBI gene;Acc:100523285]	DISKS LARGE HOMOLOG 5 (PTHR46360:SF1)	0.803387	0.00859083	0.0347879
IZ vs CTRL	ENSSSCG00000007317	DLGAP4	DLG associated protein 4 [Source:NCBI gene;Acc:106504144]	DISKS LARGE-ASSOCIATED PROTEIN 4 (PTHR12353:SF19)	1.65283	0.00136389	0.00836021
IZ vs CTRL	ENSSSCG00000005196	DMAC1	distal membrane arm assembly complex 1 [Source:NCBI gene;Acc:100155846]	DISTAL MEMBRANE-ARM ASSEMBLY COMPLEX PROTEIN 1 (PTHR36469:SF1)	-1.5328	0.00916948	0.0367249
IZ vs CTRL	ENSSSCG00000022874	DNAJA3	DnaJ heat shock protein family (Hsp40) member A3 [Source:NCBI gene;Acc:100624182]	DNAJ HOMOLOG SUBFAMILY A MEMBER 3, MITOCHONDRIAL (PTHR44145:SF3)	-0.944075	1.37614e-05	0.0002538
IZ vs CTRL	ENSSSCG00000003766	DNAJB4	DnaJ heat shock protein family (Hsp40) member B4 [Source:NCBI gene;Acc:100525703]	DNAJ HOMOLOG SUBFAMILY B MEMBER 4 (PTHR24078:SF288)	-0.978514	4.42065e-06	0.000112851
IZ vs CTRL	ENSSSCG00000003384	DNAJC11	DnaJ heat shock protein family (Hsp40) member C11 [Source:NCBI gene;Acc:100518845]	DNAJ HOMOLOG SUBFAMILY C MEMBER 11 (PTHR44157:SF1)	-0.645081	0.00087307	0.00590913
IZ vs CTRL	ENSSSCG00000005460	DNAJC25	dnaJ homolog subfamily C member 25 [Source:NCBI gene;Acc:100515643]	DNAJ HOMOLOG SUBFAMILY C MEMBER 25 (PTHR44176:SF1)	0.849141	0.00755244	0.0314338
IZ vs CTRL	ENSSSCG00000028192	DNAJC28	DnaJ heat shock protein family (Hsp40) member C28 [Source:NCBI gene;Acc:100620748]	DNAJ HOMOLOG SUBFAMILY C MEMBER 28 (PTHR24016:SF12)	-1.12551	5.60557e-05	0.000734573
IZ vs CTRL	ENSSSCG00000024587	DNASE1L2		METHYLGLUTACONYL-COA HYDRATASE, MITOCHONDRIAL (PTHR11941:SF12)	-0.970121	0.00441624	0.0207555
IZ vs CTRL	ENSSSCG00000005641	DNM1	dynamin 1 [Source:NCBI gene;Acc:100153921]	DYNAMIN-1 (PTHR11566:SF32)	2.24441	8.54082e-09	2.88144e-06
IZ vs CTRL	ENSSSCG00000010544	DNMBP	dynamin-binding protein [Source:NCBI gene;Acc:100152738]	DYNAMIN-BINDING PROTEIN (PTHR22834:SF19)	1.08695	0.000286009	0.00254978
IZ vs CTRL	ENSSSCG00000013659	DNMT1	DNA methyltransferase 1 [Source:NCBI gene;Acc:606746]	DNA (CYTOSINE-5)-METHYLTRANSFERASE 1 (PTHR10629:SF11)	-1.33492	4.56683e-06	0.000115724
IZ vs CTRL	ENSSSCG00000016220	DNPEP	aspartyl aminopeptidase [Source:NCBI gene;Acc:100153171]	ASPARTYL AMINOPEPTIDASE (PTHR28570:SF3)	-0.643942	0.000144789	0.00151115
IZ vs CTRL	ENSSSCG00000026568	DNPH1	2'-deoxynucleoside 5'-phosphate N-hydrolase 1 [Source:NCBI gene;Acc:100157902]	2'-DEOXYNUCLEOSIDE 5'-PHOSPHATE N-HYDROLASE 1 (PTHR15364:SF0)	-1.05223	0.000945486	0.00628838
IZ vs CTRL	ENSSSCG00000016237	DOCK10	dedicator of cytokinesis 10 [Source:NCBI gene;Acc:100512141]	DEDICATOR OF CYTOKINESIS PROTEIN 10 (PTHR23317:SF71)	1.47336	0.000529282	0.00406555
IZ vs CTRL	ENSSSCG00000011416	DOCK3	dedicator of cytokinesis 3 [Source:NCBI gene;Acc:100519389]	DEDICATOR OF CYTOKINESIS PROTEIN 3 (PTHR45653:SF4)	-0.854433	0.00137833	0.00843072
IZ vs CTRL	ENSSSCG00000009650	DOCK5	dedicator of cytokinesis 5 [Source:NCBI gene;Acc:100510985]	DEDICATOR OF CYTOKINESIS PROTEIN 5 (PTHR45653:SF3)	0.850352	0.00134382	0.00828361
IZ vs CTRL	ENSSSCG00000005240	DOCK8	dedicator of cytokinesis 8 [Source:NCBI gene;Acc:100153522]	DEDICATOR OF CYTOKINESIS PROTEIN 8 (PTHR23317:SF74)	1.06378	0.00203825	0.0114624
IZ vs CTRL	ENSSSCG00000028977	DOK6	docking protein 6 [Source:NCBI gene;Acc:100517871]	DOCKING PROTEIN 6 (PTHR21258:SF43)	2.42034	0.00213484	0.0118414
IZ vs CTRL	ENSSSCG00000012054	DOPEY2	DOP1 leucine zipper like protein B [Source:NCBI gene;Acc:100513179]	PROTEIN DOPEY-2 (PTHR14042:SF23)	1.50551	2.84508e-05	0.000433207
IZ vs CTRL	ENSSSCG00000013457	DOT1L	DOT1 like histone lysine methyltransferase [Source:NCBI gene;Acc:100738665]	HISTONE-LYSINE N-METHYLTRANSFERASE, H3 LYSINE-79 SPECIFIC (PTHR21451:SF0)	1.06746	0.00647572	0.0278623
BZ vs CTRL	ENSSSCG00000017824	DPH1			-0.837739	0.000184651	0.0474194
IZ vs CTRL	ENSSSCG00000022521	DPY19L3	dpy-19 like C-mannosyltransferase 3 [Source:NCBI gene;Acc:100621064]	C-MANNOSYLTRANSFERASE DPY19L3-RELATED (PTHR31488:SF4)	0.821108	0.00010055	0.00114422
IZ vs CTRL	ENSSSCG00000008516	DPY30	dpy-30 histone methyltransferase complex regulatory subunit [Source:NCBI gene;Acc:100514043]	PROTEIN DPY-30 HOMOLOG (PTHR23356:SF0)	-0.799821	8.15051e-06	0.000175297
IZ vs CTRL	ENSSSCG00000012965	DRAP1	DR1 associated protein 1 [Source:NCBI gene;Acc:100525028]	DR1-ASSOCIATED COREPRESSOR (PTHR10252:SF5)	-0.637399	0.000165467	0.00165621
IZ vs CTRL	ENSSSCG00000008568	DRC1	dynein regulatory complex subunit 1 [Source:NCBI gene;Acc:102159735]	DYNEIN REGULATORY COMPLEX PROTEIN 1 (PTHR21625:SF1)	-1.87462	1.50408e-05	0.000270704
IZ vs CTRL	ENSSSCG00000012492	DRP2	dystrophin related protein 2 [Source:NCBI gene;Acc:100517071]	DYSTROPHIN-RELATED PROTEIN 2 (PTHR12268:SF16)	5.21134	0.00548302	0.0244977
IZ vs CTRL	ENSSSCG00000022739	DSG2	desmoglein 2 [Source:NCBI gene;Acc:100625833]	DESMOGLEIN-2 (PTHR24025:SF1)	-0.82567	4.92168e-05	0.000666266
IZ vs CTRL	ENSSSCG00000020740	DSG4	desmoglein 4 [Source:NCBI gene;Acc:100626137]	DESMOGLEIN-4 (PTHR24025:SF10)	-1.60694	0.0120948	0.0453483
IZ vs CTRL	ENSSSCG00000001499	DST	dystonin [Source:NCBI gene;Acc:100152205]	DYSTONIN (PTHR23169:SF24)	0.634381	0.00862244	0.0348995
IZ vs CTRL	ENSSSCG00000028047	DTNA	dystrobrevin alpha [Source:NCBI gene;Acc:100627907]	DYSTROBREVIN ALPHA (PTHR12268:SF19)	-1.10404	1.26975e-07	1.30822e-05
IZ vs CTRL	ENSSSCG00000004647	DTWD1	DTW domain containing 1 [Source:NCBI gene;Acc:100153076]	DTW DOMAIN-CONTAINING PROTEIN 1 (PTHR15627:SF8)	0.724744	0.000451182	0.0035833
IZ vs CTRL	ENSSSCG00000013145	DTX4	deltex E3 ubiquitin ligase 4 [Source:NCBI gene;Acc:100517143]	E3 UBIQUITIN-PROTEIN LIGASE DTX4 (PTHR12622:SF5)	1.31837	0.00232423	0.0125955
IZ vs CTRL	ENSSSCG00000004678	DUOX2	dual oxidase 2 [Source:NCBI gene;Acc:397060]	DUAL OXIDASE 2 (PTHR11972:SF67)	2.81776	0.00665867	0.0285069
IZ vs CTRL	ENSSSCG00000010831	DUSP10	dual specificity phosphatase 10 [Source:NCBI gene;Acc:100517416]	DUAL SPECIFICITY PROTEIN PHOSPHATASE 10 (PTHR10159:SF299)	1.44963	0.00265815	0.0140727
IZ vs CTRL	ENSSSCG00000008298	DUSP11	dual specificity phosphatase 11 [Source:NCBI gene;Acc:100516548]	RNA/RNP COMPLEX-1-INTERACTING PHOSPHATASE (PTHR10367:SF9)	0.890075	0.00181351	0.010485
IZ vs CTRL	ENSSSCG00000015835	DUSP26	dual specificity phosphatase 26 [Source:NCBI gene;Acc:100525894]	DUAL SPECIFICITY PROTEIN PHOSPHATASE 26 (PTHR45682:SF8)	-0.949073	0.00799601	0.0329137
IZ vs CTRL	ENSSSCG00000006311	DUSP27	dual specificity phosphatase 27, atypical [Source:NCBI gene;Acc:100153962]	INACTIVE DUAL SPECIFICITY PHOSPHATASE 27 (PTHR45682:SF4)	-1.20557	2.33658e-05	0.000373142
IZ vs CTRL	ENSSSCG00000015850	DUSP4	dual specificity phosphatase 4 [Source:NCBI gene;Acc:100514374]	DUAL SPECIFICITY PROTEIN PHOSPHATASE 4 (PTHR10159:SF111)	1.26037	0.00311507	0.0158997
IZ vs CTRL	ENSSSCG00000030480	DYRK1A	dual specificity tyrosine phosphorylation regulated kinase 1A [Source:NCBI gene;Acc:100514684]	DUAL SPECIFICITY TYROSINE-PHOSPHORYLATION-REGULATED KINASE 1A (PTHR24058:SF28)	-0.635887	0.000138891	0.00146972
IZ vs CTRL	ENSSSCG00000000958	DYRK2	dual specificity tyrosine phosphorylation regulated kinase 2 [Source:NCBI gene;Acc:100515779]	DUAL SPECIFICITY TYROSINE-PHOSPHORYLATION-REGULATED KINASE 2 (PTHR24058:SF51)	-0.653439	0.000825371	0.00569577
IZ vs CTRL	ENSSSCG00000007094	DZANK1	double zinc ribbon and ankyrin repeat domains 1 [Source:NCBI gene;Acc:100511052]	DOUBLE ZINC RIBBON AND ANKYRIN REPEAT-CONTAINING PROTEIN 1 (PTHR16058:SF4)	-0.605873	0.00476938	0.0220182
IZ vs CTRL	ENSSSCG00000009501	DZIP1		ZINC FINGER PROTEIN DZIP1 (PTHR21502:SF5)	1.22926	2.84812e-07	1.90944e-05
IZ vs CTRL	ENSSSCG00000001960	EAPP	E2F associated phosphoprotein [Source:NCBI gene;Acc:100153549]	E2F-ASSOCIATED PHOSPHOPROTEIN (PTHR15967:SF0)	-0.64748	0.000451766	0.00358538
IZ vs CTRL	ENSSSCG00000017046	EBF1	EBF transcription factor 1 [Source:NCBI gene;Acc:100520467]	TRANSCRIPTION FACTOR COE1 (PTHR10747:SF26)	1.6752	2.98346e-06	8.61298e-05
IZ vs CTRL	ENSSSCG00000010757	EBF3	EBF transcription factor 3 [Source:NCBI gene;Acc:100153848]	TRANSCRIPTION FACTOR COE3 (PTHR10747:SF4)	1.23129	0.00275701	0.0144669
IZ vs CTRL	ENSSSCG00000007171	EBF4	EBF family member 4 [Source:NCBI gene;Acc:100523648]	TRANSCRIPTION FACTOR COE4 (PTHR10747:SF36)	4.42744	0.000287239	0.00255471
IZ vs CTRL	ENSSSCG00000010295	ECD	ecdysoneless cell cycle regulator [Source:NCBI gene;Acc:100157830]	PROTEIN ECDYSONELESS HOMOLOG (PTHR13060:SF0)	-0.774937	1.94543e-05	0.000323724
IZ vs CTRL	ENSSSCG00000003513	ECE1	endothelin converting enzyme 1 [Source:NCBI gene;Acc:397446]	ENDOTHELIN-CONVERTING ENZYME 1 (PTHR11733:SF130)	0.71432	0.00408646	0.0195039
IZ vs CTRL	ENSSSCG00000028943	ECH1	enoyl-CoA hydratase 1 [Source:NCBI gene;Acc:733679]	DELTA(3,5)-DELTA(2,4)-DIENOYL-COA ISOMERASE, MITOCHONDRIAL (PTHR43149:SF1)	-1.58	2.24706e-06	7.17307e-05
IZ vs CTRL	ENSSSCG00000004216	ECHDC1	ethylmalonyl-CoA decarboxylase 1 [Source:NCBI gene;Acc:100512509]	ETHYLMALONYL-COA DECARBOXYLASE (PTHR11941:SF27)	-0.995477	0.000604175	0.00449892
IZ vs CTRL	ENSSSCG00000003854	ECHDC2	enoyl-CoA hydratase domain containing 2 [Source:NCBI gene;Acc:100519847]	ENOYL-COA HYDRATASE DOMAIN-CONTAINING PROTEIN 2, MITOCHONDRIAL (PTHR11941:SF44)	-0.828165	0.00314385	0.0160038
IZ vs CTRL	ENSSSCG00000001000	ECI2	enoyl-CoA delta isomerase 2 [Source:NCBI gene;Acc:100134957]	ENOYL-COA DELTA ISOMERASE 2, MITOCHONDRIAL (PTHR23310:SF72)	-0.869687	2.58344e-05	0.000401179
IZ vs CTRL	ENSSSCG00000029230	ECM1	extracellular matrix protein 1 [Source:NCBI gene;Acc:100620701]	EXTRACELLULAR MATRIX PROTEIN 1 (PTHR16776:SF3)	1.38917	0.000143577	0.00150175
IZ vs CTRL	ENSSSCG00000013615	ECSIT	ECSIT signaling integrator [Source:NCBI gene;Acc:100519412]	EVOLUTIONARILY CONSERVED SIGNALING INTERMEDIATE IN TOLL PATHWAY, MITOCHONDRIAL (PTHR13113:SF1)	-1.07595	1.75562e-05	0.000299972
IZ vs CTRL	ENSSSCG00000009031	EDNRA	endothelin receptor type A [Source:NCBI gene;Acc:397457]	ENDOTHELIN-1 RECEPTOR (PTHR46099:SF2)	-0.784638	2.81887e-05	0.00042998
IZ vs CTRL	ENSSSCG00000004489	EEF1A1	eukaryotic translation elongation factor 1 alpha 1 [Source:NCBI gene;Acc:574059]	ELONGATION FACTOR 1-ALPHA 1-RELATED (PTHR23115:SF222)	1.43896	9.49552e-07	4.02669e-05
IZ vs CTRL	ENSSSCG00000007839	EEF2K	eukaryotic elongation factor 2 kinase [Source:NCBI gene;Acc:100523723]	EUKARYOTIC ELONGATION FACTOR 2 KINASE (PTHR45992:SF3)	-0.743405	0.000696201	0.00500787
IZ vs CTRL	ENSSSCG00000002430	EFCAB11	EF-hand calcium binding domain 11 [Source:NCBI gene;Acc:100738763]	EF-HAND CALCIUM-BINDING DOMAIN-CONTAINING PROTEIN 11 (PTHR23050:SF354)	-1.01298	0.00108804	0.00705384
IZ vs CTRL	ENSSSCG00000003814	EFCAB7	EF-hand calcium binding domain 7 [Source:NCBI gene;Acc:100522325]	EF-HAND CALCIUM-BINDING DOMAIN-CONTAINING PROTEIN 7 (PTHR46819:SF1)	-0.682018	0.00600515	0.0262512
IZ vs CTRL	ENSSSCG00000008397	EFEMP1	EGF containing fibulin extracellular matrix protein 1 [Source:NCBI gene;Acc:100512046]	EGF-CONTAINING FIBULIN-LIKE EXTRACELLULAR MATRIX PROTEIN 1 (PTHR24034:SF102)	1.18814	3.36962e-05	0.000490505
IZ vs CTRL	ENSSSCG00000012971	EFEMP2	EGF containing fibulin extracellular matrix protein 2 [Source:NCBI gene;Acc:100526031]	EGF-CONTAINING FIBULIN-LIKE EXTRACELLULAR MATRIX PROTEIN 1 (PTHR24039:SF33)	0.958667	8.27933e-06	0.000177182
IZ vs CTRL	ENSSSCG00000016290	EFHD1	EF-hand domain family member D1 [Source:NCBI gene;Acc:100153398]	EF-HAND DOMAIN-CONTAINING PROTEIN D1 (PTHR13025:SF5)	-0.982804	0.0014036	0.00853841
IZ vs CTRL	ENSSSCG00000003458	EFHD2	EF-hand domain family member D2 [Source:NCBI gene;Acc:100520743]	EF-HAND DOMAIN-CONTAINING PROTEIN D2 (PTHR13025:SF2)	1.15935	0.000360354	0.00301715
IZ vs CTRL	ENSSSCG00000002026	EFS	embryonal Fyn-associated substrate [Source:NCBI gene;Acc:100158092]	EMBRYONAL FYN-ASSOCIATED SUBSTRATE (PTHR10654:SF14)	2.74559	5.93485e-06	0.000137993
IZ vs CTRL	ENSSSCG00000012121	EGFL6	EGF like domain multiple 6 [Source:NCBI gene;Acc:100153585]	EPIDERMAL GROWTH FACTOR-LIKE PROTEIN 6 (PTHR24050:SF24)	3.95308	0.000266068	0.00240818
IZ vs CTRL	ENSSSCG00000010172	EGLN1	egl-9 family hypoxia inducible factor 1 [Source:NCBI gene;Acc:100153461]	EGL NINE HOMOLOG 1 (PTHR12907:SF4)	-0.703236	0.00167075	0.00978788
IZ vs CTRL	ENSSSCG00000012988	EHBP1L1	EH domain binding protein 1 like 1 [Source:NCBI gene;Acc:100518056]	EH DOMAIN-BINDING PROTEIN 1-LIKE PROTEIN 1 (PTHR23167:SF42)	1.85346	5.09105e-06	0.000124852
IZ vs CTRL	ENSSSCG00000023371	EHD2	EH domain containing 2 [Source:NCBI gene;Acc:100624668]	EH DOMAIN-CONTAINING PROTEIN 2 (PTHR11216:SF62)	1.40982	0.00515519	0.0234419
IZ vs CTRL	ENSSSCG00000011710	EIF2A	eukaryotic translation initiation factor 2A [Source:NCBI gene;Acc:100622221]	EUKARYOTIC TRANSLATION INITIATION FACTOR 2A (PTHR13227:SF0)	-0.697856	4.8364e-05	0.000656788
IZ vs CTRL	ENSSSCG00000008208	EIF2AK3	eukaryotic translation initiation factor 2 alpha kinase 3 [Source:NCBI gene;Acc:100513348]	EUKARYOTIC TRANSLATION INITIATION FACTOR 2-ALPHA KINASE 3 (PTHR11042:SF91)	0.998596	3.14757e-06	8.90741e-05
IZ vs CTRL	ENSSSCG00000029808	EIF2B3	eukaryotic translation initiation factor 2B subunit gamma [Source:NCBI gene;Acc:100622917]	TRANSLATION INITIATION FACTOR EIF-2B SUBUNIT GAMMA (PTHR45989:SF1)	-1.01433	1.53814e-07	1.42287e-05
IZ vs CTRL	ENSSSCG00000006033	EIF3E	eukaryotic translation initiation factor 3 subunit E [Source:NCBI gene;Acc:100156671]	EUKARYOTIC TRANSLATION INITIATION FACTOR 3 SUBUNIT E (PTHR10317:SF0)	-0.660321	0.000316501	0.00272968
IZ vs CTRL	ENSSSCG00000006016	EIF3H	eukaryotic translation initiation factor 3 subunit H [Source:NCBI gene;Acc:100522801]	EUKARYOTIC TRANSLATION INITIATION FACTOR 3 SUBUNIT H (PTHR10410:SF3)	-0.654665	0.000102001	0.0011531
IZ vs CTRL	ENSSSCG00000004691	EIF3J	eukaryotic translation initiation factor 3 subunit J [Source:NCBI gene;Acc:100517070]	EUKARYOTIC TRANSLATION INITIATION FACTOR 3 SUBUNIT J (PTHR21681:SF0)	-0.839766	1.18779e-05	0.000230928
IZ vs CTRL	ENSSSCG00000011516	EIF4E3	eukaryotic translation initiation factor 4E family member 3 [Source:NCBI gene;Acc:100525891]	EUKARYOTIC TRANSLATION INITIATION FACTOR 4E TYPE 3 (PTHR11960:SF18)	-0.616777	0.00343079	0.0170805
IZ vs CTRL	ENSSSCG00000012656	ELF4	E74 like ETS transcription factor 4 [Source:NCBI gene;Acc:100523880]	ETS-RELATED TRANSCRIPTION FACTOR ELF-4 (PTHR11849:SF170)	2.45824	0.000162671	0.00163871
IZ vs CTRL	ENSSSCG00000025182	ELK4	ETS transcription factor ELK4 [Source:NCBI gene;Acc:100626141]	ETS DOMAIN-CONTAINING PROTEIN ELK-4 (PTHR11849:SF21)	0.625308	0.00100233	0.00661785
IZ vs CTRL	ENSSSCG00000014168	ELL2	elongation factor for RNA polymerase II 2 [Source:NCBI gene;Acc:100523777]	RNA POLYMERASE II ELONGATION FACTOR ELL2 (PTHR23288:SF8)	1.39338	0.000631013	0.00464977
IZ vs CTRL	ENSSSCG00000016656	ELMO1		ENGULFMENT AND CELL MOTILITY PROTEIN 1 (PTHR12771:SF23)	1.92768	3.04938e-07	1.97247e-05
IZ vs CTRL	ENSSSCG00000008238	ELMOD3	ELMO domain containing 3 [Source:NCBI gene;Acc:100519304]	ELMO DOMAIN-CONTAINING PROTEIN 3 (PTHR12771:SF2)	-0.954416	0.00212395	0.0118039
IZ vs CTRL	ENSSSCG00000002350	ELMSAN1	ELM2 and Myb/SANT domain containing 1 [Source:NCBI gene;Acc:100623005]	ELM2 AND SANT DOMAIN-CONTAINING PROTEIN 1 (PTHR16089:SF24)	1.25778	0.000552785	0.00419736
IZ vs CTRL	ENSSSCG00000025858	ELN	elastin [Source:NCBI gene;Acc:100628118]	ELASTIN (PTHR24018:SF5)	5.31778	0.000221815	0.00208213
IZ vs CTRL	ENSSSCG00000006176	ELOC	elongin C [Source:NCBI gene;Acc:100153381]	ELONGIN-C (PTHR20648:SF0)	-0.628942	0.000120104	0.00130957
IZ vs CTRL	ENSSSCG00000011336	ELP6	elongator acetyltransferase complex subunit 6 [Source:NCBI gene;Acc:100154579]	ELONGATOR COMPLEX PROTEIN 6 (PTHR16184:SF6)	-0.652401	0.000432705	0.0034731
IZ vs CTRL	ENSSSCG00000006032	EMC2	ER membrane protein complex subunit 2 [Source:NCBI gene;Acc:100739714]	ER MEMBRANE PROTEIN COMPLEX SUBUNIT 2 (PTHR12760:SF0)	-1.15956	4.87515e-08	8.14386e-06
IZ vs CTRL	ENSSSCG00000002005	EMC9	ER membrane protein complex subunit 9 [Source:NCBI gene;Acc:100153238]	ER MEMBRANE PROTEIN COMPLEX SUBUNIT 9 (PTHR12941:SF12)	-0.962662	6.73863e-06	0.000151364
IZ vs CTRL	ENSSSCG00000021467	EME2	essential meiotic structure-specific endonuclease subunit 2 [Source:NCBI gene;Acc:100521548]	CROSSOVER JUNCTION ENDONUCLEASE EME2-RELATED (PTHR21077:SF6)	2.01903	0.00131881	0.00815945
IZ vs CTRL	ENSSSCG00000008557	EMILIN1	elastin microfibril interfacer 1 [Source:NCBI gene;Acc:100523665]	EMILIN-1 (PTHR15427:SF1)	2.10966	0.000101088	0.00114879
IZ vs CTRL	ENSSSCG00000013061	EML3	EMAP like 3 [Source:NCBI gene;Acc:100515768]	ECHINODERM MICROTUBULE-ASSOCIATED PROTEIN-LIKE 3 (PTHR13720:SF15)	1.29357	5.16671e-06	0.000125398
IZ vs CTRL	ENSSSCG00000008467	EML4	EMAP like 4 [Source:NCBI gene;Acc:100515021]	ECHINODERM MICROTUBULE-ASSOCIATED PROTEIN-LIKE 4 (PTHR13720:SF11)	1.17291	3.15713e-05	0.000467484
IZ vs CTRL	ENSSSCG00000002427	EML5	EMAP like 5 [Source:NCBI gene;Acc:100153276]	ECHINODERM MICROTUBULE-ASSOCIATED PROTEIN-LIKE 5 (PTHR13720:SF16)	-0.669491	0.00237947	0.0128142
IZ vs CTRL	ENSSSCG00000023377	EMP3	epithelial membrane protein 3 [Source:NCBI gene;Acc:100625126]	EPITHELIAL MEMBRANE PROTEIN 3 (PTHR10671:SF8)	1.67902	7.78257e-05	0.000950369
IZ vs CTRL	ENSSSCG00000014072	ENC1	ectodermal-neural cortex 1 [Source:NCBI gene;Acc:100517459]	ECTODERM-NEURAL CORTEX PROTEIN 1 (PTHR24410:SF5)	1.90712	4.88742e-07	2.60437e-05
IZ vs CTRL	ENSSSCG00000005625	ENG	endoglin [Source:NCBI gene;Acc:397096]	ENDOGLIN (PTHR14002:SF1)	0.960353	0.000326281	0.00279578
IZ vs CTRL	ENSSSCG00000022343	ENO1	enolase 1 [Source:NCBI gene;Acc:100738870]	ALPHA-ENOLASE (PTHR11902:SF12)	0.958462	0.000530311	0.00406801
IZ vs CTRL	ENSSSCG00000006001	ENPP2	ectonucleotide pyrophosphatase/phosphodiesterase 2 [Source:NCBI gene;Acc:503658]	ECTONUCLEOTIDE PYROPHOSPHATASE/PHOSPHODIESTERASE FAMILY MEMBER 2 (PTHR10151:SF21)	-0.812996	0.00275203	0.0144452
IZ vs CTRL	ENSSSCG00000010540	ENTPD7	ectonucleoside triphosphate diphosphohydrolase 7 [Source:NCBI gene;Acc:100157585]	ECTONUCLEOSIDE TRIPHOSPHATE DIPHOSPHOHYDROLASE 7 (PTHR11782:SF37)	1.52741	5.59174e-05	0.00073332
IZ vs CTRL	ENSSSCG00000004199	EPB41L2	erythrocyte membrane protein band 4.1 like 2 [Source:NCBI gene;Acc:100524836]	BAND 4.1-LIKE PROTEIN 2 (PTHR23280:SF17)	1.90655	8.32878e-08	1.04577e-05
IZ vs CTRL	ENSSSCG00000003471	EPHA2	EPH receptor A2 [Source:NCBI gene;Acc:100522873]	EPHRIN TYPE-A RECEPTOR 2 (PTHR24416:SF306)	1.08487	0.000140542	0.0014792
IZ vs CTRL	ENSSSCG00000026130	EPHA3	EPH receptor A3 [Source:NCBI gene;Acc:100337658]	EPHRIN TYPE-A RECEPTOR 3 (PTHR24416:SF18)	2.90524	0.000931195	0.00621013
IZ vs CTRL	ENSSSCG00000024492	EPHB1	EPH receptor B1 [Source:NCBI gene;Acc:100524585]	EPHRIN TYPE-B RECEPTOR 1 (PTHR24416:SF173)	3.79189	0.0032835	0.0165386
IZ vs CTRL	ENSSSCG00000003527	EPHB2	EPH receptor B2 [Source:NCBI gene;Acc:100519549]	EPHRIN TYPE-B RECEPTOR 2 (PTHR24416:SF123)	1.5249	0.00331652	0.0166619
IZ vs CTRL	ENSSSCG00000026516	EPHB3	EPH receptor B3 [Source:NCBI gene;Acc:100337659]	EPHRIN TYPE-B RECEPTOR 3 (PTHR24416:SF120)	6.26652	0.000231697	0.00214563
IZ vs CTRL	ENSSSCG00000000600	EPS8	epidermal growth factor receptor pathway substrate 8 [Source:NCBI gene;Acc:100525921]	EPIDERMAL GROWTH FACTOR RECEPTOR KINASE SUBSTRATE 8 (PTHR12287:SF21)	0.983501	3.28944e-06	9.0702e-05
IZ vs CTRL	ENSSSCG00000017497	ERBB2	erb-b2 receptor tyrosine kinase 2 [Source:NCBI gene;Acc:100516641]	RECEPTOR TYROSINE-PROTEIN KINASE ERBB-2 (PTHR24416:SF137)	-0.834733	5.33893e-06	0.000128119
IZ vs CTRL	ENSSSCG00000016160	ERBB4	erb-b2 receptor tyrosine kinase 4 [Source:NCBI gene;Acc:100525789]	RECEPTOR TYROSINE-PROTEIN KINASE ERBB-4 (PTHR24416:SF90)	-0.718039	0.00102014	0.00672224
IZ vs CTRL	ENSSSCG00000022318	ERG	ETS transcription factor ERG [Source:NCBI gene;Acc:100625364]	TRANSCRIPTIONAL REGULATOR ERG (PTHR11849:SF216)	0.636154	0.000627609	0.00463461
IZ vs CTRL	ENSSSCG00000000536	ERGIC2	ERGIC and golgi 2 [Source:NCBI gene;Acc:100512051]	ENDOPLASMIC RETICULUM-GOLGI INTERMEDIATE COMPARTMENT PROTEIN 2 (PTHR10984:SF30)	-0.675676	6.90886e-05	0.000867692
IZ vs CTRL	ENSSSCG00000004010	ERMARD	ER membrane associated RNA degradation [Source:NCBI gene;Acc:100512199]	ENDOPLASMIC RETICULUM MEMBRANE-ASSOCIATED RNA DEGRADATION PROTEIN (PTHR31701:SF2)	0.845898	0.00133601	0.00824809
IZ vs CTRL	ENSSSCG00000009407	ESD	esterase D [Source:NCBI gene;Acc:397127]	S-FORMYLGLUTATHIONE HYDROLASE (PTHR10061:SF0)	-1.17362	2.49571e-07	1.81928e-05
IZ vs CTRL	ENSSSCG00000025777	ESR1	estrogen receptor 1 [Source:NCBI gene;Acc:397435]	ESTROGEN RECEPTOR (PTHR24084:SF3)	1.72827	0.000146846	0.00152527
IZ vs CTRL	ENSSSCG00000013028	ESRRA	estrogen related receptor alpha [Source:NCBI gene;Acc:100322868]	STEROID HORMONE RECEPTOR ERR1 (PTHR24084:SF27)	-1.23089	7.78932e-06	0.000169864
IZ vs CTRL	ENSSSCG00000002388	ESRRB	estrogen related receptor beta [Source:NCBI gene;Acc:100151940]	STEROID HORMONE RECEPTOR ERR2 (PTHR24084:SF23)	-1.81393	0.00958166	0.0380656
IZ vs CTRL	ENSSSCG00000010814	ESRRG	estrogen related receptor gamma [Source:NCBI gene;Acc:100622056]	ESTROGEN-RELATED RECEPTOR GAMMA (PTHR24084:SF21)	-1.49644	6.64449e-07	3.19344e-05
IZ vs CTRL	ENSSSCG00000027505	ESYT3	extended synaptotagmin 3 [Source:NCBI gene;Acc:100738903]	EXTENDED SYNAPTOTAGMIN-3 (PTHR45761:SF4)	4.16559	0.00112086	0.00721491
IZ vs CTRL	ENSSSCG00000001862	ETFA	electron transfer flavoprotein subunit alpha [Source:NCBI gene;Acc:396615]	ELECTRON TRANSFER FLAVOPROTEIN SUBUNIT ALPHA, MITOCHONDRIAL (PTHR43153:SF1)	-1.29708	9.91567e-08	1.15276e-05
IZ vs CTRL	ENSSSCG00000008877	ETFDH	electron transfer flavoprotein dehydrogenase [Source:NCBI gene;Acc:100515785]	ELECTRON TRANSFER FLAVOPROTEIN-UBIQUINONE OXIDOREDUCTASE, MITOCHONDRIAL (PTHR10617:SF107)	-0.955	1.77295e-05	0.000302332
IZ vs CTRL	ENSSSCG00000015235	ETS1	ETS proto-oncogene 1, transcription factor [Source:NCBI gene;Acc:100302363]	PROTEIN C-ETS-1 (PTHR11849:SF209)	0.630108	0.00229665	0.0124657
IZ vs CTRL	ENSSSCG00000024970	ETV3	ETS variant transcription factor 3 [Source:NCBI gene;Acc:100738127]	ETS TRANSLOCATION VARIANT 3 (PTHR11849:SF261)	0.666995	0.00194678	0.0110732
IZ vs CTRL	ENSSSCG00000009096	EXOSC9	exosome component 9 [Source:NCBI gene;Acc:100521809]	EXOSOME COMPLEX COMPONENT RRP45 (PTHR11097:SF14)	-0.825222	3.4702e-06	9.3881e-05
IZ vs CTRL	ENSSSCG00000013281	EXT2	exostosin glycosyltransferase 2 [Source:NCBI gene;Acc:100522362]	EXOSTOSIN-2 (PTHR11062:SF128)	1.03007	9.01226e-06	0.000188414
IZ vs CTRL	ENSSSCG00000024310	F13A1	coagulation factor XIII A chain [Source:NCBI gene;Acc:100153504]	COAGULATION FACTOR XIII A CHAIN (PTHR11590:SF42)	1.3034	0.00227994	0.0123985
IZ vs CTRL	ENSSSCG00000014159	F1RNX5	Family with sequence similarity 172 member A		0.769655	0.000218563	0.00205947
BZ vs CTRL	ENSSSCG00000014159	F1RNX5	Family with sequence similarity 172 member A		0.78844	0.000175238	0.0463869
RZ vs CTRL	ENSSSCG00000020903	F1SQ13			1.09821	0.000110682	0.0248903
IZ vs CTRL	ENSSSCG00000014091	F2RL1	F2R like trypsin receptor 1 [Source:NCBI gene;Acc:100519703]	PROTEINASE-ACTIVATED RECEPTOR 2 (PTHR24232:SF21)	4.97332	1.34065e-05	0.000249645
IZ vs CTRL	ENSSSCG00000000206	FAIM2	Fas apoptotic inhibitory molecule 2 [Source:NCBI gene;Acc:110255191]	PROTEIN LIFEGUARD 2 (PTHR23291:SF18)	1.55954	0.00254908	0.013583
IZ vs CTRL	ENSSSCG00000007200	FAM110A	family with sequence similarity 110 member A [Source:NCBI gene;Acc:106506647]	PROTEIN FAM110A (PTHR14758:SF4)	1.65523	0.0123411	0.0460808
IZ vs CTRL	ENSSSCG00000008785	FAM114A1	family with sequence similarity 114 member A1 [Source:NCBI gene;Acc:100525173]	PROTEIN NOXP20 (PTHR12842:SF4)	1.75573	5.16316e-06	0.000125398
IZ vs CTRL	ENSSSCG00000017073	FAM114A2	family with sequence similarity 114 member A2 [Source:NCBI gene;Acc:100511051]	PROTEIN FAM114A2 (PTHR12842:SF3)	-0.691662	0.000424193	0.00342158
IZ vs CTRL	ENSSSCG00000016114	FAM117B	family with sequence similarity 117 member B [Source:NCBI gene;Acc:100512564]	PROTEIN FAM117B (PTHR14972:SF6)	1.39183	0.00012465	0.00135058
IZ vs CTRL	ENSSSCG00000021852	FAM124B	family with sequence similarity 124 member B [Source:NCBI gene;Acc:100627798]	PROTEIN FAM124B (PTHR14715:SF2)	3.09179	0.00612666	0.0266267
IZ vs CTRL	ENSSSCG00000005614	FAM129B	niban apoptosis regulator 2 [Source:NCBI gene;Acc:100739641]	NIBAN-LIKE PROTEIN 1 (PTHR14392:SF2)	1.48819	7.993e-05	0.000968504
IZ vs CTRL	ENSSSCG00000013882	FAM129C	family with sequence similarity 129 member C [Source:HGNC Symbol;Acc:HGNC:24130]	NIBAN-LIKE PROTEIN 2 (PTHR14392:SF4)	2.10415	0.0106412	0.0411535
IZ vs CTRL	ENSSSCG00000028372	FAM131A	family with sequence similarity 131 member A [Source:NCBI gene;Acc:100628136]	PROTEIN FAM131A (PTHR15736:SF4)	-1.28219	3.20285e-05	0.000471462
IZ vs CTRL	ENSSSCG00000028274	FAM131B	family with sequence similarity 131 member B [Source:NCBI gene;Acc:100520650]	PROTEIN FAM131B (PTHR15736:SF9)	5.4605	0.00143162	0.00867339
IZ vs CTRL	ENSSSCG00000015802	FAM149A	family with sequence similarity 149 member A [Source:NCBI gene;Acc:100157674]	PROTEIN FAM149A (PTHR31997:SF2)	1.43206	1.53408e-07	1.42287e-05
RZ vs CTRL	ENSSSCG00000012386	FAM155B	family with sequence similarity 155 member B [Source:NCBI gene;Acc:100518049]	TRANSMEMBRANE PROTEIN FAM155B (PTHR15819:SF8)	-0.982801	4.56326e-05	0.013953
BZ vs CTRL	ENSSSCG00000012386	FAM155B	family with sequence similarity 155 member B [Source:NCBI gene;Acc:100518049]	TRANSMEMBRANE PROTEIN FAM155B (PTHR15819:SF8)	-0.931258	8.85018e-05	0.0292839
IZ vs CTRL	ENSSSCG00000012386	FAM155B	family with sequence similarity 155 member B [Source:NCBI gene;Acc:100518049]	TRANSMEMBRANE PROTEIN FAM155B (PTHR15819:SF8)	-0.869134	0.000190533	0.0018459
IZ vs CTRL	ENSSSCG00000020717	FAM160A1	family with sequence similarity 160 member A1 [Source:NCBI gene;Acc:100627876]	PROTEIN FAM160A1 (PTHR21705:SF6)	-0.94615	0.000297289	0.0026147
IZ vs CTRL	ENSSSCG00000008378	FAM161A	FAM161 centrosomal protein A [Source:NCBI gene;Acc:100521720]	PROTEIN FAM161A (PTHR21501:SF3)	-0.809633	0.000126292	0.0013658
IZ vs CTRL	ENSSSCG00000026990	FAM162A	family with sequence similarity 162 member A [Source:NCBI gene;Acc:100627352]	PROTEIN FAM162A (PTHR13674:SF2)	-1.37056	4.06137e-08	7.27917e-06
IZ vs CTRL	ENSSSCG00000014076	FAM169A	family with sequence similarity 169 member A [Source:NCBI gene;Acc:100518001]	SOLUBLE LAMIN-ASSOCIATED PROTEIN OF 75 KDA (PTHR22442:SF3)	-1.95836	0.00136209	0.00835868
IZ vs CTRL	ENSSSCG00000011047	FAM171A1	family with sequence similarity 171 member A1 [Source:NCBI gene;Acc:100525944]	PROTEIN FAM171A1 (PTHR31626:SF1)	1.04029	0.000137739	0.00146112
IZ vs CTRL	ENSSSCG00000025134	FAM171B	family with sequence similarity 171 member B [Source:NCBI gene;Acc:100525259]	PROTEIN FAM171B (PTHR31626:SF2)	1.67343	3.96892e-05	0.000560667
IZ vs CTRL	ENSSSCG00000013230	FAM180B	family with sequence similarity 180 member B [Source:NCBI gene;Acc:100511437]	PROTEIN FAM180B (PTHR34034:SF1)	4.1562	2.20649e-06	7.14968e-05
IZ vs CTRL	ENSSSCG00000006521	FAM189B	family with sequence similarity 189 member B [Source:NCBI gene;Acc:100511014]	PROTEIN FAM189B (PTHR17615:SF7)	1.92989	0.00543472	0.0243642
IZ vs CTRL	ENSSSCG00000017010	FAM196B	inhibitory synaptic factor family member 2B [Source:NCBI gene;Acc:100511664]	PROTEIN FAM196B (PTHR28682:SF2)	5.39652	0.0120041	0.0451063
IZ vs CTRL	ENSSSCG00000008873	FAM198B	golgi associated kinase 1B [Source:NCBI gene;Acc:100515440]	PROTEIN FAM198B (PTHR15905:SF1)	-0.650195	0.00854822	0.034697
IZ vs CTRL	ENSSSCG00000017258	FAM20A	FAM20A golgi associated secretory pathway pseudokinase [Source:NCBI gene;Acc:100522273]	PSEUDOKINASE FAM20A (PTHR12450:SF12)	1.78711	0.00419587	0.0199266
IZ vs CTRL	ENSSSCG00000030438	FAM210A		PROTEIN FAM210A (PTHR21377:SF1)	-0.672322	3.26839e-05	0.00047779
IZ vs CTRL	ENSSSCG00000026554	FAM213B	peroxiredoxin like 2B [Source:NCBI gene;Acc:100134955]	PROSTAMIDE/PROSTAGLANDIN F SYNTHASE (PTHR28630:SF7)	-0.884528	0.00279272	0.0146187
IZ vs CTRL	ENSSSCG00000005301	FAM214B	family with sequence similarity 214 member B [Source:NCBI gene;Acc:100624931]	PROTEIN FAM214B (PTHR13199:SF12)	0.647081	0.00189422	0.010864
IZ vs CTRL	ENSSSCG00000016616	FAM3C	FAM3 metabolism regulating signaling molecule C [Source:NCBI gene;Acc:100511668]	PROTEIN FAM3C (PTHR14592:SF10)	0.764295	0.000104829	0.00117504
IZ vs CTRL	ENSSSCG00000011828	FAM43A	family with sequence similarity 43 member A [Source:NCBI gene;Acc:100523468]	PROTEIN FAM43A (PTHR11232:SF36)	1.48648	0.000152885	0.00156766
IZ vs CTRL	ENSSSCG00000004464	FAM46A	terminal nucleotidyltransferase 5A [Source:NCBI gene;Acc:100156873]	NUCLEOTIDYLTRANSFERASE FAM46A-RELATED (PTHR12974:SF25)	1.09094	0.00010416	0.0011708
IZ vs CTRL	ENSSSCG00000006900	FAM69A	divergent protein kinase domain 1A [Source:NCBI gene;Acc:100157200]	PROTEIN FAM69A (PTHR21093:SF4)	-0.841194	0.00385488	0.0186522
IZ vs CTRL	ENSSSCG00000014967	FAM76B	family with sequence similarity 76 member B [Source:NCBI gene;Acc:100517546]	PROTEIN FAM76B (PTHR46176:SF3)	0.744711	0.00226298	0.012328
IZ vs CTRL	ENSSSCG00000028172	FAM78A	family with sequence similarity 78 member A [Source:NCBI gene;Acc:100624292]	PROTEIN FAM78A (PTHR31655:SF3)	-1.08583	0.00167252	0.00979491
IZ vs CTRL	ENSSSCG00000004586	FAM81A	family with sequence similarity 81 member A [Source:NCBI gene;Acc:100156658]	PROTEIN FAM81A (PTHR22420:SF2)	-1.07228	4.15931e-05	0.000580414
IZ vs CTRL	ENSSSCG00000001483	FAM83B	family with sequence similarity 83 member B [Source:NCBI gene;Acc:100155972]	PROTEIN FAM83B (PTHR16181:SF4)	5.82651	5.93049e-05	0.000768925
IZ vs CTRL	ENSSSCG00000008508	FAM98A	family with sequence similarity 98 member A [Source:NCBI gene;Acc:100511253]	PROTEIN FAM98A (PTHR31353:SF9)	-0.645858	9.24227e-05	0.00107016
IZ vs CTRL	ENSSSCG00000012130	FANCB	FA complementation group B [Source:NCBI gene;Acc:100156438]	FANCONI ANEMIA GROUP B PROTEIN (PTHR28450:SF1)	1.15167	0.00469204	0.0217078
IZ vs CTRL	ENSSSCG00000015896	FAP	fibroblast activation protein alpha [Source:NCBI gene;Acc:100736572]	PROLYL ENDOPEPTIDASE FAP (PTHR11731:SF136)	2.12031	9.19222e-06	0.000191072
IZ vs CTRL	ENSSSCG00000000541	FAR2	fatty acyl-CoA reductase 2 [Source:NCBI gene;Acc:100512348]	FATTY ACYL-COA REDUCTASE 2 (PTHR11011:SF41)	-2.03658	0.0072857	0.0305378
IZ vs CTRL	ENSSSCG00000026863	FARP1	FERM, ARH/RhoGEF and pleckstrin domain protein 1 [Source:NCBI gene;Acc:100158183]	FERM, ARHGEF AND PLECKSTRIN DOMAIN-CONTAINING PROTEIN 1 (PTHR45858:SF2)	1.8437	2.7532e-08	6.04415e-06
IZ vs CTRL	ENSSSCG00000015933	FASTKD1	FAST kinase domains 1 [Source:NCBI gene;Acc:100520591]	FAST KINASE DOMAIN-CONTAINING PROTEIN 1, MITOCHONDRIAL (PTHR21228:SF29)	-0.963677	1.24876e-05	0.000239597
IZ vs CTRL	ENSSSCG00000004349	FAXC	coenzyme Q3, methyltransferase [Source:NCBI gene;Acc:100152047]	UBIQUINONE BIOSYNTHESIS O-METHYLTRANSFERASE, MITOCHONDRIAL (PTHR43464:SF19)	-0.991725	3.8953e-05	0.000552536
IZ vs CTRL	ENSSSCG00000003465	FBLIM1	filamin binding LIM protein 1 [Source:NCBI gene;Acc:100521094]	FILAMIN-BINDING LIM PROTEIN 1 (PTHR24207:SF1)	1.19734	0.0036227	0.0178296
IZ vs CTRL	ENSSSCG00000000010	FBLN1	fibulin 1 [Source:NCBI gene;Acc:100519144]	FIBULIN-1 (PTHR24034:SF97)	2.70419	1.0592e-10	2.41682e-07
IZ vs CTRL	ENSSSCG00000011609	FBLN2	fibulin 2 [Source:NCBI gene;Acc:100621722]	SUBFAMILY NOT NAMED (PTHR24034:SF101)	1.67688	6.45489e-06	0.000146537
IZ vs CTRL	ENSSSCG00000014256	FBN2	fibrillin 2 [Source:NCBI gene;Acc:100048956]	FIBRILLIN-2 (PTHR24039:SF26)	1.63468	0.000318751	0.00274634
IZ vs CTRL	ENSSSCG00000025794	FBRS	fibrosin [Source:NCBI gene;Acc:102159616]	FIBROSIN-1-RELATED (PTHR14429:SF24)	1.03932	0.00336892	0.016875
IZ vs CTRL	ENSSSCG00000004347	FBXL4	F-box and leucine rich repeat protein 4 [Source:NCBI gene;Acc:100156082]	F-BOX/LRR-REPEAT PROTEIN 4 (PTHR13318:SF25)	-1.10505	2.55105e-06	7.82931e-05
IZ vs CTRL	ENSSSCG00000005350	FBXO10	F-box protein 10 [Source:NCBI gene;Acc:100624516]	F-BOX ONLY PROTEIN 10 (PTHR22990:SF15)	-0.672187	0.000373428	0.00310097
IZ vs CTRL	ENSSSCG00000011885	FBXO40	F-box protein 40 [Source:NCBI gene;Acc:100171390]	F-BOX ONLY PROTEIN 40 (PTHR15933:SF1)	-1.28309	2.2094e-05	0.000359451
IZ vs CTRL	ENSSSCG00000003420	FBXO6		F-BOX ONLY PROTEIN 6 (PTHR12125:SF10)	0.940726	0.00037533	0.00311225
RZ vs CTRL	ENSSSCG00000009014	FBXW7	F-box and WD repeat domain containing 7		1.15582	6.35708e-05	0.0170906
IZ vs CTRL	ENSSSCG00000006413	FCER1A	Fc fragment of IgE receptor Ia [Source:NCBI gene;Acc:100152827]	HIGH AFFINITY IMMUNOGLOBULIN EPSILON RECEPTOR SUBUNIT ALPHA (PTHR11481:SF12)	2.43354	0.00375008	0.0182735
IZ vs CTRL	ENSSSCG00000014390	FCHSD1	FCH and double SH3 domains 1 [Source:NCBI gene;Acc:100511554]	F-BAR AND DOUBLE SH3 DOMAINS PROTEIN 1 (PTHR15735:SF4)	0.962721	0.0124697	0.0464503
IZ vs CTRL	ENSSSCG00000006457	FCRL3	Fc receptor-like protein 3 [Source:NCBI gene;Acc:100158069]	FC RECEPTOR-LIKE PROTEIN 3 (PTHR11481:SF93)	4.21382	0.000168924	0.001682
IZ vs CTRL	ENSSSCG00000026044	FDFT1	farnesyl-diphosphate farnesyltransferase 1 [Source:NCBI gene;Acc:100312971]	SQUALENE SYNTHASE (PTHR11626:SF2)	-0.973637	0.00459538	0.0213929
IZ vs CTRL	ENSSSCG00000004541	FECH	ferrochelatase [Source:NCBI gene;Acc:100322873]	FERROCHELATASE, MITOCHONDRIAL (PTHR11108:SF1)	-0.763049	4.0915e-05	0.000573744
IZ vs CTRL	ENSSSCG00000012335	FGD1	FYVE, RhoGEF and PH domain containing 1 [Source:NCBI gene;Acc:100518103]	FYVE, RHOGEF AND PH DOMAIN-CONTAINING PROTEIN 1 (PTHR12673:SF79)	0.817271	0.00609709	0.0265653
IZ vs CTRL	ENSSSCG00000001572	FGD2	FYVE, RhoGEF and PH domain containing 2 [Source:NCBI gene;Acc:100524814]	FYVE, RHOGEF AND PH DOMAIN-CONTAINING PROTEIN 2 (PTHR12673:SF82)	1.4462	0.0110258	0.0422611
IZ vs CTRL	ENSSSCG00000024954	FGF1	fibroblast growth factor 1 [Source:NCBI gene;Acc:397497]	FIBROBLAST GROWTH FACTOR 1 (PTHR11486:SF86)	-0.844594	0.00997858	0.0392707
IZ vs CTRL	ENSSSCG00000022331	FGF13	fibroblast growth factor 13 [Source:NCBI gene;Acc:100523833]	FIBROBLAST GROWTH FACTOR 13 (PTHR11486:SF77)	-1.40902	7.80579e-06	0.000170008
IZ vs CTRL	ENSSSCG00000015815	FGFR1	fibroblast growth factor receptor 1 [Source:NCBI gene;Acc:100153248]	FIBROBLAST GROWTH FACTOR RECEPTOR 1 (PTHR24416:SF131)	0.632878	0.00300176	0.0154517
IZ vs CTRL	ENSSSCG00000014047	FGFR4	fibroblast growth factor receptor 4 [Source:NCBI gene;Acc:100127133]	FIBROBLAST GROWTH FACTOR RECEPTOR 4 (PTHR24416:SF343)	2.00478	0.0130138	0.048061
IZ vs CTRL	ENSSSCG00000003578	FGR	FGR proto-oncogene, Src family tyrosine kinase [Source:NCBI gene;Acc:100513738]	TYROSINE-PROTEIN KINASE FGR (PTHR24418:SF224)	1.18505	0.00106128	0.00691155
IZ vs CTRL	ENSSSCG00000028178	FH	fumarate hydratase [Source:NCBI gene;Acc:100627128]	FUMARATE HYDRATASE, MITOCHONDRIAL (PTHR11444:SF1)	-1.19063	8.37929e-08	1.04577e-05
IZ vs CTRL	ENSSSCG00000027935	FHOD3	formin homology 2 domain containing 3 [Source:NCBI gene;Acc:100622006]	FH1/FH2 DOMAIN-CONTAINING PROTEIN 3 (PTHR45920:SF3)	-0.673905	0.000495992	0.00384688
IZ vs CTRL	ENSSSCG00000000180	FKBP11		PEPTIDYL-PROLYL CIS-TRANS ISOMERASE FKBP11 (PTHR45779:SF2)	1.28934	0.000290704	0.00257164
IZ vs CTRL	ENSSSCG00000015999	FKBP7	FKBP prolyl isomerase 7 [Source:NCBI gene;Acc:100144630]	PEPTIDYL-PROLYL CIS-TRANS ISOMERASE FKBP7 (PTHR46222:SF2)	0.913503	0.00155558	0.00924214
IZ vs CTRL	ENSSSCG00000011471	FLNB	filamin B [Source:NCBI gene;Acc:100514491]	FILAMIN-B (PTHR38537:SF7)	1.98945	6.21312e-06	0.000142918
IZ vs CTRL	ENSSSCG00000022725	FLOT1	flotillin 1 [Source:NCBI gene;Acc:100151746]	FLOTILLIN-1 (PTHR13806:SF16)	-0.907786	3.22097e-06	8.96763e-05
IZ vs CTRL	ENSSSCG00000003167	FLT3LG		FMS-RELATED TYROSINE KINASE 3 LIGAND (PTHR11032:SF1)	1.17094	0.00233227	0.0126192
IZ vs CTRL	ENSSSCG00000017333	FMNL1	formin like 1 [Source:NCBI gene;Acc:100520585]	FORMIN-LIKE PROTEIN 1 (PTHR45857:SF2)	1.55738	6.38871e-05	0.000815462
IZ vs CTRL	ENSSSCG00000015866	FMNL2	formin like 2 [Source:NCBI gene;Acc:100518696]	FORMIN-LIKE PROTEIN 2 (PTHR45857:SF5)	2.31921	1.25367e-06	4.80417e-05
IZ vs CTRL	ENSSSCG00000015268	FMO1	fibromodulin [Source:NCBI gene;Acc:100526237]	DIMETHYLANILINE MONOOXYGENASE [N-OXIDE-FORMING] 1 (PTHR23023:SF154)	-1.07368	0.00309337	0.0158312
IZ vs CTRL	ENSSSCG00000006702	FMO5	flavin containing dimethylaniline monoxygenase 5 [Source:NCBI gene;Acc:100152950]	DIMETHYLANILINE MONOOXYGENASE [N-OXIDE-FORMING] 5 (PTHR23023:SF78)	1.47859	0.00147527	0.00888156
IZ vs CTRL	ENSSSCG00000015270	FMOD		FIBROMODULIN (PTHR45712:SF4)	4.86153	9.13497e-08	1.08397e-05
IZ vs CTRL	ENSSSCG00000016174	FN1	fibronectin 1 [Source:NCBI gene;Acc:397620]	FIBRONECTIN (PTHR19143:SF267)	3.9579	1.85842e-07	1.56745e-05
IZ vs CTRL	ENSSSCG00000017131	FN3K	fructosamine 3 kinase [Source:NCBI gene;Acc:100523990]	FRUCTOSAMINE-3-KINASE (PTHR12149:SF9)	-0.673478	0.00388136	0.0187437
IZ vs CTRL	ENSSSCG00000005689	FNBP1	formin binding protein 1 [Source:NCBI gene;Acc:100154729]	FORMIN-BINDING PROTEIN 1 (PTHR15735:SF13)	1.09752	1.70033e-06	5.98278e-05
IZ vs CTRL	ENSSSCG00000030610	FNBP4	formin binding protein 4 [Source:NCBI gene;Acc:100526033]	FORMIN-BINDING PROTEIN 4 (PTHR46697:SF1)	0.669146	0.00265977	0.0140769
IZ vs CTRL	ENSSSCG00000004052	FNDC1	fibronectin type III domain containing 1 [Source:NCBI gene;Acc:100154276]	FIBRONECTIN TYPE III DOMAIN-CONTAINING PROTEIN 1 (PTHR23197:SF8)	2.04789	0.00166027	0.00973641
IZ vs CTRL	ENSSSCG00000022159	FNDC3A	fibronectin type III domain containing 3A [Source:NCBI gene;Acc:100620938]	FIBRONECTIN TYPE-III DOMAIN-CONTAINING PROTEIN 3A (PTHR24099:SF9)	1.07465	7.59159e-05	0.000933673
IZ vs CTRL	ENSSSCG00000011752	FNDC3B	fibronectin type III domain containing 3B [Source:NCBI gene;Acc:100153395]	FIBRONECTIN TYPE III DOMAIN-CONTAINING PROTEIN 3B (PTHR24099:SF19)	0.621668	0.00595525	0.0260927
IZ vs CTRL	ENSSSCG00000014269	FNIP1	folliculin interacting protein 1 [Source:NCBI gene;Acc:100521611]	FOLLICULIN-INTERACTING PROTEIN 1 (PTHR21634:SF12)	-0.995077	2.68194e-06	8.0957e-05
IZ vs CTRL	ENSSSCG00000014812	FOLR2	folate receptor 2 (fetal) [Source:NCBI gene;Acc:396853]	FOLATE RECEPTOR BETA (PTHR10517:SF8)	1.06169	3.52369e-05	0.000509913
IZ vs CTRL	ENSSSCG00000007576	FOXK1	forkhead box K1 [Source:NCBI gene;Acc:100739684]	FORKHEAD BOX PROTEIN K1 (PTHR45881:SF4)	1.31665	0.0104405	0.0406147
IZ vs CTRL	ENSSSCG00000009370	FOXO1	Sus scrofa forkhead box O1 (FOXO1), mRNA. [Source:RefSeq mRNA;Acc:NM_214014]	FORKHEAD BOX PROTEIN O1 (PTHR45767:SF1)	0.833483	0.000336223	0.00285118
IZ vs CTRL	ENSSSCG00000004387	FOXO3	forkhead box O3 [Source:NCBI gene;Acc:733621]	FORKHEAD BOX PROTEIN O3 (PTHR45767:SF4)	1.03635	0.00112039	0.00721463
IZ vs CTRL	ENSSSCG00000001619	FOXP4	forkhead box P4 [Source:NCBI gene;Acc:100153907]	FORKHEAD BOX PROTEIN P4 (PTHR45796:SF7)	1.82306	1.20938e-05	0.000233804
IZ vs CTRL	ENSSSCG00000030017	FOXRED1	FAD dependent oxidoreductase domain containing 1 [Source:NCBI gene;Acc:100513997]	FAD-DEPENDENT OXIDOREDUCTASE DOMAIN-CONTAINING PROTEIN 1 (PTHR13847:SF44)	-1.06823	1.57684e-05	0.000278841
IZ vs CTRL	ENSSSCG00000000142	FOXRED2	FAD dependent oxidoreductase domain containing 2 [Source:NCBI gene;Acc:100513010]	FAD-DEPENDENT OXIDOREDUCTASE DOMAIN-CONTAINING PROTEIN 2 (PTHR43539:SF23)	1.75682	3.94788e-05	0.000559533
IZ vs CTRL	ENSSSCG00000008991	FRAS1	Fraser extracellular matrix complex subunit 1 [Source:NCBI gene;Acc:100514970]	EXTRACELLULAR MATRIX PROTEIN FRAS1 (PTHR45739:SF1)	1.29955	0.00366031	0.017953
IZ vs CTRL	ENSSSCG00000009364	FREM2	FRAS1 related extracellular matrix 2 [Source:NCBI gene;Acc:106508661]	FRAS1-RELATED EXTRACELLULAR MATRIX PROTEIN 2 (PTHR45739:SF4)	1.90781	2.16809e-06	7.11778e-05
IZ vs CTRL	ENSSSCG00000004694	FRMD5	FERM domain containing 5 [Source:NCBI gene;Acc:100152168]	FERM DOMAIN-CONTAINING PROTEIN 5 (PTHR23280:SF5)	-1.70624	0.000558004	0.0042258
IZ vs CTRL	ENSSSCG00000005027	FRMD6	FERM domain containing 6 [Source:NCBI gene;Acc:100157790]	FERM DOMAIN-CONTAINING PROTEIN 6 (PTHR23280:SF9)	2.10816	0.000103277	0.00116447
IZ vs CTRL	ENSSSCG00000012992	FRMD8	FERM domain containing 8 [Source:NCBI gene;Acc:100518413]	FERM DOMAIN-CONTAINING PROTEIN 8 (PTHR13283:SF10)	0.954867	0.00371891	0.0181783
IZ vs CTRL	ENSSSCG00000012561	FRMPD3	FERM and PDZ domain containing 3 [Source:NCBI gene;Acc:100620237]	FERM AND PDZ DOMAIN-CONTAINING PROTEIN 3 (PTHR46221:SF1)	6.68973	9.62521e-05	0.00110629
IZ vs CTRL	ENSSSCG00000016018	FRZB	frizzled related protein [Source:NCBI gene;Acc:100152419]	SECRETED FRIZZLED-RELATED PROTEIN 3 (PTHR11309:SF97)	3.71408	0.0003633	0.0030315
IZ vs CTRL	ENSSSCG00000001806	FSD2	fibronectin type III and SPRY domain containing 2 [Source:NCBI gene;Acc:100513991]	FIBRONECTIN TYPE III AND SPRY DOMAIN-CONTAINING PROTEIN 2 (PTHR24099:SF6)	-0.977468	0.00877713	0.035409
IZ vs CTRL	ENSSSCG00000004133	FUCA2	alpha-L-fucosidase 2 [Source:NCBI gene;Acc:100154940]	PLASMA ALPHA-L-FUCOSIDASE (PTHR10030:SF24)	0.689413	0.000436215	0.00349094
IZ vs CTRL	ENSSSCG00000030798	FUS	FUS RNA binding protein [Source:NCBI gene;Acc:100522185]	RNA-BINDING PROTEIN FUS (PTHR23238:SF5)	0.824936	0.000747638	0.00527424
IZ vs CTRL	ENSSSCG00000014958	FUT4		ALPHA-(1,3)-FUCOSYLTRANSFERASE 4 (PTHR11929:SF132)	1.12996	0.00293323	0.0151878
IZ vs CTRL	ENSSSCG00000002283	FUT8	fucosyltransferase 8 [Source:NCBI gene;Acc:396933]	ALPHA-(1,6)-FUCOSYLTRANSFERASE (PTHR13132:SF29)	1.00703	5.8463e-05	0.000760904
IZ vs CTRL	ENSSSCG00000011769	FXR1	FMR1 autosomal homolog 1 [Source:NCBI gene;Acc:100525539]	FRAGILE X MENTAL RETARDATION SYNDROME-RELATED PROTEIN 1 (PTHR10603:SF6)	-0.610544	0.00143852	0.00870295
IZ vs CTRL	ENSSSCG00000015083	FXYD6	FXYD domain containing ion transport regulator 6 [Source:NCBI gene;Acc:102158732]	FXYD DOMAIN-CONTAINING ION TRANSPORT REGULATOR 6-RELATED (PTHR14132:SF15)	0.926357	0.0102539	0.0400699
IZ vs CTRL	ENSSSCG00000004421	FYN	FYN proto-oncogene, Src family tyrosine kinase [Source:NCBI gene;Acc:791125]	TYROSINE-PROTEIN KINASE FYN (PTHR24418:SF44)	0.771386	0.000287639	0.00255471
IZ vs CTRL	ENSSSCG00000014920	FZD4	frizzled class receptor 4 [Source:NCBI gene;Acc:100520319]	FRIZZLED-4 (PTHR11309:SF23)	0.73597	0.00401032	0.0192205
IZ vs CTRL	ENSSSCG00000015617	G0S2	G0/G1 switch 2 [Source:NCBI gene;Acc:100624161]	G0/G1 SWITCH PROTEIN 2 (PTHR15570:SF2)	1.9909	0.00146064	0.00880887
IZ vs CTRL	ENSSSCG00000025108	G6PD	glucose-6-phosphate dehydrogenase [Source:NCBI gene;Acc:100622986]	GLUCOSE-6-PHOSPHATE 1-DEHYDROGENASE (PTHR23429:SF0)	1.54883	7.06701e-05	0.000883042
IZ vs CTRL	ENSSSCG00000009048	GAB1	GRB2 associated binding protein 1 [Source:NCBI gene;Acc:100511026]	GRB2-ASSOCIATED-BINDING PROTEIN 1 (PTHR45960:SF5)	-0.710829	0.000873353	0.00590913
IZ vs CTRL	ENSSSCG00000002707	GABARAPL2	GABA type A receptor associated protein like 2 [Source:NCBI gene;Acc:100521968]	GAMMA-AMINOBUTYRIC ACID RECEPTOR-ASSOCIATED PROTEIN-LIKE 2 (PTHR10969:SF4)	-0.696697	0.000242148	0.00222802
IZ vs CTRL	ENSSSCG00000001242	GABBR1	gamma-aminobutyric acid type B receptor subunit 1 [Source:NCBI gene;Acc:100141417]	GAMMA-AMINOBUTYRIC ACID TYPE B RECEPTOR SUBUNIT 1 (PTHR10519:SF42)	1.51053	4.87918e-05	0.000661554
IZ vs CTRL	ENSSSCG00000012754	GABRE	gamma-aminobutyric acid type A receptor epsilon subunit [Source:NCBI gene;Acc:100516716]	GAMMA-AMINOBUTYRIC ACID RECEPTOR SUBUNIT EPSILON (PTHR18945:SF397)	5.68015	0.00327906	0.0165211
IZ vs CTRL	ENSSSCG00000007648	GAL3ST4	galactose-3-O-sulfotransferase 4 [Source:NCBI gene;Acc:100511123]	GALACTOSE-3-O-SULFOTRANSFERASE 4 (PTHR14647:SF78)	1.88444	0.00766754	0.0317975
IZ vs CTRL	ENSSSCG00000027865	GALC	galactosylceramidase [Source:NCBI gene;Acc:100156917]	GALACTOCEREBROSIDASE (PTHR15172:SF1)	-0.644167	0.00414734	0.0197343
IZ vs CTRL	ENSSSCG00000002645	GALNS	galactosamine (N-acetyl)-6-sulfatase [Source:NCBI gene;Acc:397000]	N-ACETYLGALACTOSAMINE-6-SULFATASE (PTHR42693:SF8)	1.79845	0.00056406	0.00425854
IZ vs CTRL	ENSSSCG00000003743	GALNT1	polypeptide N-acetylgalactosaminyltransferase 1 [Source:NCBI gene;Acc:100738545]	POLYPEPTIDE N-ACETYLGALACTOSAMINYLTRANSFERASE 1 (PTHR11675:SF101)	0.970974	1.38011e-06	5.17996e-05
IZ vs CTRL	ENSSSCG00000017072	GALNT10	polypeptide N-acetylgalactosaminyltransferase 10 [Source:NCBI gene;Acc:100511419]	POLYPEPTIDE N-ACETYLGALACTOSAMINYLTRANSFERASE 10 (PTHR11675:SF41)	0.672324	0.004479	0.0209646
IZ vs CTRL	ENSSSCG00000011195	GALNT15	polypeptide N-acetylgalactosaminyltransferase 15 [Source:NCBI gene;Acc:100157572]	POLYPEPTIDE N-ACETYLGALACTOSAMINYLTRANSFERASE 15 (PTHR11675:SF36)	2.07328	0.000275082	0.002469
IZ vs CTRL	ENSSSCG00000002306	GALNT16	polypeptide N-acetylgalactosaminyltransferase 16 [Source:NCBI gene;Acc:100513992]	POLYPEPTIDE N-ACETYLGALACTOSAMINYLTRANSFERASE 16 (PTHR11675:SF3)	3.39575	2.23805e-06	7.17092e-05
IZ vs CTRL	ENSSSCG00000010185	GALNT2	polypeptide N-acetylgalactosaminyltransferase 2 [Source:NCBI gene;Acc:100153028]	POLYPEPTIDE N-ACETYLGALACTOSAMINYLTRANSFERASE 2 (PTHR11675:SF49)	0.847399	5.25244e-05	0.000700027
IZ vs CTRL	ENSSSCG00000026146	GALNT5	polypeptide N-acetylgalactosaminyltransferase 5 [Source:NCBI gene;Acc:100627600]	POLYPEPTIDE N-ACETYLGALACTOSAMINYLTRANSFERASE 5 (PTHR11675:SF16)	2.14735	0.000461293	0.00363916
IZ vs CTRL	ENSSSCG00000009705	GALNT7	polypeptide N-acetylgalactosaminyltransferase 7 [Source:NCBI gene;Acc:100158205]	POLYPEPTIDE N-ACETYLGALACTOSAMINYLTRANSFERASE (PTHR11675:SF111)	-0.811909	0.000182214	0.00177832
IZ vs CTRL	ENSSSCG00000002690	GAN	gigaxonin [Source:NCBI gene;Acc:100518489]	GIGAXONIN (PTHR24412:SF232)	1.03853	0.000110819	0.00122857
IZ vs CTRL	ENSSSCG00000004729	GANC	glucosidase alpha, neutral C [Source:NCBI gene;Acc:100513637]	NEUTRAL ALPHA-GLUCOSIDASE C (PTHR22762:SF60)	-2.00831	3.69983e-09	1.87233e-06
IZ vs CTRL	ENSSSCG00000002888	GAPDHS	glyceraldehyde-3-phosphate dehydrogenase, spermatogenic [Source:NCBI gene;Acc:100517097]	GLYCERALDEHYDE-3-PHOSPHATE DEHYDROGENASE, TESTIS-SPECIFIC (PTHR10836:SF79)	-0.83046	0.00324074	0.0163808
IZ vs CTRL	ENSSSCG00000002633	GAS8	growth arrest specific 8 [Source:NCBI gene;Acc:100522374]	DYNEIN REGULATORY COMPLEX SUBUNIT 4 (PTHR31543:SF0)	1.06111	0.00492866	0.022608
IZ vs CTRL	ENSSSCG00000011294	GASK1A	golgi associated kinase 1A [Source:NCBI gene;Acc:100525890]	PROTEIN FAM198A (PTHR15905:SF5)	5.61023	5.4645e-07	2.81065e-05
IZ vs CTRL	ENSSSCG00000022383	GATA4	GATA binding protein 4 [Source:NCBI gene;Acc:397555]	TRANSCRIPTION FACTOR GATA-4 (PTHR10071:SF154)	-0.62518	0.00749442	0.0312548
IZ vs CTRL	ENSSSCG00000013938	GATAD2A	GATA zinc finger domain containing 2A [Source:NCBI gene;Acc:100518418]	TRANSCRIPTIONAL REPRESSOR P66-ALPHA (PTHR13455:SF3)	0.722118	0.00720092	0.0302874
IZ vs CTRL	ENSSSCG00000006562	GATAD2B	GATA zinc finger domain containing 2B [Source:NCBI gene;Acc:100154740]	TRANSCRIPTIONAL REPRESSOR P66-BETA (PTHR13455:SF4)	1.09441	0.000171465	0.0017014
IZ vs CTRL	ENSSSCG00000027472	GCA	grancalcin [Source:NCBI gene;Acc:100736670]	GRANCALCIN (PTHR46735:SF5)	0.862311	0.0133491	0.0490571
IZ vs CTRL	ENSSSCG00000013729	GCDH	glutaryl-CoA dehydrogenase [Source:NCBI gene;Acc:100522477]	GLUTARYL-COA DEHYDROGENASE, MITOCHONDRIAL (PTHR42807:SF1)	-0.855905	0.00145818	0.00880024
IZ vs CTRL	ENSSSCG00000016751	GCK	glucokinase [Source:NCBI gene;Acc:100514142]	MYOSIN REGULATORY LIGHT CHAIN 2, ATRIAL ISOFORM (PTHR23049:SF39)	-1.3137	0.00191729	0.0109598
IZ vs CTRL	ENSSSCG00000005277	GCNT1	glucosaminyl (N-acetyl) transferase 1 [Source:NCBI gene;Acc:106508649]	BETA-1,3-GALACTOSYL-O-GLYCOSYL-GLYCOPROTEIN BETA-1,6-N-ACETYLGLUCOSAMINYLTRANSFERASE (PTHR19297:SF96)	1.07672	0.00793721	0.0326806
IZ vs CTRL	ENSSSCG00000029212	GDE1	glycerophosphodiester phosphodiesterase 1 [Source:NCBI gene;Acc:100624000]	GLYCEROPHOSPHODIESTER PHOSPHODIESTERASE 1 (PTHR46320:SF1)	-0.689982	5.26058e-05	0.00070015
IZ vs CTRL	ENSSSCG00000010376	GDF10	growth differentiation factor 10 [Source:NCBI gene;Acc:100519926]	GROWTH/DIFFERENTIATION FACTOR 10 (PTHR11848:SF145)	4.40415	0.00856293	0.0347321
IZ vs CTRL	ENSSSCG00000006105	GEM	GTP binding protein overexpressed in skeletal muscle [Source:NCBI gene;Acc:404772]	GTP-BINDING PROTEIN GEM (PTHR45775:SF4)	2.01072	0.000105987	0.00118437
RZ vs CTRL	ENSSSCG00000004985	GEMIN2	gem nuclear organelle associated protein 2 [Source:NCBI gene;Acc:100525675]	GEM-ASSOCIATED PROTEIN 2 (PTHR12794:SF0)	-0.869804	0.00013224	0.0280903
IZ vs CTRL	ENSSSCG00000004985	GEMIN2	gem nuclear organelle associated protein 2 [Source:NCBI gene;Acc:100525675]	GEM-ASSOCIATED PROTEIN 2 (PTHR12794:SF0)	-0.634523	0.00287943	0.0149633
IZ vs CTRL	ENSSSCG00000017343	GFAP	glial fibrillary acidic protein [Source:NCBI gene;Acc:396562]	GLIAL FIBRILLARY ACIDIC PROTEIN (PTHR45652:SF9)	3.02154	0.00112038	0.00721463
IZ vs CTRL	ENSSSCG00000025651	GFM1	myeloid leukemia factor 1 [Source:NCBI gene;Acc:100620289]	ELONGATION FACTOR G, MITOCHONDRIAL (PTHR43636:SF2)	-0.738069	7.34593e-05	0.000908656
IZ vs CTRL	ENSSSCG00000014074	GFM2	G elongation factor mitochondrial 2 [Source:NCBI gene;Acc:100517638]	RIBOSOME-RELEASING FACTOR 2, MITOCHONDRIAL (PTHR43261:SF1)	-0.813983	1.74013e-05	0.000298642
IZ vs CTRL	ENSSSCG00000014328	GFRA3		GDNF FAMILY RECEPTOR ALPHA-3 (PTHR10269:SF15)	1.35939	0.000923663	0.00617187
IZ vs CTRL	ENSSSCG00000027381	GGCX	gamma-glutamyl carboxylase [Source:NCBI gene;Acc:100620337]	VITAMIN K-DEPENDENT GAMMA-CARBOXYLASE (PTHR12639:SF6)	0.797095	3.20561e-05	0.000471462
IZ vs CTRL	ENSSSCG00000010345	GHITM	growth hormone inducible transmembrane protein [Source:NCBI gene;Acc:100156458]	GROWTH HORMONE-INDUCIBLE TRANSMEMBRANE PROTEIN (PTHR23291:SF32)	-0.907477	2.42144e-05	0.000383287
IZ vs CTRL	ENSSSCG00000025287	GIN1	gypsy retrotransposon integrase 1 [Source:NCBI gene;Acc:100625008]	GYPSY RETROTRANSPOSON INTEGRASE-LIKE PROTEIN 1 (PTHR46148:SF3)	-0.980483	9.41183e-07	4.01836e-05
IZ vs CTRL	ENSSSCG00000006696	GJA5	gap junction protein alpha 5 [Source:NCBI gene;Acc:100157795]	GAP JUNCTION ALPHA-5 PROTEIN (PTHR11984:SF13)	1.49489	0.00357894	0.01768
IZ vs CTRL	ENSSSCG00000021306	GJC1	gap junction protein gamma 1 [Source:NCBI gene;Acc:100048959]	GAP JUNCTION GAMMA-1 PROTEIN (PTHR11984:SF6)	1.04881	0.0001118	0.00123626
IZ vs CTRL	ENSSSCG00000011677	GK5	glycerol kinase 5 [Source:NCBI gene;Acc:100625295]	GLYCEROL KINASE 5-RELATED (PTHR10196:SF68)	1.66818	4.58432e-06	0.00011586
IZ vs CTRL	ENSSSCG00000026087	GKAP1	G kinase anchoring protein 1 [Source:NCBI gene;Acc:100622488]	G KINASE-ANCHORING PROTEIN 1 (PTHR14899:SF0)	-1.05969	6.10554e-05	0.000786316
IZ vs CTRL	ENSSSCG00000016213	GLB1L	galactosidase beta 1 like [Source:NCBI gene;Acc:100154356]	BETA-GALACTOSIDASE-1-LIKE PROTEIN (PTHR23421:SF50)	1.70792	2.09972e-06	6.95892e-05
IZ vs CTRL	ENSSSCG00000015345	GLCCI1	glucocorticoid induced 1 [Source:NCBI gene;Acc:100511149]	GLUCOCORTICOID-INDUCED TRANSCRIPT 1 PROTEIN (PTHR14972:SF3)	1.47744	0.00374125	0.0182512
IZ vs CTRL	ENSSSCG00000026078	GLCE	glucuronic acid epimerase [Source:NCBI gene;Acc:100154444]	D-GLUCURONYL C5-EPIMERASE (PTHR13174:SF3)	0.638726	0.00232549	0.0125984
IZ vs CTRL	ENSSSCG00000004632	GLDN	gliomedin [Source:NCBI gene;Acc:100156725]	GLIOMEDIN (PTHR23192:SF5)	3.419	0.000201898	0.00193529
IZ vs CTRL	ENSSSCG00000015733	GLI2	GLI family zinc finger 2 [Source:NCBI gene;Acc:100520334]	ZINC FINGER PROTEIN GLI2 (PTHR45718:SF6)	2.63305	3.08534e-07	1.98005e-05
IZ vs CTRL	ENSSSCG00000016763	GLI3	GLI family zinc finger 3 [Source:NCBI gene;Acc:100516888]	TRANSCRIPTIONAL ACTIVATOR GLI3 (PTHR45718:SF5)	2.46093	5.82836e-05	0.000759773
IZ vs CTRL	ENSSSCG00000000519	GLIPR1	GLI pathogenesis related 1 [Source:NCBI gene;Acc:100523551]	GLIOMA PATHOGENESIS-RELATED PROTEIN 1 (PTHR10334:SF275)	1.52301	0.00127323	0.00795182
IZ vs CTRL	ENSSSCG00000003846	GLIS1	GLIS family zinc finger 1 [Source:NCBI gene;Acc:100515552]	ZINC FINGER PROTEIN GLIS1 (PTHR45718:SF3)	5.18285	0.00437275	0.0205921
IZ vs CTRL	ENSSSCG00000023653	GLIS2	GLIS family zinc finger 2 [Source:NCBI gene;Acc:100624334]	ZINC FINGER PROTEIN GLIS2 (PTHR19818:SF84)	3.2265	0.000131472	0.00141202
IZ vs CTRL	ENSSSCG00000005224	GLIS3	GLIS family zinc finger 3 [Source:NCBI gene;Acc:100523225]	ZINC FINGER PROTEIN GLIS3 (PTHR45718:SF1)	1.61988	0.00124031	0.00780001
IZ vs CTRL	ENSSSCG00000002496	GLRX5	glutaredoxin 5 [Source:NCBI gene;Acc:100154744]	GLUTAREDOXIN-RELATED PROTEIN 5, MITOCHONDRIAL (PTHR10293:SF16)	-1.12837	1.41377e-06	5.26521e-05
RZ vs CTRL	ENSSSCG00000016056	GLS	glutaminase [Source:NCBI gene;Acc:399525]	GLUTAMINASE KIDNEY ISOFORM, MITOCHONDRIAL (PTHR12544:SF49)	-0.836422	4.12209e-05	0.0139409
IZ vs CTRL	ENSSSCG00000000848	GLT8D2	glycosyltransferase 8 domain containing 2 [Source:NCBI gene;Acc:100514961]	GLYCOSYLTRANSFERASE 8 DOMAIN-CONTAINING PROTEIN 2 (PTHR13778:SF2)	2.06643	3.18868e-06	8.9231e-05
IZ vs CTRL	ENSSSCG00000017087	GM2A	GM2 ganglioside activator [Source:NCBI gene;Acc:100515283]	GANGLIOSIDE GM2 ACTIVATOR (PTHR17357:SF0)	0.752086	0.00854331	0.0346935
IZ vs CTRL	ENSSSCG00000013931	GMIP	GEM interacting protein [Source:NCBI gene;Acc:100517882]	GEM-INTERACTING PROTEIN (PTHR15228:SF16)	1.25436	7.15036e-05	0.000889581
IZ vs CTRL	ENSSSCG00000001064	GMPR	guanosine monophosphate reductase [Source:NCBI gene;Acc:100154573]	GMP REDUCTASE 1 (PTHR43170:SF3)	-0.906829	3.72342e-05	0.000532989
IZ vs CTRL	ENSSSCG00000005284	GNA14	G protein subunit alpha 14 [Source:NCBI gene;Acc:100048958]	GUANINE NUCLEOTIDE-BINDING PROTEIN SUBUNIT ALPHA-14 (PTHR10218:SF213)	1.24996	0.000288788	0.00255865
IZ vs CTRL	ENSSSCG00000015407	GNAI1	G protein subunit alpha i1 [Source:NCBI gene;Acc:100144419]	GUANINE NUCLEOTIDE-BINDING PROTEIN G(I) SUBUNIT ALPHA-1 (PTHR10218:SF227)	-0.645547	0.0110437	0.0423012
IZ vs CTRL	ENSSSCG00000011399	GNAI2	G protein subunit alpha i2 [Source:NCBI gene;Acc:397523]	GUANINE NUCLEOTIDE-BINDING PROTEIN G(I) SUBUNIT ALPHA-2 (PTHR10218:SF73)	0.810346	1.60653e-05	0.000280915
IZ vs CTRL	ENSSSCG00000007520	GNAS	GNAS complex locus [Source:NCBI gene;Acc:100049657]	GUANINE NUCLEOTIDE-BINDING PROTEIN G(S) SUBUNIT ALPHA ISOFORMS XLAS (PTHR10218:SF320)	-0.60831	3.73023e-05	0.000533388
IZ vs CTRL	ENSSSCG00000010130	GNB1L	G protein subunit beta 1 like [Source:NCBI gene;Acc:100153889]	GUANINE NUCLEOTIDE-BINDING PROTEIN SUBUNIT BETA-LIKE PROTEIN 1 (PTHR19854:SF1)	-0.751329	0.00142185	0.00862637
IZ vs CTRL	ENSSSCG00000028092	GNG2	G protein subunit gamma 2 [Source:NCBI gene;Acc:102165618]	GUANINE NUCLEOTIDE-BINDING PROTEIN G(I)/G(S)/G(O) SUBUNIT GAMMA-2 (PTHR13809:SF25)	1.47125	1.38592e-06	5.18394e-05
IZ vs CTRL	ENSSSCG00000000862	GNPTAB	N-acetylglucosamine-1-phosphate transferase subunits alpha and beta [Source:NCBI gene;Acc:100523554]	N-ACETYLGLUCOSAMINE-1-PHOSPHOTRANSFERASE SUBUNITS ALPHA/BETA (PTHR24045:SF0)	0.979869	3.16122e-07	1.99103e-05
IZ vs CTRL	ENSSSCG00000011243	GOLGA4	golgin A4 [Source:NCBI gene;Acc:100157001]	GOLGIN SUBFAMILY A MEMBER 4 (PTHR19327:SF0)	-0.818918	0.000179384	0.00176069
RZ vs CTRL	ENSSSCG00000021169	GORASP1	Golgi reassembly stacking protein 1 [Source:HGNC Symbol;Acc:HGNC:16769]		-1.00218	3.70461e-05	0.0132795
BZ vs CTRL	ENSSSCG00000021169	GORASP1	Golgi reassembly stacking protein 1 [Source:HGNC Symbol;Acc:HGNC:16769]		-0.95922	6.43139e-05	0.0254706
IZ vs CTRL	ENSSSCG00000021169	GORASP1	Golgi reassembly stacking protein 1 [Source:HGNC Symbol;Acc:HGNC:16769]		-0.624815	0.0045165	0.0210994
IZ vs CTRL	ENSSSCG00000009233	GPAT3	glycerol-3-phosphate acyltransferase 3 [Source:NCBI gene;Acc:100524266]	GLYCEROL-3-PHOSPHATE ACYLTRANSFERASE 3 (PTHR23063:SF10)	-1.2481	9.31366e-06	0.000192841
IZ vs CTRL	ENSSSCG00000012680	GPC3	glypican 3 [Source:NCBI gene;Acc:100516171]	GLYPICAN-3 (PTHR10822:SF4)	1.8441	0.000835028	0.00573782
IZ vs CTRL	ENSSSCG00000012679	GPC4	glypican 4 [Source:NCBI gene;Acc:100156029]	GLYPICAN-4 (PTHR10822:SF25)	0.936841	0.00061131	0.00453566
IZ vs CTRL	ENSSSCG00000000214	GPD1	glycerol-3-phosphate dehydrogenase 1 [Source:NCBI gene;Acc:100153250]	GLYCEROL-3-PHOSPHATE DEHYDROGENASE [NAD(+)], CYTOPLASMIC (PTHR11728:SF32)	-1.19521	0.000407373	0.00331721
IZ vs CTRL	ENSSSCG00000021977	GPD1L	glycerol-3-phosphate dehydrogenase 1 like [Source:NCBI gene;Acc:100624347]	GLYCEROL-3-PHOSPHATE DEHYDROGENASE 1-LIKE PROTEIN (PTHR11728:SF7)	-0.954249	6.36761e-05	0.000813371
IZ vs CTRL	ENSSSCG00000026422	GPER1	G protein-coupled estrogen receptor 1 [Source:NCBI gene;Acc:100521003]	G-PROTEIN COUPLED ESTROGEN RECEPTOR 1 (PTHR24226:SF2)	2.63436	0.00107172	0.00697165
IZ vs CTRL	ENSSSCG00000008546	GPN1	GPN-loop GTPase 1 [Source:NCBI gene;Acc:100521316]	GPN-LOOP GTPASE 1 (PTHR21231:SF8)	-0.603227	0.000307179	0.00267883
IZ vs CTRL	ENSSSCG00000016129	GPR1	G protein-coupled receptor 1 [Source:NCBI gene;Acc:100415936]	G-PROTEIN COUPLED RECEPTOR 1 (PTHR24229:SF4)	1.49391	0.00507391	0.0231754
IZ vs CTRL	ENSSSCG00000005036	GPR137C	G protein-coupled receptor 137C [Source:NCBI gene;Acc:102163937]	INTEGRAL MEMBRANE PROTEIN GPR137C (PTHR15146:SF1)	-1.18879	0.00162166	0.00955231
IZ vs CTRL	ENSSSCG00000011979	GPR15	G protein-coupled receptor 15 [Source:NCBI gene;Acc:100153787]	G-PROTEIN COUPLED RECEPTOR 15 (PTHR24228:SF10)	-4.00158	0.00311944	0.0159126
IZ vs CTRL	ENSSSCG00000003371	GPR153	G protein-coupled receptor 153 [Source:NCBI gene;Acc:100515319]	G-PROTEIN COUPLED RECEPTOR 153-RELATED (PTHR16518:SF5)	3.74493	3.55244e-05	0.000512779
IZ vs CTRL	ENSSSCG00000006302	GPR161	G protein-coupled receptor 161 [Source:NCBI gene;Acc:100155594]	G-PROTEIN COUPLED RECEPTOR 161 (PTHR22752:SF10)	1.13992	0.0135891	0.0497476
IZ vs CTRL	ENSSSCG00000024958	GPR173	G protein-coupled receptor 173 [Source:NCBI gene;Acc:100625145]	G-PROTEIN COUPLED RECEPTOR 173-RELATED (PTHR19268:SF4)	3.0847	3.12776e-06	8.90741e-05
RZ vs CTRL	ENSSSCG00000009492	GPR180	G protein-coupled receptor 180 [Source:NCBI gene;Acc:100516928]	INTEGRAL MEMBRANE PROTEIN GPR180 (PTHR23252:SF29)	-0.762866	0.000279428	0.045789
IZ vs CTRL	ENSSSCG00000012521	GPRASP2	G protein-coupled receptor associated sorting protein 2 [Source:NCBI gene;Acc:100523415]	G-PROTEIN COUPLED RECEPTOR-ASSOCIATED SORTING PROTEIN 2 (PTHR46414:SF1)	1.59952	0.00125305	0.00784864
IZ vs CTRL	ENSSSCG00000007864	GPRC5B	G protein-coupled receptor class C group 5 member B [Source:NCBI gene;Acc:100623340]	G-PROTEIN COUPLED RECEPTOR FAMILY C GROUP 5 MEMBER B (PTHR14511:SF9)	0.982955	0.00371398	0.0181645
IZ vs CTRL	ENSSSCG00000014054	GPRIN1	G protein regulated inducer of neurite outgrowth 1 [Source:NCBI gene;Acc:100525508]	G PROTEIN-REGULATED INDUCER OF NEURITE OUTGROWTH 1 (PTHR15718:SF7)	2.5769	0.00512846	0.0233502
IZ vs CTRL	ENSSSCG00000021440	GPSM2	G protein signaling modulator 2 [Source:NCBI gene;Acc:100518248]	G-PROTEIN-SIGNALING MODULATOR 2 (PTHR45954:SF3)	1.77745	0.000403791	0.00329897
IZ vs CTRL	ENSSSCG00000002879	GRAMD1A	GRAM domain containing 1A [Source:NCBI gene;Acc:100513658]	GRAM DOMAIN-CONTAINING PROTEIN 1A (PTHR23319:SF8)	0.696292	0.00413754	0.0197095
IZ vs CTRL	ENSSSCG00000011915	GRAMD1C	GRAM domain containing 1C [Source:NCBI gene;Acc:100513240]	GRAM DOMAIN-CONTAINING PROTEIN 1C (PTHR23319:SF1)	-1.65327	0.000472503	0.00370574
IZ vs CTRL	ENSSSCG00000015631	GRB10	growth factor receptor bound protein 10 [Source:NCBI gene;Acc:100188977]	GROWTH FACTOR RECEPTOR-BOUND PROTEIN 10 (PTHR11243:SF4)	-0.733293	0.00140278	0.00853777
IZ vs CTRL	ENSSSCG00000015901	GRB14	growth factor receptor bound protein 14 [Source:NCBI gene;Acc:100514075]	GROWTH FACTOR RECEPTOR-BOUND PROTEIN 14 (PTHR11243:SF22)	-1.04366	8.05262e-05	0.000973671
IZ vs CTRL	ENSSSCG00000005349	GRHPR	glyoxylate and hydroxypyruvate reductase [Source:NCBI gene;Acc:100154014]	GLYOXYLATE REDUCTASE/HYDROXYPYRUVATE REDUCTASE (PTHR10996:SF137)	-0.912357	3.25707e-06	9.00982e-05
IZ vs CTRL	ENSSSCG00000010352	GRID1	glutamate ionotropic receptor delta type subunit 1 [Source:NCBI gene;Acc:100153116]	GLUTAMATE RECEPTOR IONOTROPIC, DELTA-1 (PTHR18966:SF108)	6.38282	0.000147109	0.00152663
IZ vs CTRL	ENSSSCG00000003640	GRIK3	glutamate ionotropic receptor kainate type subunit 3 [Source:NCBI gene;Acc:100511641]	GLUTAMATE RECEPTOR IONOTROPIC, KAINATE 3 (PTHR18966:SF174)	1.58161	0.00130759	0.00810166
IZ vs CTRL	ENSSSCG00000003038	GRIK5	glutamate ionotropic receptor kainate type subunit 5 [Source:NCBI gene;Acc:100737141]	GLUTAMATE RECEPTOR IONOTROPIC, KAINATE 5 (PTHR18966:SF351)	3.98863	0.00362579	0.0178297
IZ vs CTRL	ENSSSCG00000000478	GRIP1	glutamate receptor interacting protein 1 [Source:NCBI gene;Acc:100514286]	GLUTAMATE RECEPTOR-INTERACTING PROTEIN 1 (PTHR46227:SF3)	4.5723	1.23739e-06	4.76297e-05
IZ vs CTRL	ENSSSCG00000021106	GRIPAP1	GRIP1 associated protein 1 [Source:NCBI gene;Acc:100621697]	GRIP1-ASSOCIATED PROTEIN 1 (PTHR18978:SF1)	0.822414	0.000141185	0.00148485
IZ vs CTRL	ENSSSCG00000009956	GRK3	G protein-coupled receptor kinase 3 [Source:NCBI gene;Acc:100156449]	BETA-ADRENERGIC RECEPTOR KINASE 2 (PTHR24355:SF17)	-0.827211	3.57721e-05	0.000515058
IZ vs CTRL	ENSSSCG00000014432	GRPEL2	GrpE like 2, mitochondrial [Source:NCBI gene;Acc:100513650]	GRPE PROTEIN HOMOLOG 2, MITOCHONDRIAL (PTHR21237:SF10)	-1.10906	6.17182e-05	0.000793665
IZ vs CTRL	ENSSSCG00000016716	GSDME	gasdermin E [Source:NCBI gene;Acc:100522585]	GASDERMIN-E (PTHR15207:SF1)	-0.640483	0.00436043	0.0205494
IZ vs CTRL	ENSSSCG00000002627	GSTA4	glutathione S-transferase alpha 4 [Source:NCBI gene;Acc:100152951]	GLUTATHIONE S-TRANSFERASE A4 (PTHR11571:SF123)	1.38967	0.000681962	0.00492812
IZ vs CTRL	ENSSSCG00000002396	GSTZ1	glutathione S-transferase zeta 1 [Source:NCBI gene;Acc:100626791]	MALEYLACETOACETATE ISOMERASE (PTHR42673:SF4)	-0.857608	3.63171e-06	9.68793e-05
IZ vs CTRL	ENSSSCG00000024019	GTF2H5	general transcription factor IIH subunit 5 [Source:NCBI gene;Acc:100739493]	GENERAL TRANSCRIPTION FACTOR IIH SUBUNIT 5 (PTHR28580:SF1)	-1.11623	1.97698e-06	6.70927e-05
IZ vs CTRL	ENSSSCG00000007815	GTF3C1	general transcription factor IIIC subunit 1 [Source:NCBI gene;Acc:100519247]	GENERAL TRANSCRIPTION FACTOR 3C POLYPEPTIDE 1 (PTHR15180:SF1)	0.713578	0.0046873	0.0216975
IZ vs CTRL	ENSSSCG00000010059	GUCD1	guanylyl cyclase domain containing 1 [Source:NCBI gene;Acc:100154708]	PROTEIN GUCD1 (PTHR31400:SF1)	-0.88253	6.30473e-06	0.000144254
BZ vs CTRL	ENSSSCG00000010059	GUCD1	guanylyl cyclase domain containing 1 [Source:NCBI gene;Acc:100154708]	PROTEIN GUCD1 (PTHR31400:SF1)	-0.730439	8.11288e-05	0.027918
IZ vs CTRL	ENSSSCG00000008866	GUCY1A1	guanylate cyclase 1 soluble subunit alpha 1 [Source:NCBI gene;Acc:553100]	GUANYLATE CYCLASE SOLUBLE SUBUNIT ALPHA-1 (PTHR45655:SF4)	1.60486	0.000510103	0.00394054
IZ vs CTRL	ENSSSCG00000008807	GUF1	GUF1 homolog, GTPase [Source:NCBI gene;Acc:100516681]	TRANSLATION FACTOR GUF1, MITOCHONDRIAL (PTHR43512:SF3)	-0.615456	0.000101873	0.0011531
IZ vs CTRL	ENSSSCG00000016033	GULP1	GULP PTB domain containing engulfment adaptor 1 [Source:NCBI gene;Acc:100621868]	PTB DOMAIN-CONTAINING ENGULFMENT ADAPTER PROTEIN 1 (PTHR11232:SF31)	-1.1555	6.86381e-05	0.000863295
IZ vs CTRL	ENSSSCG00000011519	GXYLT2	glucoside xylosyltransferase 2 [Source:NCBI gene;Acc:100511227]	GLUCOSIDE XYLOSYLTRANSFERASE 2 (PTHR46012:SF1)	2.17035	1.46629e-07	1.41609e-05
IZ vs CTRL	ENSSSCG00000014307	H2AFY	H2A histone family, member Y [Source:NCBI gene;Acc:100512769]	CORE HISTONE MACRO-H2A.1 (PTHR23430:SF20)	-1.93658	2.53564e-08	5.72444e-06
BZ vs CTRL	ENSSSCG00000014307	H2AFY	H2A histone family, member Y [Source:NCBI gene;Acc:100512769]	CORE HISTONE MACRO-H2A.1 (PTHR23430:SF20)	-1.29866	1.42179e-05	0.00719512
RZ vs CTRL	ENSSSCG00000014307	H2AFY	H2A histone family, member Y [Source:NCBI gene;Acc:100512769]	CORE HISTONE MACRO-H2A.1 (PTHR23430:SF20)	-1.20966	3.66749e-05	0.0132795
IZ vs CTRL	ENSSSCG00000011192	HACL1	2-hydroxyacyl-CoA lyase 1 [Source:NCBI gene;Acc:100518218]	2-HYDROXYACYL-COA LYASE 1 (PTHR43710:SF2)	-0.841742	0.00112625	0.00724421
IZ vs CTRL	ENSSSCG00000008012	HAGH	hydroxyacylglutathione hydrolase [Source:NCBI gene;Acc:100624780]	HYDROXYACYLGLUTATHIONE HYDROLASE, MITOCHONDRIAL (PTHR11935:SF80)	-0.989735	0.00134927	0.00830607
IZ vs CTRL	ENSSSCG00000030597	HAPLN3	hyaluronan and proteoglycan link protein 3 [Source:NCBI gene;Acc:100157078]	HYALURONAN AND PROTEOGLYCAN LINK PROTEIN 3 (PTHR22804:SF40)	-1.20801	0.00177226	0.0102672
IZ vs CTRL	ENSSSCG00000014376	HARS2	probable histidine--tRNA ligase, mitochondrial [Source:NCBI gene;Acc:100521256]	HISTIDINE--TRNA LIGASE, MITOCHONDRIAL-RELATED (PTHR11476:SF6)	-1.12342	6.01429e-06	0.000139463
IZ vs CTRL	ENSSSCG00000005173	HAUS6	HAUS augmin like complex subunit 6 [Source:NCBI gene;Acc:100153687]	HAUS AUGMIN-LIKE COMPLEX SUBUNIT 6 (PTHR16151:SF2)	0.781786	0.00189043	0.0108495
IZ vs CTRL	ENSSSCG00000028875	HAVCR2	hepatitis A virus cellular receptor 2 [Source:NCBI gene;Acc:100522045]	HEPATITIS A VIRUS CELLULAR RECEPTOR 2 (PTHR15498:SF45)	3.06409	0.00562109	0.0249656
IZ vs CTRL	ENSSSCG00000012111	HCCS	cytochrome c-type heme lyase [Source:NCBI gene;Acc:100524598]	CYTOCHROME C-TYPE HEME LYASE (PTHR12743:SF0)	-1.16448	2.52272e-08	5.72444e-06
IZ vs CTRL	ENSSSCG00000027252	HCFC1R1	host cell factor C1 regulator 1 [Source:NCBI gene;Acc:100736616]	HOST CELL FACTOR C1 REGULATOR 1 (PTHR16246:SF2)	1.42674	0.00560244	0.0249084
IZ vs CTRL	ENSSSCG00000007240	HCK	HCK proto-oncogene, Src family tyrosine kinase [Source:NCBI gene;Acc:100526085]	TYROSINE-PROTEIN KINASE HCK (PTHR24418:SF245)	1.25075	0.00958993	0.0380896
IZ vs CTRL	ENSSSCG00000024777	HDAC4	histone deacetylase 4 [Source:NCBI gene;Acc:100624050]	HISTONE DEACETYLASE 4 (PTHR45634:SF2)	0.844189	0.00582323	0.025658
IZ vs CTRL	ENSSSCG00000027859	HDAC7	histone deacetylase 7 [Source:NCBI gene;Acc:100627559]	SUBFAMILY NOT NAMED (PTHR45364:SF3)	1.87766	0.0012635	0.00789874
IZ vs CTRL	ENSSSCG00000015368	HDAC9	histone deacetylase 9 [Source:NCBI gene;Acc:100523163]	HISTONE DEACETYLASE 9 (PTHR45364:SF1)	-0.707513	0.00547333	0.0244672
IZ vs CTRL	ENSSSCG00000004644	HDC	histidine decarboxylase [Source:NCBI gene;Acc:100156724]	HISTIDINE DECARBOXYLASE (PTHR11999:SF68)	3.54922	0.00206028	0.0115583
IZ vs CTRL	ENSSSCG00000001820	HDDC3	HD domain containing 3 [Source:NCBI gene;Acc:100153189]	GUANOSINE-3',5'-BIS(DIPHOSPHATE) 3'-PYROPHOSPHOHYDROLASE MESH1 (PTHR46246:SF1)	-0.784854	0.000375594	0.00311294
IZ vs CTRL	ENSSSCG00000000764	HDHD5	haloacid dehalogenase like hydrolase domain containing 5 [Source:NCBI gene;Acc:102160309]	HALOACID DEHALOGENASE-LIKE HYDROLASE DOMAIN-CONTAINING 5 (PTHR14269:SF17)	-0.780525	0.00156272	0.00927497
IZ vs CTRL	ENSSSCG00000016379	HDLBP	high density lipoprotein binding protein [Source:NCBI gene;Acc:100233187]	VIGILIN (PTHR10627:SF34)	0.696668	0.00558659	0.0248545
IZ vs CTRL	ENSSSCG00000001971	HECTD1	HECT domain E3 ubiquitin protein ligase 1 [Source:NCBI gene;Acc:100152212]	E3 UBIQUITIN-PROTEIN LIGASE HECTD1 (PTHR45670:SF2)	-0.640893	4.46248e-05	0.00061573
IZ vs CTRL	ENSSSCG00000003923	HECTD3	HECT domain E3 ubiquitin protein ligase 3 [Source:NCBI gene;Acc:100514412]	CULLIN-7 (PTHR22771:SF3)	0.762611	0.00169162	0.00987982
IZ vs CTRL	ENSSSCG00000011859	HEG1		PROTEIN HEG HOMOLOG 1 (PTHR24037:SF3)	1.46562	3.2995e-05	0.000480705
IZ vs CTRL	ENSSSCG00000000477	HELB	DNA helicase B [Source:NCBI gene;Acc:100514840]	DNA HELICASE B (PTHR18934:SF135)	0.727507	0.00522394	0.0236534
IZ vs CTRL	ENSSSCG00000025272	HEMK1	HemK methyltransferase family member 1 [Source:NCBI gene;Acc:100518515]	HEMK METHYLTRANSFERASE FAMILY MEMBER 1 (PTHR18895:SF74)	-0.77061	0.000755139	0.00531408
IZ vs CTRL	ENSSSCG00000025870	HEPACAM2	HEPACAM family member 2 [Source:NCBI gene;Acc:100626473]	HEPACAM FAMILY MEMBER 2 (PTHR44888:SF1)	-1.02182	0.0018712	0.0107535
IZ vs CTRL	ENSSSCG00000015403	HGF	hepatocyte growth factor [Source:NCBI gene;Acc:100525120]	HEPATOCYTE GROWTH FACTOR (PTHR24261:SF8)	2.048	5.48443e-07	2.81065e-05
IZ vs CTRL	ENSSSCG00000011287	HHATL	hedgehog acyltransferase like [Source:NCBI gene;Acc:100523865]	PROTEIN-CYSTEINE N-PALMITOYLTRANSFERASE HHAT-LIKE PROTEIN (PTHR13285:SF19)	-1.55134	6.65016e-08	9.73001e-06
IZ vs CTRL	ENSSSCG00000022794	HHIPL1	HHIP like 1 [Source:NCBI gene;Acc:100625046]	HHIP-LIKE PROTEIN 1 (PTHR19328:SF32)	2.33976	0.00337035	0.0168772
IZ vs CTRL	ENSSSCG00000016695	HIBADH	3-hydroxyisobutyrate dehydrogenase [Source:NCBI gene;Acc:100516656]	3-HYDROXYISOBUTYRATE DEHYDROGENASE, MITOCHONDRIAL (PTHR22981:SF7)	-1.16036	1.91407e-07	1.5777e-05
IZ vs CTRL	ENSSSCG00000016049	HIBCH	3-hydroxyisobutyryl-CoA hydrolase [Source:NCBI gene;Acc:100514687]	3-HYDROXYISOBUTYRYL-COA HYDROLASE, MITOCHONDRIAL (PTHR43176:SF3)	-1.20509	5.56266e-06	0.000131834
IZ vs CTRL	ENSSSCG00000021210	HIKESHI	heat shock protein nuclear import factor hikeshi [Source:NCBI gene;Acc:100739665]	PROTEIN HIKESHI (PTHR12925:SF0)	-0.938874	7.95993e-05	0.000965857
IZ vs CTRL	ENSSSCG00000005323	HINT2	histidine triad nucleotide binding protein 2 [Source:HGNC Symbol;Acc:HGNC:18344]		-0.758069	0.000433944	0.00347924
IZ vs CTRL	ENSSSCG00000001049	HIVEP1	HIVEP zinc finger 1 [Source:NCBI gene;Acc:100519608]	ZINC FINGER PROTEIN 40 (PTHR45944:SF3)	2.03681	1.53408e-05	0.000273811
IZ vs CTRL	ENSSSCG00000004138	HIVEP2	HIVEP zinc finger 2 [Source:NCBI gene;Acc:100525369]	TRANSCRIPTION FACTOR HIVEP2 (PTHR45944:SF1)	1.25293	0.00774798	0.0320769
IZ vs CTRL	ENSSSCG00000014048	HK3	hexokinase 3 [Source:NCBI gene;Acc:100522855]	HEXOKINASE-3 (PTHR19443:SF1)	1.69302	0.00723084	0.0303671
IZ vs CTRL	ENSSSCG00000012059	HLCS	holocarboxylase synthetase [Source:NCBI gene;Acc:100515056]	BIOTIN--PROTEIN LIGASE (PTHR12835:SF9)	0.785786	0.000286164	0.00254984
IZ vs CTRL	ENSSSCG00000007228	HM13	histocompatibility minor 13 [Source:NCBI gene;Acc:100523032]	MINOR HISTOCOMPATIBILITY ANTIGEN H13 (PTHR12174:SF23)	0.777745	0.00120926	0.00765507
IZ vs CTRL	ENSSSCG00000015108	HMBS	hydroxymethylbilane synthase [Source:NCBI gene;Acc:396581]	PORPHOBILINOGEN DEAMINASE (PTHR11557:SF0)	-0.686827	0.00358446	0.017697
IZ vs CTRL	ENSSSCG00000011611	HMCES	5-hydroxymethylcytosine binding, ES cell specific [Source:NCBI gene;Acc:106504109]	EMBRYONIC STEM CELL-SPECIFIC 5-HYDROXYMETHYLCYTOSINE-BINDING PROTEIN (PTHR13604:SF0)	-1.00281	1.31268e-05	0.000245958
IZ vs CTRL	ENSSSCG00000026025	HMGCL	3-hydroxy-3-methylglutaryl-CoA lyase [Source:NCBI gene;Acc:100621218]	HYDROXYMETHYLGLUTARYL-COA LYASE, MITOCHONDRIAL (PTHR42738:SF1)	-1.15783	1.88368e-07	1.57333e-05
IZ vs CTRL	ENSSSCG00000001479	HMGCLL1	3-hydroxymethyl-3-methylglutaryl-CoA lyase like 1 [Source:NCBI gene;Acc:100627473]	3-HYDROXYMETHYL-3-METHYLGLUTARYL-COA LYASE, CYTOPLASMIC (PTHR42738:SF5)	-2.10698	0.00999403	0.0393045
IZ vs CTRL	ENSSSCG00000004470	HMGN3	high mobility group nucleosomal binding domain 3 [Source:NCBI gene;Acc:100512571]	HIGH MOBILITY GROUP NUCLEOSOME-BINDING DOMAIN-CONTAINING PROTEIN 3 (PTHR23087:SF2)	-1.01419	2.06207e-07	1.63502e-05
IZ vs CTRL	ENSSSCG00000020696	HMGN4	high mobility group nucleosomal binding domain 4 [Source:NCBI gene;Acc:100157353]	HIGH MOBILITY GROUP NUCLEOSOME-BINDING DOMAIN-CONTAINING PROTEIN 4 (PTHR23087:SF11)	-0.905591	3.07939e-05	0.000458736
IZ vs CTRL	ENSSSCG00000007942	HMOX2	heme oxygenase 2 [Source:NCBI gene;Acc:396622]	HEME OXYGENASE 2 (PTHR10720:SF2)	-1.14502	2.39538e-05	0.000379861
IZ vs CTRL	ENSSSCG00000014113	HOMER1	homer scaffold protein 1 [Source:NCBI gene;Acc:100511070]	HOMER PROTEIN HOMOLOG 1 (PTHR10918:SF3)	-0.793429	0.00105459	0.00687581
IZ vs CTRL	ENSSSCG00000013919	HOMER3	homer scaffold protein 3 [Source:NCBI gene;Acc:100526210]	HOMER PROTEIN HOMOLOG 3 (PTHR10918:SF4)	1.5935	0.00301005	0.0154738
IZ vs CTRL	ENSSSCG00000003826	HOOK1		PROTEIN HOOK HOMOLOG 1 (PTHR18947:SF36)	-1.65964	0.00784876	0.0323929
IZ vs CTRL	ENSSSCG00000017534	HOXB3	homeobox B3 [Source:NCBI gene;Acc:100522160]	HOMEOBOX PROTEIN HOX-B3 (PTHR45664:SF11)	4.5957	0.00849452	0.0345606
IZ vs CTRL	ENSSSCG00000003663	HPCAL1	hippocalcin like 1 [Source:NCBI gene;Acc:100144506]	HIPPOCALCIN-LIKE PROTEIN 1 (PTHR23055:SF79)	2.37452	0.000587418	0.00439822
IZ vs CTRL	ENSSSCG00000021867	HPN	hepsin [Source:NCBI gene;Acc:100624088]	SERINE PROTEASE HEPSIN (PTHR24253:SF38)	3.76355	0.00889939	0.0357931
RZ vs CTRL	ENSSSCG00000011576	HRH1	histamine receptor H1 [Source:NCBI gene;Acc:100523996]	HISTAMINE H1 RECEPTOR (PTHR24247:SF223)	-1.45682	4.2922e-05	0.0139409
IZ vs CTRL	ENSSSCG00000011576	HRH1	histamine receptor H1 [Source:NCBI gene;Acc:100523996]	HISTAMINE H1 RECEPTOR (PTHR24247:SF223)	-0.825324	0.00887861	0.0357429
IZ vs CTRL	ENSSSCG00000029096	HRH2	histamine receptor H2 [Source:NCBI gene;Acc:100625720]	HISTAMINE H2 RECEPTOR (PTHR24247:SF210)	2.6994	0.00225312	0.0123117
IZ vs CTRL	ENSSSCG00000003713	HRH4	histamine receptor H4 [Source:NCBI gene;Acc:397224]	PROTEIN IMPACT (PTHR16301:SF2)	-0.811666	0.000110125	0.00122288
IZ vs CTRL	ENSSSCG00000004433	HS3ST5	heparan sulfate-glucosamine 3-sulfotransferase 5 [Source:NCBI gene;Acc:100155403]	HEPARAN SULFATE GLUCOSAMINE 3-O-SULFOTRANSFERASE 5 (PTHR10605:SF46)	-2.28953	5.50228e-05	0.000724349
IZ vs CTRL	ENSSSCG00000022197	HS6ST1	heparan sulfate 6-O-sulfotransferase 1 [Source:NCBI gene;Acc:100156717]	HEPARAN-SULFATE 6-O-SULFOTRANSFERASE 1 (PTHR12812:SF1)	0.701259	0.00373634	0.0182376
IZ vs CTRL	ENSSSCG00000030546	HSD11B1L	hydroxysteroid 11-beta dehydrogenase 1 like [Source:NCBI gene;Acc:100512268]	HYDROXYSTEROID 11-BETA-DEHYDROGENASE 1-LIKE PROTEIN (PTHR44279:SF3)	1.65132	0.00866826	0.0350355
IZ vs CTRL	ENSSSCG00000012327	HSD17B10	hydroxysteroid 17-beta dehydrogenase 10 [Source:NCBI gene;Acc:100524293]	3-HYDROXYACYL-COA DEHYDROGENASE TYPE-2 (PTHR43658:SF6)	-0.821888	1.7831e-05	0.000303163
IZ vs CTRL	ENSSSCG00000028431	HSD17B4	hydroxysteroid 17-beta dehydrogenase 4 [Source:NCBI gene;Acc:397574]	DEHYDROGENASES, SHORT CHAIN (PTHR45024:SF2)	-0.761308	1.85111e-05	0.000311646
IZ vs CTRL	ENSSSCG00000001476	HSD17B8	hydroxysteroid 17-beta dehydrogenase 8 [Source:NCBI gene;Acc:100154372]	SUBFAMILY NOT NAMED (PTHR42760:SF90)	-1.16162	2.06684e-06	6.89185e-05
IZ vs CTRL	ENSSSCG00000005467	HSDL2	hydroxysteroid dehydrogenase like 2 [Source:NCBI gene;Acc:100155587]	HYDROXYSTEROID DEHYDROGENASE-LIKE PROTEIN 2 (PTHR42808:SF3)	-1.47389	5.31709e-08	8.3932e-06
IZ vs CTRL	ENSSSCG00000002792	HSF4	heat shock factor protein 4 [Source:NCBI gene;Acc:100523672]	HEAT SHOCK FACTOR PROTEIN 4 (PTHR10015:SF213)	1.12125	0.00182261	0.0105305
IZ vs CTRL	ENSSSCG00000002274	HSPA2	heat shock protein family A (Hsp70) member 2 [Source:NCBI gene;Acc:100621324]	HEAT SHOCK-RELATED 70 KDA PROTEIN 2 (PTHR19375:SF382)	1.54405	0.00345193	0.0171708
IZ vs CTRL	ENSSSCG00000014338	HSPA9	heat shock protein family A (Hsp70) member 9 [Source:NCBI gene;Acc:100521183]	STRESS-70 PROTEIN, MITOCHONDRIAL (PTHR19375:SF184)	-0.845137	5.39808e-05	0.000712811
IZ vs CTRL	ENSSSCG00000009844	HSPB8	heat shock protein family B (small) member 8 [Source:NCBI gene;Acc:100155338]	HEAT SHOCK PROTEIN BETA-8 (PTHR46906:SF1)	-1.19703	5.60513e-06	0.000132293
RZ vs CTRL	ENSSSCG00000009844	HSPB8	heat shock protein family B (small) member 8 [Source:NCBI gene;Acc:100155338]	HEAT SHOCK PROTEIN BETA-8 (PTHR46906:SF1)	-1.01041	5.72487e-05	0.0156353
IZ vs CTRL	ENSSSCG00000003514	HSPG2	heparan sulfate proteoglycan 2 [Source:NCBI gene;Acc:100517288]	HEPARAN SULFATE PROTEOGLYCAN 2 (PTHR11640:SF79)	1.6032	0.000957045	0.00635463
IZ vs CTRL	ENSSSCG00000008697	HTT	huntingtin [Source:NCBI gene;Acc:397014]	HUNTINGTIN (PTHR10170:SF10)	0.95439	0.000131833	0.00141241
IZ vs CTRL	ENSSSCG00000020956	I3LTE4			-2.73726	3.14576e-06	8.90741e-05
RZ vs CTRL	ENSSSCG00000020956	I3LTE4			-2.42735	1.9051e-05	0.00840489
BZ vs CTRL	ENSSSCG00000020956	I3LTE4			-2.32883	3.0652e-05	0.013523
IZ vs CTRL	ENSSSCG00000010823	IARS2	isoleucyl-tRNA synthetase 2, mitochondrial [Source:NCBI gene;Acc:100739845]	ISOLEUCINE--TRNA LIGASE, MITOCHONDRIAL (PTHR42765:SF1)	-0.962474	5.65419e-08	8.71328e-06
IZ vs CTRL	ENSSSCG00000015346	ICA1	islet cell autoantigen 1 [Source:NCBI gene;Acc:100511342]	ISLET CELL AUTOANTIGEN 1 (PTHR10164:SF3)	-0.987276	0.00117727	0.00749527
IZ vs CTRL	ENSSSCG00000002628	ICK	ciliogenesis associated kinase 1 [Source:NCBI gene;Acc:100511822]	SERINE/THREONINE-PROTEIN KINASE ICK (PTHR24055:SF260)	1.1296	1.85485e-05	0.00031197
IZ vs CTRL	ENSSSCG00000024312	ID4	inhibitor of DNA binding 4, HLH protein [Source:NCBI gene;Acc:100144508]	DNA-BINDING PROTEIN INHIBITOR ID-4 (PTHR11723:SF6)	1.69578	0.00118099	0.00751204
IZ vs CTRL	ENSSSCG00000007173	IDH3B	isocitrate dehydrogenase (NAD(+)) 3 non-catalytic subunit beta [Source:NCBI gene;Acc:733641]	ISOCITRATE DEHYDROGENASE [NAD] SUBUNIT BETA, MITOCHONDRIAL (PTHR11835:SF42)	-1.47221	1.04949e-07	1.19586e-05
IZ vs CTRL	ENSSSCG00000012783	IDH3G	isocitrate dehydrogenase (NAD(+)) 3 non-catalytic subunit gamma [Source:NCBI gene;Acc:100525850]	ISOCITRATE DEHYDROGENASE [NAD] SUBUNIT GAMMA, MITOCHONDRIAL (PTHR11835:SF60)	-0.943751	0.000406628	0.00331271
IZ vs CTRL	ENSSSCG00000011589	IFT122	intraflagellar transport 122 [Source:NCBI gene;Acc:100512559]	INTRAFLAGELLAR TRANSPORT PROTEIN 122 HOMOLOG (PTHR12764:SF4)	-1.98444	2.69431e-05	0.00041577
IZ vs CTRL	ENSSSCG00000008020	IFT140	intraflagellar transport 140 [Source:NCBI gene;Acc:100513727]	INTRAFLAGELLAR TRANSPORT PROTEIN 140 HOMOLOG (PTHR15722:SF7)	1.33594	0.00102162	0.00672456
IZ vs CTRL	ENSSSCG00000000139	IFT27	intraflagellar transport 27 [Source:NCBI gene;Acc:100517032]	INTRAFLAGELLAR TRANSPORT PROTEIN 27 HOMOLOG (PTHR24073:SF547)	-0.920264	0.0036716	0.017993
IZ vs CTRL	ENSSSCG00000009270	IFT88	intraflagellar transport 88 [Source:NCBI gene;Acc:100519103]	INTRAFLAGELLAR TRANSPORT PROTEIN 88 HOMOLOG (PTHR44117:SF1)	1.43531	0.000963893	0.00638857
IZ vs CTRL	ENSSSCG00000004931	IGDCC4	immunoglobulin superfamily DCC subclass member 4 [Source:NCBI gene;Acc:100513900]	IMMUNOGLOBULIN SUPERFAMILY DCC SUBCLASS MEMBER 4 (PTHR44170:SF5)	1.0304	0.000340483	0.00288163
IZ vs CTRL	ENSSSCG00000000857	IGF1	insulin like growth factor 1 [Source:NCBI gene;Acc:397491]	INSULIN-LIKE GROWTH FACTOR I (PTHR46845:SF1)	2.75981	3.66196e-05	0.00052594
IZ vs CTRL	ENSSSCG00000000261	IGFBP6	insulin like growth factor binding protein 6 [Source:NCBI gene;Acc:100101923]	INSULIN-LIKE GROWTH FACTOR-BINDING PROTEIN 6 (PTHR11551:SF14)	2.18003	4.34167e-06	0.000111331
IZ vs CTRL	ENSSSCG00000012667	IGSF1	immunoglobulin superfamily member 1 [Source:NCBI gene;Acc:100157227]	IMMUNOGLOBULIN SUPERFAMILY MEMBER 1 (PTHR11738:SF163)	-1.3473	1.50219e-05	0.000270672
IZ vs CTRL	ENSSSCG00000011717	IGSF10	immunoglobulin superfamily member 10 [Source:NCBI gene;Acc:100524956]	IMMUNOGLOBULIN SUPERFAMILY MEMBER 10 (PTHR45842:SF2)	2.01041	0.00255006	0.013584
IZ vs CTRL	ENSSSCG00000012071	IGSF5	immunoglobulin superfamily member 5 [Source:NCBI gene;Acc:100517006]	IMMUNOGLOBULIN SUPERFAMILY MEMBER 5 (PTHR44991:SF1)	-1.64192	0.00883142	0.0355946
IZ vs CTRL	ENSSSCG00000006392	IGSF8	immunoglobulin superfamily member 8 [Source:NCBI gene;Acc:100154024]	IMMUNOGLOBULIN SUPERFAMILY MEMBER 8 (PTHR12207:SF22)	1.3667	0.000926034	0.00618291
IZ vs CTRL	ENSSSCG00000015255	IGSF9B	immunoglobulin superfamily member 9B [Source:NCBI gene;Acc:100626754]	SUBFAMILY NOT NAMED (PTHR13817:SF75)	-1.05958	0.00066703	0.00485693
IZ vs CTRL	ENSSSCG00000007030	IKBKB	inhibitor of nuclear factor kappa B kinase subunit beta [Source:NCBI gene;Acc:100101471]	INHIBITOR OF NUCLEAR FACTOR KAPPA-B KINASE SUBUNIT BETA (PTHR22969:SF7)	-1.19057	0.00573987	0.0253948
IZ vs CTRL	ENSSSCG00000016164	IKZF2	IKAROS family zinc finger 2 [Source:NCBI gene;Acc:100737978]	ZINC FINGER PROTEIN HELIOS (PTHR24404:SF33)	0.804269	0.01024	0.040025
IZ vs CTRL	ENSSSCG00000010968	IL11RA	interleukin 11 receptor subunit alpha [Source:NCBI gene;Acc:100524166]	INTERLEUKIN-11 RECEPTOR SUBUNIT ALPHA (PTHR23036:SF29)	-0.980533	8.77782e-07	3.81244e-05
IZ vs CTRL	ENSSSCG00000025308	IL17D	interleukin 17D [Source:NCBI gene;Acc:100738902]	-	2.01916	2.66416e-06	8.08457e-05
IZ vs CTRL	ENSSSCG00000000765	IL17RA	interleukin 17 receptor A [Source:NCBI gene;Acc:100518910]	INTERLEUKIN-17 RECEPTOR A (PTHR15583:SF13)	1.31185	0.0044985	0.0210272
IZ vs CTRL	ENSSSCG00000011463	IL17RD	interleukin 17 receptor D [Source:NCBI gene;Acc:100513377]	INTERLEUKIN-17 RECEPTOR D (PTHR15583:SF14)	1.68901	7.59898e-05	0.000933915
IZ vs CTRL	ENSSSCG00000015037	IL18	interleukin 18 [Source:NCBI gene;Acc:397057]	-	2.02667	0.000812545	0.00562602
IZ vs CTRL	ENSSSCG00000008162	IL1R1	interleukin 1 receptor type 1 [Source:NCBI gene;Acc:100626904]	INTERLEUKIN-1 RECEPTOR TYPE 1 (PTHR11890:SF26)	1.65645	0.00128358	0.00798747
IZ vs CTRL	ENSSSCG00000008159	IL1RL1	interleukin 18 receptor 1 [Source:NCBI gene;Acc:397179]	INTERLEUKIN-1 RECEPTOR-LIKE 1 (PTHR11890:SF7)	3.32977	0.0003218	0.0027643
IZ vs CTRL	ENSSSCG00000007816	IL21R	interleukin 21 receptor [Source:NCBI gene;Acc:100518723]	INTERLEUKIN-21 RECEPTOR (PTHR23037:SF7)	3.92067	0.000997862	0.00659087
IZ vs CTRL	ENSSSCG00000016915	IL31RA	interleukin 31 receptor A [Source:NCBI gene;Acc:100522044]	INTERLEUKIN-31 RECEPTOR SUBUNIT ALPHA (PTHR23036:SF96)	1.50542	0.00414552	0.0197311
IZ vs CTRL	ENSSSCG00000005203	IL33	interleukin 33 [Source:NCBI gene;Acc:100518643]	INTERLEUKIN-33 (PTHR21114:SF0)	1.72451	4.4912e-05	0.000619196
IZ vs CTRL	ENSSSCG00000007817	IL4R	interleukin 4 receptor [Source:NCBI gene;Acc:397614]	INTERLEUKIN-4 RECEPTOR SUBUNIT ALPHA (PTHR23037:SF32)	1.57983	0.00657717	0.0282282
IZ vs CTRL	ENSSSCG00000013830	ILVBL	ilvB acetolactate synthase like [Source:NCBI gene;Acc:100523720]	ACETOLACTATE SYNTHASE-LIKE PROTEIN (PTHR18968:SF155)	-0.936353	2.21859e-05	0.000360123
IZ vs CTRL	ENSSSCG00000024564	IMMT	inner membrane mitochondrial protein [Source:NCBI gene;Acc:100738124]	MICOS COMPLEX SUBUNIT MIC60 (PTHR15415:SF7)	-1.07472	1.0245e-05	0.000208364
IZ vs CTRL	ENSSSCG00000015734	IMP4	IMP U3 small nucleolar ribonucleoprotein 4 [Source:NCBI gene;Acc:100621511]	U3 SMALL NUCLEOLAR RIBONUCLEOPROTEIN PROTEIN IMP4 (PTHR22734:SF2)	-0.910613	3.98211e-06	0.000104156
IZ vs CTRL	ENSSSCG00000016585	IMPDH1	inosine monophosphate dehydrogenase 1 [Source:NCBI gene;Acc:100520873]	INOSINE-5'-MONOPHOSPHATE DEHYDROGENASE 1 (PTHR11911:SF74)	1.45199	0.00124091	0.00780092
IZ vs CTRL	ENSSSCG00000013066	INCENP	inner centromere protein [Source:NCBI gene;Acc:100516847]	INNER CENTROMERE PROTEIN (PTHR13142:SF1)	2.08009	0.00200026	0.0112989
IZ vs CTRL	ENSSSCG00000016125	INO80D	INO80 complex subunit D [Source:NCBI gene;Acc:100157743]	INO80 COMPLEX SUBUNIT D (PTHR16198:SF2)	0.627561	0.00730828	0.0306101
IZ vs CTRL	ENSSSCG00000016050	INPP1	inositol polyphosphate-1-phosphatase [Source:NCBI gene;Acc:100514878]	INOSITOL POLYPHOSPHATE 1-PHOSPHATASE (PTHR43028:SF3)	1.00348	0.00336373	0.0168566
RZ vs CTRL	ENSSSCG00000016050	INPP1	inositol polyphosphate-1-phosphatase [Source:NCBI gene;Acc:100514878]	INOSITOL POLYPHOSPHATE 1-PHOSPHATASE (PTHR43028:SF3)	1.39092	0.000169383	0.0327462
IZ vs CTRL	ENSSSCG00000009050	INPP4B	inositol polyphosphate-4-phosphatase type II B [Source:NCBI gene;Acc:100511393]	TYPE II INOSITOL 3,4-BISPHOSPHATE 4-PHOSPHATASE (PTHR12187:SF3)	-0.841265	0.000187832	0.00182522
IZ vs CTRL	ENSSSCG00000016298	INPP5D	inositol polyphosphate-5-phosphatase D [Source:NCBI gene;Acc:100526019]	PHOSPHATIDYLINOSITOL 3,4,5-TRISPHOSPHATE 5-PHOSPHATASE 1 (PTHR46051:SF3)	1.32727	0.00984694	0.0388771
IZ vs CTRL	ENSSSCG00000001916	INSYN1	inhibitory synaptic factor 1 [Source:NCBI gene;Acc:100156505]	UPF0583 PROTEIN C15ORF59 (PTHR15917:SF3)	-0.87336	0.00789241	0.0325262
IZ vs CTRL	ENSSSCG00000030443	INTS13	integrator complex subunit 13 [Source:NCBI gene;Acc:100155867]	INTEGRATOR COMPLEX SUBUNIT 13 (PTHR12955:SF1)	-0.674173	1.59708e-05	0.000280401
IZ vs CTRL	ENSSSCG00000011390	IP6K1	inositol hexakisphosphate kinase 1 [Source:NCBI gene;Acc:100513565]	INOSITOL HEXAKISPHOSPHATE KINASE 1 (PTHR12400:SF73)	0.600318	0.000330855	0.00281677
IZ vs CTRL	ENSSSCG00000009877	IQCD	IQ motif containing D [Source:NCBI gene;Acc:100525308]	DYNEIN REGULATORY COMPLEX PROTEIN 10 (PTHR31598:SF1)	1.26351	0.0107698	0.0415335
IZ vs CTRL	ENSSSCG00000001814	IQGAP1	IQ motif containing GTPase activating protein 1 [Source:NCBI gene;Acc:100157656]	RAS GTPASE-ACTIVATING-LIKE PROTEIN IQGAP1 (PTHR14149:SF15)	1.02512	1.81409e-07	1.5529e-05
IZ vs CTRL	ENSSSCG00000014088	IQGAP2	IQ motif containing GTPase activating protein 2 [Source:NCBI gene;Acc:100521253]	RAS GTPASE-ACTIVATING-LIKE PROTEIN IQGAP2 (PTHR14149:SF12)	1.48248	3.06249e-05	0.000457009
IZ vs CTRL	ENSSSCG00000012324	IQSEC2	IQ motif and Sec7 domain ArfGEF 2 [Source:NCBI gene;Acc:100520058]	IQ MOTIF AND SEC7 DOMAIN-CONTAINING PROTEIN 2 (PTHR10663:SF314)	1.75559	0.000189667	0.00183958
IZ vs CTRL	ENSSSCG00000000475	IRAK3	interleukin 1 receptor associated kinase 3 [Source:NCBI gene;Acc:100514645]	INTERLEUKIN-1 RECEPTOR-ASSOCIATED KINASE 3 (PTHR24419:SF7)	1.48958	0.000165197	0.0016552
IZ vs CTRL	ENSSSCG00000016573	IRF5	interferon regulatory factor 5 [Source:NCBI gene;Acc:100515633]	INTERFERON REGULATORY FACTOR 5 (PTHR11949:SF10)	1.30943	0.00195218	0.0110929
IZ vs CTRL	ENSSSCG00000002831	IRX3	iroquois homeobox 3 [Source:NCBI gene;Acc:100518611]	IROQUOIS-CLASS HOMEODOMAIN PROTEIN IRX-3 (PTHR11211:SF14)	-0.828332	0.00729061	0.0305509
IZ vs CTRL	ENSSSCG00000002367	ISCA2	iron-sulfur cluster assembly 2 [Source:NCBI gene;Acc:100738266]	IRON-SULFUR CLUSTER ASSEMBLY 2 HOMOLOG, MITOCHONDRIAL (PTHR43011:SF1)	-0.634463	0.00304626	0.0156105
IZ vs CTRL	ENSSSCG00000023380	ISCU	iron-sulfur cluster assembly enzyme [Source:NCBI gene;Acc:100621691]	IRON-SULFUR CLUSTER ASSEMBLY ENZYME ISCU, MITOCHONDRIAL (PTHR10093:SF8)	-0.702455	2.25619e-05	0.000364057
IZ vs CTRL	ENSSSCG00000001910	ISLR	immunoglobulin superfamily containing leucine rich repeat [Source:NCBI gene;Acc:100152082]	IMMUNOGLOBULIN SUPERFAMILY CONTAINING LEUCINE-RICH REPEAT PROTEIN (PTHR24366:SF14)	2.24667	9.90492e-07	4.1365e-05
IZ vs CTRL	ENSSSCG00000014258	ISOC1	isochorismatase domain containing 1 [Source:NCBI gene;Acc:100517640]	ISOCHORISMATASE DOMAIN-CONTAINING PROTEIN 1 (PTHR14119:SF17)	-0.799322	8.95096e-06	0.000187604
IZ vs CTRL	ENSSSCG00000003289	ISOC2	isochorismatase domain containing 2 [Source:NCBI gene;Acc:100518558]	ISOCHORISMATASE DOMAIN-CONTAINING PROTEIN 2 (PTHR14119:SF3)	-1.00818	0.00388003	0.0187437
IZ vs CTRL	ENSSSCG00000016885	ITGA1	integrin subunit alpha 1 [Source:NCBI gene;Acc:100512142]	INTEGRIN ALPHA-1 (PTHR23220:SF22)	0.92712	0.000313031	0.00270654
RZ vs CTRL	ENSSSCG00000006687	ITGA10	integrin subunit alpha 10 [Source:NCBI gene;Acc:100511507]	INTEGRIN ALPHA-10 (PTHR23220:SF26)	-1.65621	0.000223765	0.0388899
IZ vs CTRL	ENSSSCG00000006687	ITGA10	integrin subunit alpha 10 [Source:NCBI gene;Acc:100511507]		1.1609	0.0068849	0.029257
IZ vs CTRL	ENSSSCG00000004961	ITGA11	integrin subunit alpha 11 [Source:NCBI gene;Acc:100520350]	INTEGRIN ALPHA-11 (PTHR23220:SF21)	3.86888	1.25721e-09	8.78723e-07
IZ vs CTRL	ENSSSCG00000016887	ITGA2	integrin subunit alpha 2 [Source:NCBI gene;Acc:397483]	INTEGRIN ALPHA-2 (PTHR23220:SF23)	3.09682	0.000101549	0.00115254
IZ vs CTRL	ENSSSCG00000017578	ITGA3	integrin subunit alpha 3 [Source:NCBI gene;Acc:100517053]	INTEGRIN ALPHA-3 (PTHR23220:SF89)	1.86116	0.000135573	0.00144277
IZ vs CTRL	ENSSSCG00000011046	ITGA8	integrin subunit alpha 8 [Source:NCBI gene;Acc:100512676]	INTEGRIN ALPHA-8 (PTHR23220:SF5)	3.55279	1.60105e-07	1.43091e-05
IZ vs CTRL	ENSSSCG00000011245	ITGA9	integrin subunit alpha 9 [Source:NCBI gene;Acc:100626707]	INTEGRIN ALPHA-9 (PTHR23220:SF69)	0.935777	0.00149944	0.00899255
IZ vs CTRL	ENSSSCG00000017204	ITGB4	integrin subunit beta 4 [Source:NCBI gene;Acc:100521988]	INTEGRIN BETA-4 (PTHR10082:SF42)	2.65447	2.37635e-06	7.47485e-05
IZ vs CTRL	ENSSSCG00000015886	ITGB6	integrin subunit beta 6 [Source:NCBI gene;Acc:100037276]	INTEGRIN BETA-6 (PTHR10082:SF11)	-1.66076	0.00129392	0.00803491
IZ vs CTRL	ENSSSCG00000009526	ITGBL1	integrin subunit beta like 1 [Source:NCBI gene;Acc:100525532]	INTEGRIN BETA-LIKE PROTEIN 1 (PTHR10082:SF3)	3.27074	8.15713e-05	0.000982262
IZ vs CTRL	ENSSSCG00000011453	ITIH4	inter-alpha-trypsin inhibitor heavy chain 4 [Source:NCBI gene;Acc:396799]	INTER-ALPHA-TRYPSIN INHIBITOR HEAVY CHAIN H4 (PTHR10338:SF119)	2.25538	0.000584351	0.00438098
IZ vs CTRL	ENSSSCG00000023437	ITPR1	inositol 1,4,5-trisphosphate receptor type 1 [Source:NCBI gene;Acc:397454]	INOSITOL 1,4,5-TRISPHOSPHATE RECEPTOR TYPE 1 (PTHR13715:SF52)	1.56022	5.84828e-06	0.000136719
IZ vs CTRL	ENSSSCG00000001518	ITPR3	inositol 1,4,5-trisphosphate receptor type 3 [Source:NCBI gene;Acc:100155015]	INOSITOL 1,4,5-TRISPHOSPHATE RECEPTOR TYPE 3 (PTHR13715:SF51)	1.61281	1.93308e-06	6.61244e-05
IZ vs CTRL	ENSSSCG00000024614	ITSN1	intersectin 1 [Source:NCBI gene;Acc:100737549]	E3 UBIQUITIN-PROTEIN LIGASE SH3RF1 (PTHR14167:SF44)	0.945224	2.61514e-05	0.000405371
IZ vs CTRL	ENSSSCG00000015570	IVNS1ABP	influenza virus NS1A binding protein [Source:NCBI gene;Acc:100302027]	INFLUENZA VIRUS NS1A-BINDING PROTEIN (PTHR24412:SF396)	-1.34406	4.19054e-06	0.000108752
IZ vs CTRL	ENSSSCG00000003142	IZUMO1	izumo sperm-egg fusion 1 [Source:NCBI gene;Acc:100524565]	IZUMO SPERM-EGG FUSION PROTEIN 1 (PTHR35540:SF1)	5.16757	0.0051688	0.0234655
IZ vs CTRL	ENSSSCG00000014303	JADE2	jade family PHD finger 2 [Source:NCBI gene;Acc:100513723]	E3 UBIQUITIN-PROTEIN LIGASE JADE-2 (PTHR13793:SF84)	1.09508	0.000680861	0.00492222
IZ vs CTRL	ENSSSCG00000007067	JAG1	jagged canonical Notch ligand 1 [Source:NCBI gene;Acc:100156773]	PROTEIN JAGGED-1 (PTHR24044:SF435)	0.810436	0.000113441	0.00125003
IZ vs CTRL	ENSSSCG00000003809	JAK1	Janus kinase 1 [Source:NCBI gene;Acc:397202]	TYROSINE-PROTEIN KINASE JAK1 (PTHR45807:SF5)	0.686889	0.000200323	0.00192234
IZ vs CTRL	ENSSSCG00000005215	JAK2	Janus kinase 2 [Source:NCBI gene;Acc:397201]	TYROSINE-PROTEIN KINASE JAK2 (PTHR45807:SF1)	2.07562	6.56495e-05	0.000834187
IZ vs CTRL	ENSSSCG00000013888	JAK3	Janus kinase 3 [Source:NCBI gene;Acc:100518649]	TYROSINE-PROTEIN KINASE JAK3 (PTHR45807:SF3)	1.15896	0.000576474	0.00433136
IZ vs CTRL	ENSSSCG00000011020	JCAD	junctional cadherin 5 associated [Source:NCBI gene;Acc:100518508]	JUNCTIONAL PROTEIN ASSOCIATED WITH CORONARY ARTERY DISEASE (PTHR34757:SF1)	0.773415	0.00198827	0.0112497
IZ vs CTRL	ENSSSCG00000013983	JMJD4	jumonji domain containing 4 [Source:NCBI gene;Acc:100512588]	JMJC DOMAIN-CONTAINING PROTEIN 4 (PTHR12480:SF6)	-1.02806	7.05189e-05	0.000882251
IZ vs CTRL	ENSSSCG00000006174	JPH1	junctophilin 1 [Source:NCBI gene;Acc:100155368]	JUNCTOPHILIN-1 (PTHR23085:SF6)	-0.879368	0.00447618	0.020957
IZ vs CTRL	ENSSSCG00000002014	JPH4	junctophilin 4 [Source:NCBI gene;Acc:100152448]	JUNCTOPHILIN-4 (PTHR23085:SF14)	4.21322	6.34129e-05	0.000811214
RZ vs CTRL	ENSSSCG00000022830	KANSL1L	KAT8 regulatory NSL complex subunit 1 like [Source:HGNC Symbol;Acc:HGNC:26310]	KAT8 REGULATORY NSL COMPLEX SUBUNIT 1-LIKE PROTEIN (PTHR22443:SF16)	-0.849612	9.10015e-05	0.02234
IZ vs CTRL	ENSSSCG00000022830	KANSL1L	KAT8 regulatory NSL complex subunit 1 like [Source:HGNC Symbol;Acc:HGNC:26310]	KAT8 REGULATORY NSL COMPLEX SUBUNIT 1-LIKE PROTEIN (PTHR22443:SF16)	-0.746876	0.000392245	0.00322852
IZ vs CTRL	ENSSSCG00000024621	KAT2B	lysine acetyltransferase 2B [Source:NCBI gene;Acc:100626923]	HISTONE ACETYLTRANSFERASE KAT2B (PTHR45750:SF2)	-0.752876	0.000149184	0.00154538
IZ vs CTRL	ENSSSCG00000007023	KAT6A	lysine acetyltransferase 6A [Source:NCBI gene;Acc:100523576]	HISTONE ACETYLTRANSFERASE KAT6A (PTHR10615:SF26)	0.724492	0.00140108	0.00853045
RZ vs CTRL	ENSSSCG00000002245	KATNBL1	katanin regulatory subunit B1 like 1 [Source:NCBI gene;Acc:100154146]	KATNB1-LIKE PROTEIN 1 (PTHR14682:SF1)	1.53713	0.000253337	0.0423195
IZ vs CTRL	ENSSSCG00000029796	KBTBD11	kelch repeat and BTB domain containing 11 [Source:NCBI gene;Acc:100625139]	KELCH REPEAT AND BTB DOMAIN-CONTAINING PROTEIN 11 (PTHR45972:SF3)	3.15878	0.011309	0.0430873
IZ vs CTRL	ENSSSCG00000011622	KBTBD12	kelch repeat and BTB domain containing 12 [Source:NCBI gene;Acc:100156499]	KELCH REPEAT AND BTB DOMAIN-CONTAINING PROTEIN 12 (PTHR24412:SF425)	-1.63279	0.000198352	0.00190793
IZ vs CTRL	ENSSSCG00000014999	KBTBD3	kelch repeat and BTB domain containing 3 [Source:NCBI gene;Acc:100524698]	KELCH REPEAT AND BTB DOMAIN-CONTAINING PROTEIN 3 (PTHR24412:SF418)	-0.665442	0.00368134	0.0180318
IZ vs CTRL	ENSSSCG00000000717	KCNA6		POTASSIUM VOLTAGE-GATED CHANNEL SUBFAMILY A MEMBER 6 (PTHR11537:SF104)	7.30072	4.93927e-05	0.000667459
IZ vs CTRL	ENSSSCG00000007462	KCNB1	potassium voltage-gated channel subfamily B member 1 [Source:NCBI gene;Acc:397433]	POTASSIUM VOLTAGE-GATED CHANNEL SUBFAMILY B MEMBER 1 (PTHR11537:SF63)	2.94747	0.000476442	0.00372621
IZ vs CTRL	ENSSSCG00000028284	KCND1	potassium voltage-gated channel subfamily D member 1 [Source:NCBI gene;Acc:100620758]	POTASSIUM VOLTAGE-GATED CHANNEL SUBFAMILY D MEMBER 1 (PTHR11537:SF174)	4.55188	0.00936893	0.0373758
IZ vs CTRL	ENSSSCG00000010570	KCNIP2	potassium voltage-gated channel interacting protein 2 [Source:NCBI gene;Acc:100037948]	KV CHANNEL-INTERACTING PROTEIN 2 (PTHR23055:SF65)	-1.12551	1.74127e-05	0.000298642
IZ vs CTRL	ENSSSCG00000000573	KCNJ8	potassium inwardly rectifying channel subfamily J member 8 [Source:NCBI gene;Acc:100152631]	ATP-SENSITIVE INWARD RECTIFIER POTASSIUM CHANNEL 8 (PTHR11767:SF11)	-0.665107	0.00704523	0.0298058
IZ vs CTRL	ENSSSCG00000010163	KCNK1	potassium two pore domain channel subfamily K member 1 [Source:NCBI gene;Acc:100156432]	POTASSIUM CHANNEL SUBFAMILY K MEMBER 1 (PTHR11003:SF59)	6.16968	0.00103148	0.00677133
IZ vs CTRL	ENSSSCG00000023451	KCNK2	potassium two pore domain channel subfamily K member 2 [Source:NCBI gene;Acc:100627197]	POTASSIUM CHANNEL SUBFAMILY K MEMBER 2 (PTHR11003:SF21)	4.03966	0.0082137	0.0336809
IZ vs CTRL	ENSSSCG00000010325	KCNMA1	potassium calcium-activated channel subfamily M alpha 1 [Source:NCBI gene;Acc:397434]	CALCIUM-ACTIVATED POTASSIUM CHANNEL SUBUNIT ALPHA-1 (PTHR10027:SF28)	3.95814	1.59478e-07	1.43091e-05
IZ vs CTRL	ENSSSCG00000017005	KCNMB1	potassium calcium-activated channel subfamily M regulatory beta subunit 1 [Source:NCBI gene;Acc:100271876]	CALCIUM-ACTIVATED POTASSIUM CHANNEL SUBUNIT BETA-1 (PTHR10258:SF1)	3.63166	0.000857273	0.0058514
IZ vs CTRL	ENSSSCG00000013892	KCNN1	potassium calcium-activated channel subfamily N member 1 [Source:NCBI gene;Acc:100519132]	SMALL CONDUCTANCE CALCIUM-ACTIVATED POTASSIUM CHANNEL PROTEIN 1 (PTHR10153:SF38)	4.39677	0.01001	0.0393479
IZ vs CTRL	ENSSSCG00000014213	KCNN2	potassium calcium-activated channel subfamily N member 2 [Source:NCBI gene;Acc:100519705]	SMALL CONDUCTANCE CALCIUM-ACTIVATED POTASSIUM CHANNEL PROTEIN 2 (PTHR10153:SF43)	-0.906092	0.00396794	0.0190782
IZ vs CTRL	ENSSSCG00000003975	KCNQ4	potassium voltage-gated channel subfamily Q member 4 [Source:NCBI gene;Acc:100526228]	POTASSIUM VOLTAGE-GATED CHANNEL SUBFAMILY KQT MEMBER 4 (PTHR11537:SF4)	2.01789	0.00361866	0.0178148
IZ vs CTRL	ENSSSCG00000010892	KCNT2	potassium sodium-activated channel subfamily T member 2 [Source:NCBI gene;Acc:100519680]	POTASSIUM CHANNEL SUBFAMILY T MEMBER 2 (PTHR10027:SF9)	-0.720933	0.00210907	0.0117591
IZ vs CTRL	ENSSSCG00000016574	KCP	kielin cysteine rich BMP regulator [Source:NCBI gene;Acc:100517738]	KIELIN/CHORDIN-LIKE PROTEIN (PTHR46698:SF2)	2.67026	0.00682121	0.0290437
IZ vs CTRL	ENSSSCG00000009934	KCTD10	potassium channel tetramerization domain containing 10 [Source:NCBI gene;Acc:100519625]	BTB/POZ DOMAIN-CONTAINING ADAPTER FOR CUL3-MEDIATED RHOA DEGRADATION PROTEIN 3 (PTHR11145:SF14)	1.01055	4.02491e-06	0.000105088
IZ vs CTRL	ENSSSCG00000001562	KCTD20	potassium channel tetramerization domain containing 20 [Source:NCBI gene;Acc:100154621]	BTB/POZ DOMAIN-CONTAINING PROTEIN KCTD20 (PTHR21637:SF1)	0.733251	0.000162405	0.00163795
IZ vs CTRL	ENSSSCG00000015009	KDELC2	KDEL motif-containing protein 2 [Source:NCBI gene;Acc:100512977]	KDEL MOTIF-CONTAINING PROTEIN 2 (PTHR12203:SF18)	1.14605	4.37527e-05	0.000606219
IZ vs CTRL	ENSSSCG00000003531	KDM1A	lysine demethylase 1A [Source:NCBI gene;Acc:100127157]	LYSINE-SPECIFIC HISTONE DEMETHYLASE 1A (PTHR10742:SF350)	-0.636485	0.00280541	0.0146672
IZ vs CTRL	ENSSSCG00000008844	KDR	kinase insert domain receptor [Source:NCBI gene;Acc:397311]	VASCULAR ENDOTHELIAL GROWTH FACTOR RECEPTOR 2 (PTHR24416:SF45)	-0.942678	0.000869962	0.00589778
IZ vs CTRL	ENSSSCG00000025744	KDSR	3-ketodihydrosphingosine reductase [Source:NCBI gene;Acc:100152988]	3-KETODIHYDROSPHINGOSINE REDUCTASE (PTHR43550:SF3)	0.692651	0.000395326	0.00325011
IZ vs CTRL	ENSSSCG00000000917	KERA	keratocan [Source:NCBI gene;Acc:100157843]	KERATOCAN (PTHR45712:SF13)	6.449	1.81269e-06	6.27549e-05
IZ vs CTRL	ENSSSCG00000005941	KHDRBS3	KH RNA binding domain containing, signal transduction associated 3 [Source:NCBI gene;Acc:100155706]	KH DOMAIN-CONTAINING, RNA-BINDING, SIGNAL TRANSDUCTION-ASSOCIATED PROTEIN 3 (PTHR11208:SF29)	-0.976642	0.00177174	0.0102672
IZ vs CTRL	ENSSSCG00000001984	KHNYN	KH and NYN domain containing [Source:NCBI gene;Acc:100158093]	PROTEIN KHNYN (PTHR12876:SF28)	1.06667	0.000320452	0.00275547
IZ vs CTRL	ENSSSCG00000014396	KIAA0141	DAP3 binding cell death enhancer 1 [Source:NCBI gene;Acc:100520236]	DEATH LIGAND SIGNAL ENHANCER (PTHR45011:SF1)	-0.862667	0.000228154	0.00211967
IZ vs CTRL	ENSSSCG00000011075	KIAA1217	KIAA1217 ortholog [Source:NCBI gene;Acc:100519102]	SICKLE TAIL PROTEIN HOMOLOG (PTHR22741:SF11)	1.04044	0.00163766	0.00962677
IZ vs CTRL	ENSSSCG00000007344	KIAA1755	KIAA1755 ortholog [Source:NCBI gene;Acc:100516472]	SI:DKEY-65J6.2 (PTHR45845:SF2)	1.2904	8.22243e-05	0.00098589
IZ vs CTRL	ENSSSCG00000005486	KIF12	kinesin family member 12 [Source:NCBI gene;Acc:100156816]	KINESIN-LIKE PROTEIN KIF12 (PTHR24115:SF418)	4.30938	0.0117339	0.0442944
IZ vs CTRL	ENSSSCG00000000779	KIF21A	kinesin family member 21A [Source:NCBI gene;Acc:100520674]	KINESIN-LIKE PROTEIN KIF21A (PTHR24115:SF398)	-0.71206	0.000107197	0.00119381
IZ vs CTRL	ENSSSCG00000021706	KIF21B	kinesin family member 21B [Source:NCBI gene;Acc:100622057]	KINESIN-LIKE PROTEIN KIF21B (PTHR24115:SF893)	1.84416	0.00109999	0.00711517
IZ vs CTRL	ENSSSCG00000021571	KIF27	kinesin family member 27 [Source:NCBI gene;Acc:100622281]	KINESIN-LIKE PROTEIN KIF27 (PTHR24115:SF889)	0.90411	0.00306547	0.0156931
IZ vs CTRL	ENSSSCG00000008574	KIF3C	kinesin family member 3C [Source:NCBI gene;Acc:102158480]	KINESIN-LIKE PROTEIN KIF3C (PTHR24115:SF734)	1.11189	0.000519473	0.00400092
IZ vs CTRL	ENSSSCG00000011027	KIF5B	kinesin family member 5B [Source:NCBI gene;Acc:595132]	KINESIN-1 HEAVY CHAIN (PTHR24115:SF513)	-0.674938	0.000800444	0.00555341
IZ vs CTRL	ENSSSCG00000001840	KIF7	kinesin family member 7 [Source:NCBI gene;Acc:100624604]	KINESIN-LIKE PROTEIN KIF7 (PTHR24115:SF445)	1.27488	0.000170139	0.00169313
IZ vs CTRL	ENSSSCG00000006453	KIRREL1	kirre like nephrin family adhesion molecule 1 [Source:NCBI gene;Acc:100512834]	KIN OF IRRE-LIKE PROTEIN 1 (PTHR11640:SF14)	2.02008	3.07188e-05	0.000458014
IZ vs CTRL	ENSSSCG00000005437	KLF4	Kruppel like factor 4 [Source:NCBI gene;Acc:595111]	KRUEPPEL-LIKE FACTOR 4 (PTHR23235:SF52)	0.969078	0.00114009	0.00731298
IZ vs CTRL	ENSSSCG00000029998	KLF7	Kruppel like factor 7 [Source:NCBI gene;Acc:100038003]	KRUEPPEL-LIKE FACTOR 7 (PTHR23235:SF77)	1.54814	2.11374e-08	5.1983e-06
IZ vs CTRL	ENSSSCG00000005009	KLHDC2	kelch domain containing 2 [Source:NCBI gene;Acc:100154557]	KELCH DOMAIN-CONTAINING PROTEIN 2 (PTHR46228:SF3)	-0.662052	0.00238913	0.0128501
IZ vs CTRL	ENSSSCG00000023441	KLHDC8A	kelch domain containing 8A [Source:NCBI gene;Acc:100625797]	KELCH DOMAIN-CONTAINING PROTEIN 8A (PTHR46260:SF1)	-1.67611	0.0112919	0.0430508
IZ vs CTRL	ENSSSCG00000010931	KLHL12	adiponectin receptor 1 [Source:NCBI gene;Acc:404695]	KELCH-LIKE PROTEIN 12 (PTHR24412:SF250)	-0.607765	0.00967911	0.0383376
IZ vs CTRL	ENSSSCG00000015937	KLHL23	kelch like family member 23 [Source:NCBI gene;Acc:100520221]	KELCH-LIKE PROTEIN 23 (PTHR24412:SF304)	-0.760101	0.00264443	0.014013
IZ vs CTRL	ENSSSCG00000011775	KLHL24	kelch like family member 24 [Source:NCBI gene;Acc:100513048]	KELCH-LIKE PROTEIN 24 (PTHR24412:SF215)	-1.4917	7.00613e-06	0.00015615
IZ vs CTRL	ENSSSCG00000002258	KLHL25	kelch like family member 25 [Source:HGNC Symbol;Acc:HGNC:25732]	KELCH-LIKE PROTEIN 25 (PTHR24410:SF10)	0.89452	0.0119162	0.0448351
IZ vs CTRL	ENSSSCG00000008593	KLHL29	kelch like family member 29 [Source:NCBI gene;Acc:100522799]	KELCH-LIKE PROTEIN 29 (PTHR24412:SF10)	3.68355	2.01188e-05	0.000331576
IZ vs CTRL	ENSSSCG00000026600	KLHL30	kelch like family member 30 [Source:NCBI gene;Acc:100623077]	KELCH-LIKE PROTEIN 30 (PTHR24412:SF398)	-1.06631	0.00361083	0.0177864
IZ vs CTRL	ENSSSCG00000000545	KLHL42	kelch like family member 42 [Source:NCBI gene;Acc:100513858]	KELCH-LIKE PROTEIN 42 (PTHR45972:SF2)	1.27825	1.40564e-05	0.000257018
IZ vs CTRL	ENSSSCG00000016506	KLRG2	killer cell lectin like receptor G2 [Source:NCBI gene;Acc:100518525]	KILLER CELL LECTIN-LIKE RECEPTOR SUBFAMILY G MEMBER 2 (PTHR47606:SF1)	3.40445	0.00420189	0.0199344
IZ vs CTRL	ENSSSCG00000023324	KMT2A	lysine methyltransferase 2A [Source:NCBI gene;Acc:100623006]	HISTONE-LYSINE N-METHYLTRANSFERASE 2A (PTHR45838:SF2)	0.694124	0.00245463	0.0131612
IZ vs CTRL	ENSSSCG00000020663	KMT2C	lysine methyltransferase 2C [Source:NCBI gene;Acc:100514805]	HISTONE-LYSINE N-METHYLTRANSFERASE 2C (PTHR45888:SF1)	0.818448	0.00040002	0.0032775
IZ vs CTRL	ENSSSCG00000024125	KPNA3	karyopherin subunit alpha 3 [Source:NCBI gene;Acc:396715]	IMPORTIN SUBUNIT ALPHA-4 (PTHR23316:SF6)	-0.73632	9.26754e-05	0.00107234
IZ vs CTRL	ENSSSCG00000004262	KPNA5	karyopherin subunit alpha 5 [Source:NCBI gene;Acc:397220]	IMPORTIN SUBUNIT ALPHA-6 (PTHR23316:SF10)	-0.848579	1.28109e-05	0.000242759
IZ vs CTRL	ENSSSCG00000015313	KRIT1	KRIT1 ankyrin repeat containing [Source:NCBI gene;Acc:100517669]	KREV INTERACTION TRAPPED PROTEIN 1 (PTHR13283:SF11)	-0.649705	5.62423e-06	0.000132356
IZ vs CTRL	ENSSSCG00000000253	KRT18	keratin 18 [Source:NCBI gene;Acc:100126286]	KERATIN, TYPE I CYTOSKELETAL 18 (PTHR23239:SF349)	5.8522	0.00198958	0.0112534
IZ vs CTRL	ENSSSCG00000017753	KSR1	kinase suppressor of ras 1 [Source:NCBI gene;Acc:100511282]	KINASE SUPPRESSOR OF RAS 1 (PTHR23257:SF716)	1.17434	0.000120478	0.00131199
IZ vs CTRL	ENSSSCG00000005663	KYAT1	kynurenine aminotransferase 1 [Source:NCBI gene;Acc:100515071]	KYNURENINE--OXOGLUTARATE TRANSAMINASE 1 (PTHR43807:SF14)	-1.43222	3.18222e-07	1.99103e-05
IZ vs CTRL	ENSSSCG00000006925	KYAT3	kynurenine aminotransferase 3 [Source:NCBI gene;Acc:100157176]	KYNURENINE--OXOGLUTARATE TRANSAMINASE 3 (PTHR43807:SF6)	-0.939225	5.18939e-07	2.72221e-05
IZ vs CTRL	ENSSSCG00000012787	L1CAM	L1 cell adhesion molecule [Source:NCBI gene;Acc:100525324]	NEURONAL CELL ADHESION MOLECULE (PTHR12231:SF241)	1.5995	0.000866349	0.00588495
IZ vs CTRL	ENSSSCG00000005016	L2HGDH	L-2-hydroxyglutarate dehydrogenase [Source:NCBI gene;Acc:100152180]	L-2-HYDROXYGLUTARATE DEHYDROGENASE, MITOCHONDRIAL (PTHR43104:SF2)	-1.28683	3.51296e-08	6.79147e-06
IZ vs CTRL	ENSSSCG00000015618	LAMB3	laminin subunit beta 3 [Source:NCBI gene;Acc:100736655]	LAMININ SUBUNIT BETA-3 (PTHR10574:SF268)	3.69666	0.00360634	0.0177744
IZ vs CTRL	ENSSSCG00000015556	LAMC2	laminin subunit gamma 2 [Source:NCBI gene;Acc:100624264]	LAMININ SUBUNIT GAMMA-2 (PTHR10574:SF313)	-1.00113	0.000759368	0.00533729
IZ vs CTRL	ENSSSCG00000005710	LAMC3	laminin subunit gamma 3 [Source:NCBI gene;Acc:100157958]	LAMININ SUBUNIT GAMMA-3 (PTHR10574:SF240)	4.49207	0.000308762	0.00268718
IZ vs CTRL	ENSSSCG00000009176	LAMTOR3	late endosomal/lysosomal adaptor, MAPK and MTOR activator 3 [Source:NCBI gene;Acc:100526122]	RAGULATOR COMPLEX PROTEIN LAMTOR3 (PTHR13378:SF1)	-0.653093	0.000147533	0.00153011
IZ vs CTRL	ENSSSCG00000007646	LAMTOR4	late endosomal/lysosomal adaptor, MAPK and MTOR activator 4 [Source:NCBI gene;Acc:100526100]	RAGULATOR COMPLEX PROTEIN LAMTOR4 (PTHR33967:SF1)	-0.751137	0.000255784	0.00233012
IZ vs CTRL	ENSSSCG00000025034	LAPTM5	lysosomal protein transmembrane 5 [Source:NCBI gene;Acc:100624193]	LYSOSOMAL-ASSOCIATED TRANSMEMBRANE PROTEIN 5 (PTHR12479:SF2)	0.77415	0.0105966	0.0410461
IZ vs CTRL	ENSSSCG00000011312	LARS2	leucyl-tRNA synthetase 2, mitochondrial [Source:NCBI gene;Acc:100513625]	LEUCINE--TRNA LIGASE, MITOCHONDRIAL-RELATED (PTHR43740:SF2)	-0.87048	0.000234812	0.0021698
IZ vs CTRL	ENSSSCG00000027487	LAT2	linker for activation of T cells family member 2 [Source:NCBI gene;Acc:100627864]	LINKER FOR ACTIVATION OF T-CELLS FAMILY MEMBER 2 (PTHR15646:SF5)	1.2962	0.00103407	0.00678058
IZ vs CTRL	ENSSSCG00000009412	LCP1	lymphocyte cytosolic protein 1 [Source:NCBI gene;Acc:100156254]	PLASTIN-2 (PTHR19961:SF35)	0.932206	0.00806816	0.0331552
IZ vs CTRL	ENSSSCG00000017006	LCP2	lymphocyte cytosolic protein 2 [Source:NCBI gene;Acc:100511843]	LYMPHOCYTE CYTOSOLIC PROTEIN 2 (PTHR14098:SF1)	1.30784	2.73835e-05	0.000421809
IZ vs CTRL	ENSSSCG00000029227	LDB2	LIM domain binding 2 [Source:NCBI gene;Acc:100513100]	LIM DOMAIN-BINDING PROTEIN 2 (PTHR10378:SF8)	1.11189	0.00130255	0.00807917
IZ vs CTRL	ENSSSCG00000000576	LDHB	lactate dehydrogenase B [Source:NCBI gene;Acc:102161427]	L-LACTATE DEHYDROGENASE B CHAIN (PTHR43128:SF2)	-0.724946	0.00430873	0.0203614
IZ vs CTRL	ENSSSCG00000002712	LDHD	lactate dehydrogenase D [Source:NCBI gene;Acc:100523064]	D-LACTATE DEHYDROGENASE, MITOCHONDRIAL-RELATED (PTHR11748:SF111)	-1.47537	0.00159789	0.00945111
IZ vs CTRL	ENSSSCG00000013294	LDLRAD3	low density lipoprotein receptor class A domain containing 3 [Source:NCBI gene;Acc:100511916]	LOW-DENSITY LIPOPROTEIN RECEPTOR CLASS A DOMAIN-CONTAINING PROTEIN 3 (PTHR24270:SF24)	1.2644	1.69825e-05	0.000293374
IZ vs CTRL	ENSSSCG00000027417	LDLRAD4	low density lipoprotein receptor class A domain containing 4 [Source:NCBI gene;Acc:100622189]	LOW-DENSITY LIPOPROTEIN RECEPTOR CLASS A DOMAIN-CONTAINING PROTEIN 4 (PTHR16514:SF4)	1.69936	5.00245e-06	0.000123313
IZ vs CTRL	ENSSSCG00000030857	LENG8	leukocyte receptor cluster member 8 [Source:NCBI gene;Acc:106504183]	LEUKOCYTE RECEPTOR CLUSTER MEMBER 8 (PTHR12436:SF4)	1.97403	3.17404e-05	0.000469584
IZ vs CTRL	ENSSSCG00000003269	LENG9	leukocyte receptor cluster member 9 [Source:NCBI gene;Acc:100525050]	LEUKOCYTE RECEPTOR CLUSTER MEMBER 9 (PTHR46729:SF1)	1.97713	0.00896521	0.0360241
IZ vs CTRL	ENSSSCG00000007572	LFNG	LFNG O-fucosylpeptide 3-beta-N-acetylglucosaminyltransferase [Source:NCBI gene;Acc:100524978]	BETA-1,3-N-ACETYLGLUCOSAMINYLTRANSFERASE LUNATIC FRINGE (PTHR10811:SF7)	1.3284	0.0058406	0.0257082
IZ vs CTRL	ENSSSCG00000005055	LGALS3	galectin 3 [Source:NCBI gene;Acc:100038033]	GALECTIN-3 (PTHR11346:SF26)	2.67753	0.00059496	0.00444476
IZ vs CTRL	ENSSSCG00000010146	LGALS8	galectin 8 [Source:NCBI gene;Acc:100156193]	GALECTIN-8 (PTHR11346:SF22)	1.01275	0.0122351	0.0457744
IZ vs CTRL	ENSSSCG00000028927	LGI2	leucine rich repeat LGI family member 2 [Source:NCBI gene;Acc:100623207]	LEUCINE-RICH REPEAT LGI FAMILY MEMBER 2 (PTHR24367:SF21)	6.6977	0.00225774	0.0123205
IZ vs CTRL	ENSSSCG00000025126	LGI4	leucine rich repeat LGI family member 4 [Source:NCBI gene;Acc:100737096]	LEUCINE-RICH REPEAT LGI FAMILY MEMBER 4 (PTHR24367:SF268)	1.90648	1.17328e-05	0.000229142
IZ vs CTRL	ENSSSCG00000028536	LHFPL2	LHFPL tetraspan subfamily member 2 [Source:NCBI gene;Acc:100523234]	LHFPL TETRASPAN SUBFAMILY MEMBER 2 PROTEIN (PTHR12489:SF19)	1.5257	0.000222948	0.00208707
IZ vs CTRL	ENSSSCG00000029855	LHFPL6	LHFPL tetraspan subfamily member 6 [Source:NCBI gene;Acc:100624925]	LHFPL TETRASPAN SUBFAMILY MEMBER 6 PROTEIN (PTHR12489:SF12)	1.6902	5.22361e-08	8.32199e-06
IZ vs CTRL	ENSSSCG00000029385	LIAS	lipoic acid synthetase [Source:NCBI gene;Acc:100627627]	LIPOYL SYNTHASE, MITOCHONDRIAL (PTHR10949:SF0)	-1.22029	5.71571e-07	2.88931e-05
IZ vs CTRL	ENSSSCG00000008799	LIMCH1	LIM and calponin homology domains 1 [Source:NCBI gene;Acc:100515040]	LIM AND CALPONIN HOMOLOGY DOMAINS-CONTAINING PROTEIN 1 (PTHR15551:SF3)	1.27848	0.000118835	0.00129986
IZ vs CTRL	ENSSSCG00000010025	LIMK2	LIM domain kinase 2 [Source:NCBI gene;Acc:100156359]	LIM DOMAIN KINASE 2 (PTHR46485:SF1)	1.06882	0.00110519	0.00714078
IZ vs CTRL	ENSSSCG00000022806	LIN7C	lin-7 homolog C, crumbs cell polarity complex component [Source:NCBI gene;Acc:100518294]	PROTEIN LIN-7 HOMOLOG C (PTHR14063:SF5)	-0.637194	0.000449686	0.00357833
IZ vs CTRL	ENSSSCG00000001872	LINGO1	leucine rich repeat and Ig domain containing 1 [Source:NCBI gene;Acc:100155465]	LEUCINE-RICH REPEAT AND IMMUNOGLOBULIN-LIKE DOMAIN-CONTAINING NOGO RECEPTOR-INTERACTING PROTEIN 1 (PTHR24373:SF31)	-1.17686	0.00767272	0.0318045
IZ vs CTRL	ENSSSCG00000004596	LIPC	lipase C, hepatic type [Source:NCBI gene;Acc:100233189]	HEPATIC TRIACYLGLYCEROL LIPASE (PTHR11610:SF2)	-1.10163	0.00304479	0.0156104
IZ vs CTRL	ENSSSCG00000003018	LIPE	lipase E, hormone sensitive type [Source:NCBI gene;Acc:397583]	HORMONE-SENSITIVE LIPASE (PTHR23025:SF3)	-2.01416	0.00022226	0.0020851
IZ vs CTRL	ENSSSCG00000000189	LMBR1L	limb development membrane protein 1 like [Source:NCBI gene;Acc:100525991]	PROTEIN LMBR1L (PTHR12625:SF2)	0.740102	0.00172117	0.010015
IZ vs CTRL	ENSSSCG00000000964	LMF2	lipase maturation factor 2 [Source:NCBI gene;Acc:100518488]	LIPASE MATURATION FACTOR 2 (PTHR14463:SF5)	1.11039	0.0033853	0.0169177
IZ vs CTRL	ENSSSCG00000027144	LMNTD1	lamin tail domain containing 1 [Source:NCBI gene;Acc:100627442]	LAMIN TAIL DOMAIN-CONTAINING PROTEIN 1 (PTHR47012:SF1)	1.75742	0.00236773	0.0127549
IZ vs CTRL	ENSSSCG00000006928	LMO4	LIM domain only 4 [Source:NCBI gene;Acc:100127155]	LIM DOMAIN TRANSCRIPTION FACTOR LMO4 (PTHR45787:SF5)	-1.11178	0.00112928	0.00725825
IZ vs CTRL	ENSSSCG00000016605	LMOD2	leiomodin 2 [Source:NCBI gene;Acc:100525195]	LEIOMODIN-2 (PTHR10901:SF12)	-0.826871	0.000173796	0.00171859
IZ vs CTRL	ENSSSCG00000006329	LMX1A	LIM homeobox transcription factor 1 alpha [Source:NCBI gene;Acc:100513081]	LIM HOMEOBOX TRANSCRIPTION FACTOR 1-ALPHA (PTHR24208:SF88)	2.77687	0.0127118	0.0471275
IZ vs CTRL	ENSSSCG00000011964	LNP1	leukemia NUP98 fusion partner 1 [Source:NCBI gene;Acc:100522706]	LEUKEMIA NUP98 FUSION PARTNER 1 (PTHR35667:SF1)	-1.88094	1.02199e-06	4.23209e-05
IZ vs CTRL	ENSSSCG00000009308	LNX2	ligand of numb-protein X 2 [Source:NCBI gene;Acc:100510925]	LIGAND OF NUMB PROTEIN X 2 (PTHR19964:SF33)	0.909123	0.00656283	0.0281877
IZ vs CTRL	ENSSSCG00000008176	LONRF2	LON peptidase N-terminal domain and ring finger 2 [Source:NCBI gene;Acc:100522431]	LON PEPTIDASE N-TERMINAL DOMAIN AND RING FINGER PROTEIN 2 (PTHR23327:SF5)	1.88257	0.0104496	0.0406317
IZ vs CTRL	ENSSSCG00000001914	LOXL1	lysyl oxidase like 1 [Source:NCBI gene;Acc:100154899]	LYSYL OXIDASE HOMOLOG 1 (PTHR45817:SF8)	3.18808	8.32281e-05	0.000996537
IZ vs CTRL	ENSSSCG00000008266	LOXL3	lysyl oxidase like 3 [Source:NCBI gene;Acc:100512652]	LYSYL OXIDASE HOMOLOG 3 (PTHR45817:SF2)	2.51537	2.73334e-06	8.16308e-05
IZ vs CTRL	ENSSSCG00000013932	LPAR2	lysophosphatidic acid receptor 2 [Source:NCBI gene;Acc:100038015]	LYSOPHOSPHATIDIC ACID RECEPTOR 2 (PTHR22750:SF38)	2.97913	0.0039971	0.0191854
IZ vs CTRL	ENSSSCG00000017116	LPCAT1	lysophosphatidylcholine acyltransferase 1 [Source:NCBI gene;Acc:100217397]	LYSOPHOSPHATIDYLCHOLINE ACYLTRANSFERASE 1 (PTHR23063:SF40)	1.97682	0.000381534	0.00315306
IZ vs CTRL	ENSSSCG00000027205	LPCAT3	lysophosphatidylcholine acyltransferase 3 [Source:NCBI gene;Acc:100627653]	LYSOPHOSPHOLIPID ACYLTRANSFERASE 5 (PTHR13906:SF14)	-0.777514	0.000113481	0.00125003
IZ vs CTRL	ENSSSCG00000008624	LPIN1	lipin 1 [Source:NCBI gene;Acc:100170845]	PHOSPHATIDATE PHOSPHATASE LPIN1 (PTHR12181:SF10)	-1.32061	1.35641e-05	0.000251763
RZ vs CTRL	ENSSSCG00000008624	LPIN1	lipin 1 [Source:NCBI gene;Acc:100170845]		-1.04882	0.000242423	0.0412983
IZ vs CTRL	ENSSSCG00000006799	LRIF1	ligand dependent nuclear receptor interacting factor 1 [Source:NCBI gene;Acc:100156850]	LIGAND-DEPENDENT NUCLEAR RECEPTOR-INTERACTING FACTOR 1 (PTHR16131:SF2)	-0.635874	0.00140435	0.00853841
IZ vs CTRL	ENSSSCG00000000455	LRIG3	leucine rich repeats and immunoglobulin like domains 3 [Source:NCBI gene;Acc:100155928]	LEUCINE-RICH REPEATS AND IMMUNOGLOBULIN-LIKE DOMAINS PROTEIN 3 (PTHR24373:SF311)	3.19234	1.98956e-05	0.000328526
IZ vs CTRL	ENSSSCG00000000423	LRP1		LOW-DENSITY LIPOPROTEIN RECEPTOR-RELATED PROTEIN 1 (PTHR24034:SF104)	2.47425	2.17528e-08	5.1983e-06
IZ vs CTRL	ENSSSCG00000004101	LRP11	LDL receptor related protein 11 [Source:NCBI gene;Acc:100153355]	LOW-DENSITY LIPOPROTEIN RECEPTOR-RELATED PROTEIN 11 (PTHR46876:SF1)	-0.886586	1.19398e-05	0.000231609
IZ vs CTRL	ENSSSCG00000015792	LRP2BP	LRP2 binding protein [Source:NCBI gene;Acc:100155710]	LRP2-BINDING PROTEIN (PTHR44554:SF1)	-0.741234	0.00211636	0.0117897
IZ vs CTRL	ENSSSCG00000002863	LRP3	LDL receptor related protein 3 [Source:NCBI gene;Acc:100524868]	LOW-DENSITY LIPOPROTEIN RECEPTOR-RELATED PROTEIN 3 (PTHR24270:SF22)	1.33471	0.00976064	0.0386161
IZ vs CTRL	ENSSSCG00000013248	LRP4		LOW-DENSITY LIPOPROTEIN RECEPTOR-RELATED PROTEIN 4 (PTHR24270:SF5)	1.78088	0.00336426	0.0168566
IZ vs CTRL	ENSSSCG00000000625	LRP6	LDL receptor related protein 6 [Source:NCBI gene;Acc:100515777]	LOW-DENSITY LIPOPROTEIN RECEPTOR-RELATED PROTEIN 6 (PTHR24270:SF12)	0.949458	9.60546e-06	0.000197457
IZ vs CTRL	ENSSSCG00000008452	LRPPRC	leucine rich pentatricopeptide repeat containing [Source:NCBI gene;Acc:100512225]	LEUCINE-RICH PPR MOTIF-CONTAINING PROTEIN, MITOCHONDRIAL (PTHR46669:SF1)	-0.914015	5.72856e-07	2.88931e-05
IZ vs CTRL	ENSSSCG00000001486	LRRC1	leucine rich repeat containing 1 [Source:NCBI gene;Acc:100154780]	LEUCINE-RICH REPEAT-CONTAINING PROTEIN 1 (PTHR27000:SF504)	1.11774	0.00150587	0.00902161
IZ vs CTRL	ENSSSCG00000013088	LRRC10B	leucine rich repeat containing 10B [Source:NCBI gene;Acc:100520292]	LEUCINE-RICH REPEAT-CONTAINING 10B (PTHR45752:SF31)	5.14366	0.00522299	0.0236534
IZ vs CTRL	ENSSSCG00000026945	LRRC2	leucine rich repeat containing 2 [Source:NCBI gene;Acc:100151747]	LEUCINE-RICH REPEAT-CONTAINING PROTEIN 2 (PTHR45752:SF37)	-1.3961	2.97684e-05	0.000447723
IZ vs CTRL	ENSSSCG00000010267	LRRC20	leucine rich repeat containing 20 [Source:NCBI gene;Acc:100151944]	LEUCINE-RICH REPEAT-CONTAINING PROTEIN 20 (PTHR16083:SF2)	-0.937524	9.2879e-05	0.00107253
IZ vs CTRL	ENSSSCG00000014869	LRRC32	leucine rich repeat containing 32 [Source:NCBI gene;Acc:100522452]	SUBFAMILY NOT NAMED (PTHR24369:SF165)	1.52003	0.0020752	0.0116154
IZ vs CTRL	ENSSSCG00000006867	LRRC39	leucine rich repeat containing 39 [Source:NCBI gene;Acc:100623721]	LEUCINE-RICH REPEAT-CONTAINING PROTEIN 39 (PTHR45752:SF6)	-1.43577	8.35571e-06	0.000178152
IZ vs CTRL	ENSSSCG00000016589	LRRC4	leucine rich repeat containing 4 [Source:NCBI gene;Acc:100521592]	LEUCINE-RICH REPEAT-CONTAINING PROTEIN 4 (PTHR24369:SF9)	2.78183	0.000278838	0.0024967
IZ vs CTRL	ENSSSCG00000027045	LRRC56	leucine rich repeat containing 56 [Source:NCBI gene;Acc:100514944]	LEUCINE-RICH REPEAT-CONTAINING PROTEIN 56 (PTHR22708:SF0)	-2.03898	0.00289094	0.0150095
IZ vs CTRL	ENSSSCG00000028019	LRRC59	leucine rich repeat containing 59 [Source:NCBI gene;Acc:100514317]	LEUCINE-RICH REPEAT-CONTAINING PROTEIN 59 (PTHR45752:SF4)	0.886612	0.0102021	0.0399221
IZ vs CTRL	ENSSSCG00000027738	LRRFIP2	LRR binding FLII interacting protein 2 [Source:NCBI gene;Acc:100626059]	LEUCINE-RICH REPEAT FLIGHTLESS-INTERACTING PROTEIN 2 (PTHR19212:SF6)	-0.656234	1.27386e-05	0.000241655
IZ vs CTRL	ENSSSCG00000004823	LRRK1	leucine rich repeat kinase 1 [Source:NCBI gene;Acc:100521353]	LEUCINE-RICH REPEAT SERINE/THREONINE-PROTEIN KINASE 1 (PTHR45752:SF71)	1.99752	1.02254e-08	3.25812e-06
IZ vs CTRL	ENSSSCG00000023806	LRRN1	leucine rich repeat neuronal 1 [Source:NCBI gene;Acc:100627698]	LEUCINE-RICH REPEAT NEURONAL PROTEIN 1 (PTHR24373:SF97)	2.96794	0.0124278	0.0463442
IZ vs CTRL	ENSSSCG00000024917	LRRN4CL		IMMUNOGLOBULIN SUPERFAMILY CONTAINING LEUCINE-RICH REPEAT PROTEIN (PTHR24366:SF14)	1.96114	0.000581516	0.00436618
IZ vs CTRL	ENSSSCG00000027941	LSAMP	limbic system associated membrane protein [Source:NCBI gene;Acc:100512683]	LIMBIC SYSTEM-ASSOCIATED MEMBRANE PROTEIN (PTHR42757:SF22)	1.23411	0.00147398	0.00887688
IZ vs CTRL	ENSSSCG00000011401	LSMEM2	leucine rich single-pass membrane protein 2 [Source:NCBI gene;Acc:100154429]	LEUCINE-RICH SINGLE-PASS MEMBRANE PROTEIN 2 (PTHR37333:SF1)	-1.2086	0.000268441	0.00242329
IZ vs CTRL	ENSSSCG00000008510	LTBP1	latent transforming growth factor beta binding protein 1 [Source:NCBI gene;Acc:100627243]	LATENT-TRANSFORMING GROWTH FACTOR BETA-BINDING PROTEIN 1 (PTHR24034:SF39)	1.29963	7.94181e-05	0.000964339
IZ vs CTRL	ENSSSCG00000002368	LTBP2	latent transforming growth factor beta binding protein 2 [Source:NCBI gene;Acc:100514300]	LATENT-TRANSFORMING GROWTH FACTOR BETA-BINDING PROTEIN 2 (PTHR24034:SF49)	4.51625	1.46567e-06	5.36561e-05
IZ vs CTRL	ENSSSCG00000012985	LTBP3	latent transforming growth factor beta binding protein 3 [Source:NCBI gene;Acc:100517877]	LATENT-TRANSFORMING GROWTH FACTOR BETA-BINDING PROTEIN 3 (PTHR24034:SF46)	3.70682	2.47493e-08	5.72444e-06
IZ vs CTRL	ENSSSCG00000007979	LUC7L	LUC7 like [Source:NCBI gene;Acc:100737615]	RNA-BINDING PROTEIN LUC7-LIKE 1-RELATED (PTHR12375:SF31)	1.29949	4.63561e-06	0.000116269
IZ vs CTRL	ENSSSCG00000014221	LVRN	laeverin [Source:NCBI gene;Acc:100521657]	AMINOPEPTIDASE Q (PTHR11533:SF31)	2.31438	2.26511e-07	1.74769e-05
IZ vs CTRL	ENSSSCG00000023627	LYPD6	LY6/PLAUR domain containing 6 [Source:NCBI gene;Acc:100521871]	LY6/PLAUR DOMAIN-CONTAINING PROTEIN 6 (PTHR31171:SF0)	-0.662476	0.00455951	0.0212662
IZ vs CTRL	ENSSSCG00000007853	LYRM1	LYR motif containing 1 [Source:NCBI gene;Acc:100525810]	LYR MOTIF-CONTAINING PROTEIN 1 (PTHR14273:SF0)	-1.03839	4.8044e-07	2.59137e-05
IZ vs CTRL	ENSSSCG00000004324	LYRM2		LYR MOTIF-CONTAINING PROTEIN 2 (PTHR13675:SF0)	-1.16577	7.83405e-05	0.000953946
IZ vs CTRL	ENSSSCG00000024802	MACC1	MET transcriptional regulator MACC1 [Source:NCBI gene;Acc:100626991]	METASTASIS-ASSOCIATED IN COLON CANCER PROTEIN 1 (PTHR15603:SF1)	-0.847511	0.0114597	0.0435073
IZ vs CTRL	ENSSSCG00000004835	MAGEL2	MAGE family member L2 [Source:NCBI gene;Acc:100154924]	MAGE-LIKE PROTEIN 2 (PTHR11736:SF66)	2.38763	0.00446593	0.0209319
IZ vs CTRL	ENSSSCG00000011497	MAGI1	membrane associated guanylate kinase, WW and PDZ domain containing 1 [Source:NCBI gene;Acc:100520932]	MEMBRANE-ASSOCIATED GUANYLATE KINASE, WW AND PDZ DOMAIN-CONTAINING PROTEIN 1 (PTHR10316:SF12)	1.81337	1.29061e-05	0.000243743
IZ vs CTRL	ENSSSCG00000006767	MAGI3	membrane associated guanylate kinase, WW and PDZ domain containing 3 [Source:NCBI gene;Acc:100153223]	MEMBRANE-ASSOCIATED GUANYLATE KINASE, WW AND PDZ DOMAIN-CONTAINING PROTEIN 3 (PTHR10316:SF10)	0.785311	0.000904213	0.00606545
IZ vs CTRL	ENSSSCG00000004917	MALT1	MALT1 paracaspase [Source:NCBI gene;Acc:100153830]	MUCOSA-ASSOCIATED LYMPHOID TISSUE LYMPHOMA TRANSLOCATION PROTEIN 1 (PTHR22576:SF37)	-0.793275	0.00702354	0.029736
IZ vs CTRL	ENSSSCG00000005832	MAMDC4	14 kDa phosphohistidine phosphatase [Source:NCBI gene;Acc:100513261]	APICAL ENDOSOMAL GLYCOPROTEIN (PTHR23282:SF129)	2.55462	1.05392e-05	0.000212837
IZ vs CTRL	ENSSSCG00000014019	MAML1	mastermind like transcriptional coactivator 1 [Source:NCBI gene;Acc:100520231]	MASTERMIND-LIKE PROTEIN 1 (PTHR15692:SF19)	0.658847	0.000308301	0.00268453
IZ vs CTRL	ENSSSCG00000004244	MAN1A1	mannosidase alpha class 1A member 1 [Source:NCBI gene;Acc:396919]	MANNOSYL-OLIGOSACCHARIDE 1,2-ALPHA-MANNOSIDASE IA (PTHR11742:SF31)	1.67613	0.000134769	0.00143582
IZ vs CTRL	ENSSSCG00000023235	MAN1C1	mannosidase alpha class 1C member 1 [Source:NCBI gene;Acc:100524150]	MANNOSYL-OLIGOSACCHARIDE 1,2-ALPHA-MANNOSIDASE IC (PTHR11742:SF28)	1.72203	8.14801e-05	0.000982262
IZ vs CTRL	ENSSSCG00000014195	MAN2A1	mannosidase alpha class 2A member 1 [Source:NCBI gene;Acc:100514631]	ALPHA-MANNOSIDASE 2 (PTHR11607:SF4)	0.916582	2.65984e-05	0.000411188
IZ vs CTRL	ENSSSCG00000027178	MAN2B2	mannosidase alpha class 2B member 2 [Source:NCBI gene;Acc:396847]	EPIDIDYMIS-SPECIFIC ALPHA-MANNOSIDASE (PTHR11607:SF28)	-3.16449	0.00587001	0.0258047
IZ vs CTRL	ENSSSCG00000001881	MAN2C1	mannosidase alpha class 2C member 1 [Source:NCBI gene;Acc:100156538]	ALPHA-MANNOSIDASE 2C1 (PTHR46017:SF1)	0.901617	0.000119186	0.00130287
IZ vs CTRL	ENSSSCG00000009166	MANBA	mannosidase beta [Source:NCBI gene;Acc:100524326]	BETA-MANNOSIDASE (PTHR43730:SF1)	-0.710134	0.0103896	0.0404624
IZ vs CTRL	ENSSSCG00000012257	MAOA	monoamine oxidase A [Source:NCBI gene;Acc:414424]	AMINE OXIDASE [FLAVIN-CONTAINING] A (PTHR43563:SF11)	1.20028	0.000123641	0.00134134
IZ vs CTRL	ENSSSCG00000023215	MAOB	monoamine oxidase B [Source:NCBI gene;Acc:414909]	AMINE OXIDASE [FLAVIN-CONTAINING] B (PTHR43563:SF5)	-1.4109	0.00527781	0.0238284
IZ vs CTRL	ENSSSCG00000004705	MAP1A	microtubule associated protein 1A [Source:NCBI gene;Acc:100520470]	MICROTUBULE-ASSOCIATED PROTEIN 1A (PTHR13843:SF6)	1.74397	1.69248e-05	0.000292671
IZ vs CTRL	ENSSSCG00000000275	MAP3K12	mitogen-activated protein kinase kinase kinase 12 [Source:NCBI gene;Acc:100517714]	MITOGEN-ACTIVATED PROTEIN KINASE KINASE KINASE 12 (PTHR44329:SF17)	2.09328	1.30545e-05	0.00024575
IZ vs CTRL	ENSSSCG00000017330	MAP3K14	mitogen-activated protein kinase kinase kinase 14 [Source:NCBI gene;Acc:100520402]	MITOGEN-ACTIVATED PROTEIN KINASE KINASE KINASE 14 (PTHR24361:SF651)	1.01998	0.00203854	0.0114624
IZ vs CTRL	ENSSSCG00000030354	MAP3K2	mitogen-activated protein kinase kinase kinase 2 [Source:NCBI gene;Acc:100621234]	MITOGEN-ACTIVATED PROTEIN KINASE KINASE KINASE 2 (PTHR24361:SF342)	0.603358	0.000141681	0.00148916
IZ vs CTRL	ENSSSCG00000024813	MAP3K3	mitogen-activated protein kinase kinase kinase 3 [Source:NCBI gene;Acc:100513491]	MITOGEN-ACTIVATED PROTEIN KINASE KINASE KINASE 3 (PTHR24361:SF656)	0.618375	0.00215425	0.011903
IZ vs CTRL	ENSSSCG00000004037	MAP3K4	mitogen-activated protein kinase kinase kinase 4 [Source:NCBI gene;Acc:100154202]	MITOGEN-ACTIVATED PROTEIN KINASE KINASE KINASE 4 (PTHR24361:SF608)	1.7576	0.000276258	0.00247826
IZ vs CTRL	ENSSSCG00000026041	MAP3K5	mitogen-activated protein kinase kinase kinase 5 [Source:NCBI gene;Acc:100622769]	MITOGEN-ACTIVATED PROTEIN KINASE KINASE KINASE 5 (PTHR11584:SF332)	-0.611023	0.00209978	0.0117225
IZ vs CTRL	ENSSSCG00000003573	MAP3K6	mitogen-activated protein kinase kinase kinase 6 [Source:NCBI gene;Acc:100512235]	MITOGEN-ACTIVATED PROTEIN KINASE KINASE KINASE 6 (PTHR11584:SF391)	1.45835	0.000820222	0.00566549
IZ vs CTRL	ENSSSCG00000020705	MAP3K8	mitogen-activated protein kinase kinase kinase 8 [Source:NCBI gene;Acc:100622217]	MITOGEN-ACTIVATED PROTEIN KINASE KINASE KINASE 8 (PTHR24361:SF94)	1.30087	0.00949361	0.0377856
IZ vs CTRL	ENSSSCG00000002962	MAP4K1	mitogen-activated protein kinase kinase kinase kinase 1 [Source:NCBI gene;Acc:100516374]	MITOGEN-ACTIVATED PROTEIN KINASE KINASE KINASE KINASE 1 (PTHR24361:SF88)	1.71685	8.21469e-06	0.000176303
IZ vs CTRL	ENSSSCG00000008164	MAP4K4	mitogen-activated protein kinase kinase kinase kinase 4 [Source:NCBI gene;Acc:100518724]	MITOGEN-ACTIVATED PROTEIN KINASE KINASE KINASE KINASE 4 (PTHR24361:SF225)	0.886642	0.000390873	0.00321942
IZ vs CTRL	ENSSSCG00000009228	MAPK10	mitogen-activated protein kinase 10 [Source:NCBI gene;Acc:100521736]	SUBFAMILY NOT NAMED (PTHR24055:SF435)	2.56163	0.00377212	0.0183474
IZ vs CTRL	ENSSSCG00000004520	MAPK4	mitogen-activated protein kinase 4 [Source:NCBI gene;Acc:100523414]	MITOGEN-ACTIVATED PROTEIN KINASE 4 (PTHR24055:SF25)	6.03569	0.00172977	0.0100583
IZ vs CTRL	ENSSSCG00000010380	MAPK8	mitogen-activated protein kinase 8 [Source:NCBI gene;Acc:396610]	MITOGEN-ACTIVATED PROTEIN KINASE 8 (PTHR24055:SF222)	-0.992384	3.22763e-07	2.00468e-05
IZ vs CTRL	ENSSSCG00000013269	MAPK8IP1	mitogen-activated protein kinase 8 interacting protein 1 [Source:NCBI gene;Acc:100517574]	C-JUN-AMINO-TERMINAL KINASE-INTERACTING PROTEIN 1 (PTHR11232:SF44)	1.57067	5.37355e-05	0.000710118
IZ vs CTRL	ENSSSCG00000014010	MAPK9	mitogen-activated protein kinase 9 [Source:NCBI gene;Acc:396609]	MITOGEN-ACTIVATED PROTEIN KINASE 9 (PTHR24055:SF172)	-0.656681	0.000131118	0.00140989
IZ vs CTRL	ENSSSCG00000011415	MAPKAPK3	MAPK activated protein kinase 3 [Source:NCBI gene;Acc:100233192]	MAP KINASE-ACTIVATED PROTEIN KINASE 3 (PTHR24349:SF64)	-0.876205	1.3515e-05	0.000251123
IZ vs CTRL	ENSSSCG00000003738	MAPRE2	microtubule associated protein RP/EB family member 2 [Source:NCBI gene;Acc:100519720]	MICROTUBULE-ASSOCIATED PROTEIN RP/EB FAMILY MEMBER 2 (PTHR10623:SF7)	-0.782776	0.000133708	0.00142805
IZ vs CTRL	ENSSSCG00000011806	MASP1	mannan binding lectin serine peptidase 1 [Source:NCBI gene;Acc:100152125]	MANNAN-BINDING LECTIN SERINE PROTEASE 1 (PTHR24255:SF13)	-0.779615	0.0124813	0.0464834
IZ vs CTRL	ENSSSCG00000003913	MAST2	microtubule associated serine/threonine kinase 2 [Source:NCBI gene;Acc:100512112]	MICROTUBULE-ASSOCIATED SERINE/THREONINE-PROTEIN KINASE 2 (PTHR24356:SF136)	0.731235	0.00546489	0.0244465
IZ vs CTRL	ENSSSCG00000013895	MAST3	microtubule associated serine/threonine kinase 3 [Source:NCBI gene;Acc:100736673]	MICROTUBULE-ASSOCIATED SERINE/THREONINE-PROTEIN KINASE 3 (PTHR24356:SF140)	1.85549	0.00204446	0.011492
IZ vs CTRL	ENSSSCG00000006082	MATN2	matrilin 2 [Source:NCBI gene;Acc:100155607]	MATRILIN-2 (PTHR24020:SF35)	1.64659	1.25161e-05	0.000239597
IZ vs CTRL	ENSSSCG00000007391	MATN4	matrilin 4 [Source:NCBI gene;Acc:100510939]	MATRILIN-4 (PTHR24020:SF14)	3.05343	1.58561e-06	5.68377e-05
IZ vs CTRL	ENSSSCG00000007143	MAVS	mitochondrial antiviral signaling protein [Source:NCBI gene;Acc:100037290]	MITOCHONDRIAL ANTIVIRAL-SIGNALING PROTEIN (PTHR21446:SF6)	-1.28427	2.55224e-05	0.00039741
IZ vs CTRL	ENSSSCG00000012676	MBNL3	muscleblind like splicing regulator 3 [Source:NCBI gene;Acc:100512149]	MUSCLEBLIND-LIKE PROTEIN 3 (PTHR12675:SF3)	-0.708735	0.000432152	0.00347296
IZ vs CTRL	ENSSSCG00000003267	MBOAT7	membrane bound O-acyltransferase domain containing 7 [Source:NCBI gene;Acc:100521498]	LYSOPHOSPHOLIPID ACYLTRANSFERASE 7 (PTHR13906:SF16)	0.809021	0.00150513	0.00902029
IZ vs CTRL	ENSSSCG00000015116	MCAM	melanoma cell adhesion molecule [Source:NCBI gene;Acc:733617]	CELL SURFACE GLYCOPROTEIN MUC18 (PTHR11973:SF18)	1.33421	0.000328654	0.00280668
IZ vs CTRL	ENSSSCG00000025942	MCCC1	methylcrotonoyl-CoA carboxylase 1 [Source:NCBI gene;Acc:100624482]	METHYLCROTONOYL-COA CARBOXYLASE SUBUNIT ALPHA, MITOCHONDRIAL (PTHR18866:SF33)	-0.958916	3.54196e-06	9.50442e-05
IZ vs CTRL	ENSSSCG00000016971	MCCC2	methylcrotonoyl-CoA carboxylase 2 [Source:NCBI gene;Acc:100518224]	METHYLCROTONOYL-COA CARBOXYLASE BETA CHAIN, MITOCHONDRIAL (PTHR22855:SF13)	-0.81451	0.00081325	0.00562863
IZ vs CTRL	ENSSSCG00000007995	MCRIP2	MAPK regulated corepressor interacting protein 2 [Source:NCBI gene;Acc:100525039]	-	-0.902245	0.00750653	0.0312806
IZ vs CTRL	ENSSSCG00000009141	MCUB	mitochondrial calcium uniporter dominant negative beta subunit [Source:NCBI gene;Acc:100623186]	CALCIUM UNIPORTER REGULATORY SUBUNIT MCUB, MITOCHONDRIAL (PTHR13462:SF6)	1.2236	0.000811827	0.00562557
IZ vs CTRL	ENSSSCG00000013260	MDK	midkine [Source:NCBI gene;Acc:100359358]	MIDKINE (PTHR13850:SF2)	1.21752	0.00128916	0.00801634
IZ vs CTRL	ENSSSCG00000015284	MDM4	MDM4 regulator of p53 [Source:NCBI gene;Acc:100512731]	PROTEIN MDM4 (PTHR13844:SF20)	0.733547	0.000842975	0.00578088
IZ vs CTRL	ENSSSCG00000004328	MDN1	midasin AAA ATPase 1 [Source:NCBI gene;Acc:100525725]	SUBFAMILY NOT NAMED (PTHR43882:SF2)	0.860609	3.4855e-05	0.000505237
IZ vs CTRL	ENSSSCG00000004522	ME2	malic enzyme 2 [Source:NCBI gene;Acc:100524659]	NAD-DEPENDENT MALIC ENZYME, MITOCHONDRIAL (PTHR23406:SF27)	-1.03316	1.45423e-07	1.41365e-05
IZ vs CTRL	ENSSSCG00000014919	ME3	malic enzyme 3 [Source:NCBI gene;Acc:100520040]	NADP-DEPENDENT MALIC ENZYME, MITOCHONDRIAL (PTHR23406:SF20)	-0.85632	0.000210907	0.00199608
IZ vs CTRL	ENSSSCG00000017106	MED10	mediator complex subunit 10 [Source:NCBI gene;Acc:100518225]	MEDIATOR OF RNA POLYMERASE II TRANSCRIPTION SUBUNIT 10 (PTHR13345:SF2)	-0.715912	0.00511927	0.0233211
IZ vs CTRL	ENSSSCG00000009864	MED13L	mediator complex subunit 13L [Source:NCBI gene;Acc:100151978]	MEDIATOR OF RNA POLYMERASE II TRANSCRIPTION SUBUNIT 13-LIKE (PTHR10791:SF64)	0.738435	0.000417429	0.00337831
IZ vs CTRL	ENSSSCG00000010107	MED15	mediator complex subunit 15 [Source:NCBI gene;Acc:100155104]	MEDIATOR OF RNA POLYMERASE II TRANSCRIPTION SUBUNIT 15 (PTHR31804:SF2)	1.17433	0.000175493	0.00172955
IZ vs CTRL	ENSSSCG00000000552	MED21		MEDIATOR OF RNA POLYMERASE II TRANSCRIPTION SUBUNIT 21 (PTHR13381:SF0)	-0.868522	1.22004e-06	4.72795e-05
IZ vs CTRL	ENSSSCG00000017058	MED7	mediator complex subunit 7 [Source:NCBI gene;Acc:733689]	MEDIATOR OF RNA POLYMERASE II TRANSCRIPTION SUBUNIT 7 (PTHR15498:SF72)	-0.653035	0.000373756	0.00310219
IZ vs CTRL	ENSSSCG00000009331	MEDAG	mesenteric estrogen dependent adipogenesis [Source:NCBI gene;Acc:100153765]	MESENTERIC ESTROGEN-DEPENDENT ADIPOGENESIS PROTEIN (PTHR33769:SF3)	1.54506	0.000105804	0.00118366
IZ vs CTRL	ENSSSCG00000005506	MEGF9	multiple EGF like domains 9 [Source:NCBI gene;Acc:100157028]	MULTIPLE EPIDERMAL GROWTH FACTOR-LIKE DOMAINS PROTEIN 9 (PTHR10574:SF298)	0.646472	0.0012508	0.00784018
IZ vs CTRL	ENSSSCG00000003115	MEIS3	Meis homeobox 3 [Source:NCBI gene;Acc:100518492]	HOMEOBOX PROTEIN MEIS3-RELATED (PTHR11850:SF190)	2.98891	3.56943e-06	9.55142e-05
IZ vs CTRL	ENSSSCG00000017376	MEOX1	mesenchyme homeobox 1 [Source:NCBI gene;Acc:100516574]	HOMEOBOX PROTEIN MOX-1 (PTHR24328:SF8)	2.04398	0.00270982	0.0142759
IZ vs CTRL	ENSSSCG00000008103	MERTK	MER proto-oncogene, tyrosine kinase [Source:NCBI gene;Acc:100519652]	TYROSINE-PROTEIN KINASE MER (PTHR24416:SF257)	1.87504	2.88952e-06	8.51321e-05
IZ vs CTRL	ENSSSCG00000024351	MET	MET proto-oncogene, receptor tyrosine kinase [Source:NCBI gene;Acc:654328]	HEPATOCYTE GROWTH FACTOR RECEPTOR (PTHR24416:SF483)	2.22024	0.00377271	0.0183474
IZ vs CTRL	ENSSSCG00000009186	METAP1	methionyl aminopeptidase 1 [Source:NCBI gene;Acc:100513747]	METHIONINE AMINOPEPTIDASE 1 (PTHR43330:SF7)	-0.791443	0.000758537	0.00533581
IZ vs CTRL	ENSSSCG00000015951	METAP1D	methionyl aminopeptidase type 1D, mitochondrial [Source:NCBI gene;Acc:100522284]	METHIONINE AMINOPEPTIDASE 1D, MITOCHONDRIAL (PTHR43330:SF8)	-0.839319	0.000611198	0.00453566
RZ vs CTRL	ENSSSCG00000024699	Metazoa_SRP	Metazoan signal recognition particle RNA [Source:RFAM;Acc:RF00017]		-2.11387	0.000141967	0.02943
BZ vs CTRL	ENSSSCG00000024699	Metazoa_SRP	Metazoan signal recognition particle RNA [Source:RFAM;Acc:RF00017]		-2.08765	0.000158192	0.042529
IZ vs CTRL	ENSSSCG00000024699	Metazoa_SRP	Metazoan signal recognition particle RNA [Source:RFAM;Acc:RF00017]		-1.7774	0.00070353	0.00504619
IZ vs CTRL	ENSSSCG00000013331	METTL15	methyltransferase like 15 [Source:NCBI gene;Acc:100517930]	METHYLTRANSFERASE-LIKE PROTEIN 15-RELATED (PTHR11265:SF0)	-0.807283	0.00456668	0.0212918
IZ vs CTRL	ENSSSCG00000006285	METTL18	methyltransferase like 18 [Source:NCBI gene;Acc:100153964]	HISTIDINE PROTEIN METHYLTRANSFERASE 1 HOMOLOG (PTHR14614:SF39)	-0.622746	0.0056057	0.0249131
IZ vs CTRL	ENSSSCG00000003479	MFAP2	microfibril associated protein 2 [Source:NCBI gene;Acc:100523794]	MICROFIBRILLAR-ASSOCIATED PROTEIN 2 (PTHR16485:SF3)	3.11915	7.2319e-06	0.000159733
IZ vs CTRL	ENSSSCG00000009709	MFAP3L	microfibril associated protein 3 like [Source:NCBI gene;Acc:100519447]	MICROFIBRILLAR-ASSOCIATED PROTEIN 3-LIKE (PTHR14340:SF2)	-2.1511	0.0100119	0.0393479
IZ vs CTRL	ENSSSCG00000026018	MFSD1	major facilitator superfamily domain containing 1 [Source:NCBI gene;Acc:100621077]	MAJOR FACILITATOR SUPERFAMILY DOMAIN-CONTAINING PROTEIN 1 (PTHR23512:SF3)	-0.622965	0.000891342	0.00599548
IZ vs CTRL	ENSSSCG00000010584	MFSD13A	major facilitator superfamily domain containing 13A [Source:NCBI gene;Acc:100157822]	TRANSMEMBRANE PROTEIN 180 (PTHR28658:SF3)	3.16168	0.00982799	0.0388201
IZ vs CTRL	ENSSSCG00000024134	MGLL	monoglyceride lipase [Source:NCBI gene;Acc:100233193]	MONOGLYCERIDE LIPASE (PTHR11614:SF87)	-0.878475	0.00030652	0.00267443
IZ vs CTRL	ENSSSCG00000006325	MGST3	microsomal glutathione S-transferase 3 [Source:NCBI gene;Acc:733607]	MICROSOMAL GLUTATHIONE S-TRANSFERASE 3 (PTHR10250:SF17)	-0.738852	0.00122287	0.00771902
IZ vs CTRL	ENSSSCG00000007557	MICALL2	MICAL like 2 [Source:NCBI gene;Acc:100523596]	MICAL-LIKE PROTEIN 2 (PTHR23167:SF53)	1.45684	0.0134928	0.0495006
IZ vs CTRL	ENSSSCG00000012110	MID1	midline 1 [Source:NCBI gene;Acc:100524415]	E3 UBIQUITIN-PROTEIN LIGASE MIDLINE-1 (PTHR24099:SF23)	2.42811	1.80084e-05	0.000305876
IZ vs CTRL	ENSSSCG00000013768	MISP3	MISP family member 3 [Source:NCBI gene;Acc:100513647]	MCG5930 (PTHR18839:SF4)	-0.724075	0.000652563	0.00476773
IZ vs CTRL	ENSSSCG00000007064	MKKS	McKusick-Kaufman syndrome [Source:NCBI gene;Acc:100157552]	SYNDROMES PUTATIVE CHAPERONIN-RELATED (PTHR46787:SF1)	-0.853451	1.16458e-05	0.00022848
IZ vs CTRL	ENSSSCG00000000075	MKL1	myocardin related transcription factor A [Source:NCBI gene;Acc:100516801]	MKL/MYOCARDIN-LIKE PROTEIN 1 (PTHR22793:SF6)	1.77893	9.98132e-05	0.0011381
IZ vs CTRL	ENSSSCG00000029877	MKRN2	makorin ring finger protein 2 [Source:NCBI gene;Acc:100626891]	E3 UBIQUITIN-PROTEIN LIGASE MAKORIN-2-RELATED (PTHR11224:SF17)	-0.778862	0.000395511	0.00325011
IZ vs CTRL	ENSSSCG00000029783	MKX	mohawk homeobox [Source:NCBI gene;Acc:100620286]	HOMEOBOX PROTEIN MOHAWK (PTHR11211:SF3)	3.89282	0.0042367	0.0200762
IZ vs CTRL	ENSSSCG00000001485	MLIP	muscular LMNA interacting protein [Source:NCBI gene;Acc:100623023]	MUSCULAR LMNA-INTERACTING PROTEIN (PTHR31514:SF1)	-0.70852	0.000432775	0.0034731
IZ vs CTRL	ENSSSCG00000002716	MLKL	mixed lineage kinase domain like pseudokinase [Source:NCBI gene;Acc:100736836]	MIXED LINEAGE KINASE DOMAIN-LIKE PROTEIN (PTHR44329:SF15)	2.45091	0.00539351	0.0242047
IZ vs CTRL	ENSSSCG00000011085	MLLT10	MLLT10 histone lysine methyltransferase DOT1L cofactor [Source:NCBI gene;Acc:100521678]	PROTEIN AF-10 (PTHR13793:SF93)	-0.840627	6.2121e-05	0.000798249
IZ vs CTRL	ENSSSCG00000009794	MLXIP	MLX interacting protein [Source:NCBI gene;Acc:100156510]	MLX-INTERACTING PROTEIN (PTHR15741:SF23)	2.20224	6.84876e-07	3.27333e-05
IZ vs CTRL	ENSSSCG00000009039	MMAA	methylmalonic aciduria type A protein, mitochondrial [Source:NCBI gene;Acc:100523624]	METHYLMALONIC ACIDURIA TYPE A PROTEIN, MITOCHONDRIAL (PTHR23408:SF3)	-0.824469	0.000106074	0.00118437
IZ vs CTRL	ENSSSCG00000009932	MMAB	metabolism of cobalamin associated B [Source:NCBI gene;Acc:100157459]	COB(I)YRINIC ACID A,C-DIAMIDE ADENOSYLTRANSFERASE, MITOCHONDRIAL (PTHR12213:SF0)	-1.33199	2.92215e-06	8.55878e-05
IZ vs CTRL	ENSSSCG00000028646	MMADHC	methylmalonic aciduria and homocystinuria, cblD type [Source:HGNC Symbol;Acc:HGNC:25221]	METHYLMALONIC ACIDURIA AND HOMOCYSTINURIA TYPE D PROTEIN, MITOCHONDRIAL (PTHR13192:SF3)	-0.924764	1.20271e-06	4.71304e-05
IZ vs CTRL	ENSSSCG00000017605	MMD	monocyte to macrophage differentiation associated [Source:NCBI gene;Acc:733665]	MONOCYTE TO MACROPHAGE DIFFERENTIATION FACTOR (PTHR20855:SF26)	-0.854885	0.0010355	0.00678732
IZ vs CTRL	ENSSSCG00000011723	MME	membrane metalloendopeptidase [Source:NCBI gene;Acc:100511536]	NEPRILYSIN (PTHR11733:SF114)	-1.3229	1.74436e-05	0.000298642
IZ vs CTRL	ENSSSCG00000002039	MMP14	matrix metallopeptidase 14 [Source:NCBI gene;Acc:397471]	MATRIX METALLOPROTEINASE-14 (PTHR10201:SF24)	0.767424	0.000263705	0.00239183
IZ vs CTRL	ENSSSCG00000006132	MMP16	matrix metallopeptidase 16 [Source:NCBI gene;Acc:100153257]	MATRIX METALLOPROTEINASE-16 (PTHR10201:SF26)	1.45784	4.88978e-05	0.000662469
IZ vs CTRL	ENSSSCG00000024236	MMP17	matrix metallopeptidase 17 [Source:NCBI gene;Acc:100154230]	MATRIX METALLOPROTEINASE-17 (PTHR10201:SF21)	2.89286	0.0136517	0.0499131
IZ vs CTRL	ENSSSCG00000003351	MMP23B	matrix metallopeptidase 23B [Source:NCBI gene;Acc:100525702]	MATRIX METALLOPROTEINASE-23 (PTHR10201:SF7)	4.01241	0.000236452	0.00218262
IZ vs CTRL	ENSSSCG00000010520	MMS19	MMS19 homolog, cytosolic iron-sulfur assembly component [Source:NCBI gene;Acc:100157608]	MMS19 NUCLEOTIDE EXCISION REPAIR PROTEIN HOMOLOG (PTHR12891:SF0)	-0.725387	2.46696e-05	0.00038906
IZ vs CTRL	ENSSSCG00000009966	MN1	MN1 proto-oncogene, transcriptional regulator [Source:NCBI gene;Acc:100156493]	TRANSCRIPTIONAL ACTIVATOR MN1 (PTHR15821:SF0)	3.23454	0.000599999	0.00447296
IZ vs CTRL	ENSSSCG00000003744	MOCOS	molybdenum cofactor sulfurase [Source:NCBI gene;Acc:100621611]	MOLYBDENUM COFACTOR SULFURASE (PTHR14237:SF19)	4.39618	0.000638995	0.00469251
IZ vs CTRL	ENSSSCG00000016225	MOGAT1	monoacylglycerol O-acyltransferase 1 [Source:HGNC Symbol;Acc:HGNC:18210]	2-ACYLGLYCEROL O-ACYLTRANSFERASE 1 (PTHR12317:SF26)	-1.90435	2.80253e-06	8.28712e-05
IZ vs CTRL	ENSSSCG00000002701	MON1B	MON1 homolog B, secretory trafficking associated [Source:NCBI gene;Acc:100520385]	VACUOLAR FUSION PROTEIN MON1 HOMOLOG B (PTHR13027:SF13)	1.32308	9.15131e-05	0.00106462
IZ vs CTRL	ENSSSCG00000008480	MORN2	MORN repeat containing 2 [Source:NCBI gene;Acc:100519139]	MORN REPEAT-CONTAINING PROTEIN 2 (PTHR46917:SF1)	-1.00697	9.07056e-05	0.00105953
IZ vs CTRL	ENSSSCG00000005529	MORN5	MORN repeat containing 5 [Source:NCBI gene;Acc:100514270]	MORN REPEAT-CONTAINING PROTEIN 5 (PTHR46437:SF1)	-1.36241	0.0122829	0.0459133
IZ vs CTRL	ENSSSCG00000013507	MPND	MPN domain containing [Source:NCBI gene;Acc:100524132]	MPN DOMAIN-CONTAINING PROTEIN (PTHR12802:SF46)	-0.656627	0.000532113	0.00407819
IZ vs CTRL	ENSSSCG00000017367	MPP2	membrane palmitoylated protein 2 [Source:NCBI gene;Acc:100515505]	MAGUK P55 SUBFAMILY MEMBER 2 (PTHR23122:SF35)	2.31508	0.000262769	0.0023846
IZ vs CTRL	ENSSSCG00000017372	MPP3	membrane palmitoylated protein 3 [Source:NCBI gene;Acc:100512807]	MAGUK P55 SUBFAMILY MEMBER 3 (PTHR23122:SF33)	-1.43262	0.00786741	0.032462
IZ vs CTRL	ENSSSCG00000011070	MPP7	membrane palmitoylated protein 7 [Source:NCBI gene;Acc:100516752]	MAGUK P55 SUBFAMILY MEMBER 7 (PTHR23122:SF39)	-1.20668	1.66356e-06	5.87745e-05
IZ vs CTRL	ENSSSCG00000013327	MPPED2	metallophosphoesterase domain containing 2 [Source:NCBI gene;Acc:100515427]	METALLOPHOSPHOESTERASE MPPED2 (PTHR12905:SF13)	-1.32518	6.67672e-05	0.000843462
IZ vs CTRL	ENSSSCG00000006352	MPZ	myelin protein zero [Source:NCBI gene;Acc:100153273]	MYELIN PROTEIN P0 (PTHR13869:SF7)	3.46254	0.00902989	0.0362502
IZ vs CTRL	ENSSSCG00000006306	MPZL1	myelin protein zero like 1 [Source:NCBI gene;Acc:100153553]	MYELIN PROTEIN ZERO-LIKE PROTEIN 1 (PTHR13869:SF19)	1.2802	1.5069e-06	5.46999e-05
IZ vs CTRL	ENSSSCG00000026943	MRAP2	melanocortin 2 receptor accessory protein 2 [Source:NCBI gene;Acc:100515980]	MELANOCORTIN-2 RECEPTOR ACCESSORY PROTEIN 2 (PTHR28675:SF1)	3.47745	0.00109014	0.0070601
IZ vs CTRL	ENSSSCG00000017300	MRC2	mannose receptor C type 2 [Source:NCBI gene;Acc:100516106]	C-TYPE MANNOSE RECEPTOR 2 (PTHR22803:SF69)	2.49724	7.46316e-07	3.4243e-05
IZ vs CTRL	ENSSSCG00000021645	MROH2B	maestro heat like repeat family member 2B [Source:NCBI gene;Acc:100521872]	MAESTRO HEAT-LIKE REPEAT-CONTAINING PROTEIN FAMILY MEMBER 2B (PTHR23120:SF22)	4.93949	6.6343e-05	0.000839954
IZ vs CTRL	ENSSSCG00000008990	MRPL1	mitochondrial ribosomal protein L1 [Source:NCBI gene;Acc:100513028]	39S RIBOSOMAL PROTEIN L1, MITOCHONDRIAL (PTHR23105:SF108)	-0.791246	0.000254613	0.0023216
IZ vs CTRL	ENSSSCG00000017519	MRPL10	mitochondrial ribosomal protein L10 [Source:NCBI gene;Acc:100518988]	39S RIBOSOMAL PROTEIN L10, MITOCHONDRIAL (PTHR11560:SF8)	-0.853769	0.000593337	0.00443675
IZ vs CTRL	ENSSSCG00000004047	MRPL18	mitochondrial ribosomal protein L18 [Source:NCBI gene;Acc:100156324]	39S RIBOSOMAL PROTEIN L18, MITOCHONDRIAL (PTHR12899:SF3)	-0.902898	1.57246e-05	0.000278352
IZ vs CTRL	ENSSSCG00000021007	MRPL19	mitochondrial ribosomal protein L19 [Source:NCBI gene;Acc:100625069]	39S RIBOSOMAL PROTEIN L19, MITOCHONDRIAL (PTHR15680:SF9)	-0.968793	1.40109e-05	0.000256732
IZ vs CTRL	ENSSSCG00000001658	MRPL2	mitochondrial ribosomal protein L2 [Source:NCBI gene;Acc:100151914]	39S RIBOSOMAL PROTEIN L2, MITOCHONDRIAL (PTHR13691:SF5)	-0.853059	1.26757e-05	0.000241165
IZ vs CTRL	ENSSSCG00000006469	MRPL24	mitochondrial ribosomal protein L24 [Source:NCBI gene;Acc:100156363]	39S RIBOSOMAL PROTEIN L24, MITOCHONDRIAL (PTHR12903:SF0)	-1.23077	2.94342e-08	6.33056e-06
IZ vs CTRL	ENSSSCG00000007984	MRPL28	mitochondrial ribosomal protein L28 [Source:NCBI gene;Acc:100524194]	39S RIBOSOMAL PROTEIN L28, MITOCHONDRIAL (PTHR13528:SF2)	-0.884408	0.00916168	0.0367024
IZ vs CTRL	ENSSSCG00000011179	MRPL3	mitochondrial ribosomal protein L3 [Source:NCBI gene;Acc:100156322]	39S RIBOSOMAL PROTEIN L3, MITOCHONDRIAL (PTHR11229:SF8)	-1.05709	1.05712e-06	4.3187e-05
IZ vs CTRL	ENSSSCG00000017196	MRPL38	mitochondrial ribosomal protein L38 [Source:NCBI gene;Acc:100520633]	39S RIBOSOMAL PROTEIN L38, MITOCHONDRIAL (PTHR11362:SF82)	-0.673896	0.000351989	0.00295574
IZ vs CTRL	ENSSSCG00000012021	MRPL39	mitochondrial ribosomal protein L39 [Source:NCBI gene;Acc:100521866]	39S RIBOSOMAL PROTEIN L39, MITOCHONDRIAL (PTHR42753:SF9)	-1.18017	4.6096e-07	2.5373e-05
IZ vs CTRL	ENSSSCG00000013656	MRPL4	mitochondrial ribosomal protein L4 [Source:NCBI gene;Acc:100511369]	39S RIBOSOMAL PROTEIN L4, MITOCHONDRIAL (PTHR10746:SF6)	-0.612975	0.00341839	0.0170286
IZ vs CTRL	ENSSSCG00000005105	MRPL46	mitochondrial ribosomal protein L46 [Source:NCBI gene;Acc:100523040]	39S RIBOSOMAL PROTEIN L46, MITOCHONDRIAL (PTHR13124:SF12)	-0.962421	1.77246e-05	0.000302332
IZ vs CTRL	ENSSSCG00000011763	MRPL47	mitochondrial ribosomal protein L47 [Source:NCBI gene;Acc:100523924]	39S RIBOSOMAL PROTEIN L47, MITOCHONDRIAL (PTHR21183:SF18)	-1.22998	0.00504247	0.0230501
IZ vs CTRL	ENSSSCG00000014829	MRPL48	mitochondrial ribosomal protein L48 [Source:NCBI gene;Acc:100516686]	39S RIBOSOMAL PROTEIN L48, MITOCHONDRIAL (PTHR13473:SF0)	-1.23121	5.03702e-07	2.6585e-05
IZ vs CTRL	ENSSSCG00000013001	MRPL49	mitochondrial ribosomal protein L49 [Source:NCBI gene;Acc:100514890]	39S RIBOSOMAL PROTEIN L49, MITOCHONDRIAL (PTHR13477:SF0)	-0.877331	4.36738e-05	0.000606009
IZ vs CTRL	ENSSSCG00000028343	MRPL9	mitochondrial ribosomal protein L9 [Source:NCBI gene;Acc:100622852]	39S RIBOSOMAL PROTEIN L9, MITOCHONDRIAL (PTHR21368:SF18)	-0.952675	6.66207e-05	0.00084285
IZ vs CTRL	ENSSSCG00000016724	MRPS24	mitochondrial ribosomal protein S24 [Source:NCBI gene;Acc:100524778]	28S RIBOSOMAL PROTEIN S24, MITOCHONDRIAL (PTHR21244:SF1)	-0.779183	0.0001186	0.00129894
IZ vs CTRL	ENSSSCG00000007165	MRPS26	mitochondrial ribosomal protein S26 [Source:NCBI gene;Acc:100157874]	28S RIBOSOMAL PROTEIN S26, MITOCHONDRIAL (PTHR21035:SF2)	-0.600009	0.00960059	0.0381232
IZ vs CTRL	ENSSSCG00000009372	MRPS31	mitochondrial ribosomal protein S31 [Source:NCBI gene;Acc:100153860]	28S RIBOSOMAL PROTEIN S31, MITOCHONDRIAL (PTHR13231:SF3)	-0.741902	6.80164e-05	0.000856101
IZ vs CTRL	ENSSSCG00000008113	MRPS5	mitochondrial ribosomal protein S5 [Source:NCBI gene;Acc:100521262]	28S RIBOSOMAL PROTEIN S5, MITOCHONDRIAL (PTHR13718:SF91)	-1.16534	7.43871e-08	1.0158e-05
IZ vs CTRL	ENSSSCG00000026981	MRPS6	mitochondrial ribosomal protein S6 [Source:NCBI gene;Acc:100337666]	28S RIBOSOMAL PROTEIN S6, MITOCHONDRIAL (PTHR21011:SF1)	-1.49976	9.75837e-06	0.000199884
IZ vs CTRL	ENSSSCG00000028020	MRPS9	mitochondrial ribosomal protein S9 [Source:NCBI gene;Acc:100624945]	28S RIBOSOMAL PROTEIN S9, MITOCHONDRIAL (PTHR21569:SF1)	-0.637853	0.000311117	0.00269949
IZ vs CTRL	ENSSSCG00000005532	MRRF	mitochondrial ribosome recycling factor [Source:NCBI gene;Acc:100515005]	RIBOSOME-RECYCLING FACTOR, MITOCHONDRIAL (PTHR20982:SF10)	-0.929671	4.45301e-05	0.000614916
IZ vs CTRL	ENSSSCG00000001087	MRS2	magnesium transporter MRS2 [Source:NCBI gene;Acc:100151824]	MAGNESIUM TRANSPORTER MRS2 HOMOLOG, MITOCHONDRIAL (PTHR13890:SF0)	-0.805095	8.47679e-05	0.00101005
IZ vs CTRL	ENSSSCG00000015201	MSANTD2	Myb/SANT DNA binding domain containing 2 [Source:NCBI gene;Acc:100523010]	MYB/SANT-LIKE DNA-BINDING DOMAIN-CONTAINING PROTEIN 2 (PTHR46933:SF1)	0.899662	0.00122011	0.00770807
IZ vs CTRL	ENSSSCG00000005391	MSANTD3-TMEFF1	Myb/SANT DNA binding domain containing 3 [Source:NCBI gene;Acc:100513775]	SUBFAMILY NOT NAMED (PTHR10913:SF68)	-1.22016	1.25138e-05	0.000239597
IZ vs CTRL	ENSSSCG00000006187	MSC	musculin [Source:NCBI gene;Acc:100155518]	MUSCULIN (PTHR23349:SF62)	3.35778	0.0124564	0.0464108
IZ vs CTRL	ENSSSCG00000012365	MSN	moesin [Source:NCBI gene;Acc:494458]	MOESIN (PTHR23281:SF26)	0.805233	0.000272938	0.00245359
IZ vs CTRL	ENSSSCG00000018096	Mt tRNA			2.5925	0.000675071	0.00489642
RZ vs CTRL	ENSSSCG00000018096	Mt tRNA			3.09095	0.000126707	0.0275965
IZ vs CTRL	ENSSSCG00000005135	MTAP	methylthioadenosine phosphorylase [Source:NCBI gene;Acc:100516774]	S-METHYL-5'-THIOADENOSINE PHOSPHORYLASE (PTHR42679:SF2)	0.713388	0.000947598	0.00629999
IZ vs CTRL	ENSSSCG00000003684	MTCL1	microtubule crosslinking factor 1 [Source:NCBI gene;Acc:100520570]	MICROTUBULE CROSS-LINKING FACTOR 1 (PTHR15742:SF3)	1.89503	0.000142461	0.0014928
IZ vs CTRL	ENSSSCG00000015309	MTERF1	mitochondrial transcription termination factor 1 [Source:NCBI gene;Acc:100516386]	TRANSCRIPTION TERMINATION FACTOR 1, MITOCHONDRIAL (PTHR15437:SF2)	-0.735289	0.000911512	0.00610252
IZ vs CTRL	ENSSSCG00000004543	MTFMT	mitochondrial methionyl-tRNA formyltransferase [Source:NCBI gene;Acc:100513511]	METHIONYL-TRNA FORMYLTRANSFERASE, MITOCHONDRIAL (PTHR11138:SF0)	-0.672102	0.00192939	0.0110034
IZ vs CTRL	ENSSSCG00000010007	MTFP1	mitochondrial fission process 1 [Source:NCBI gene;Acc:100157687]	MITOCHONDRIAL FISSION PROCESS PROTEIN 1 (PTHR11001:SF2)	-1.55321	6.46411e-06	0.000146537
IZ vs CTRL	ENSSSCG00000003553	MTFR1L	mitochondrial fission regulator 1 like [Source:NCBI gene;Acc:100523443]	MITOCHONDRIAL FISSION REGULATOR 1-LIKE (PTHR14215:SF3)	-0.708388	0.000153515	0.00157225
IZ vs CTRL	ENSSSCG00000004092	MTHFD1L	methylenetetrahydrofolate dehydrogenase (NADP+ dependent) 1 like [Source:NCBI gene;Acc:100154722]	MONOFUNCTIONAL C1-TETRAHYDROFOLATE SYNTHASE, MITOCHONDRIAL (PTHR43274:SF3)	1.20175	0.00544603	0.0243895
IZ vs CTRL	ENSSSCG00000008961	MTHFD2L	methylenetetrahydrofolate dehydrogenase (NADP+ dependent) 2 like [Source:NCBI gene;Acc:100525706]	BIFUNCTIONAL METHYLENETETRAHYDROFOLATE DEHYDROGENASE/CYCLOHYDROLASE 2-RELATED (PTHR10025:SF42)	-1.56189	6.78602e-08	9.73001e-06
IZ vs CTRL	ENSSSCG00000003428	MTHFR	methylenetetrahydrofolate reductase [Source:NCBI gene;Acc:397180]	METHYLENETETRAHYDROFOLATE REDUCTASE (PTHR45754:SF3)	0.865019	0.0024259	0.0130275
IZ vs CTRL	ENSSSCG00000012742	MTM1	myotubularin 1 [Source:NCBI gene;Acc:100516892]	MYOTUBULARIN (PTHR10807:SF69)	-0.7442	0.000707988	0.00506935
IZ vs CTRL	ENSSSCG00000004487	MTO1	mitochondrial tRNA translation optimization 1 [Source:NCBI gene;Acc:100515594]	PROTEIN MTO1 HOMOLOG, MITOCHONDRIAL (PTHR11806:SF0)	-0.72223	1.66061e-05	0.000288319
IZ vs CTRL	ENSSSCG00000010143	MTR	5-methyltetrahydrofolate-homocysteine methyltransferase [Source:NCBI gene;Acc:397300]	METHIONINE SYNTHASE (PTHR45833:SF1)	0.734239	0.000788728	0.00549427
IZ vs CTRL	ENSSSCG00000009436	MTRF1	mitochondrial translation release factor 1 [Source:NCBI gene;Acc:100155739]	PEPTIDE CHAIN RELEASE FACTOR 1, MITOCHONDRIAL (PTHR43804:SF1)	-0.917444	0.000163966	0.0016479
IZ vs CTRL	ENSSSCG00000022222	MTX2	metaxin 2 [Source:NCBI gene;Acc:733591]	METAXIN-2 (PTHR12289:SF38)	-0.838313	8.81919e-05	0.00104148
IZ vs CTRL	ENSSSCG00000009931	MVK	mevalonate kinase [Source:NCBI gene;Acc:100152230]	MEVALONATE KINASE (PTHR43290:SF2)	-0.606403	0.0112288	0.0428671
IZ vs CTRL	ENSSSCG00000008334	MXD1	MAX dimerization protein 1 [Source:NCBI gene;Acc:100625349]	MAX DIMERIZATION PROTEIN 1 (PTHR11969:SF18)	1.36671	0.000535609	0.00409768
IZ vs CTRL	ENSSSCG00000022128	MXI1	MAX interactor 1, dimerization protein [Source:NCBI gene;Acc:100154269]	MAX-INTERACTING PROTEIN 1 (PTHR11969:SF13)	-0.705531	0.0047062	0.0217674
IZ vs CTRL	ENSSSCG00000021880	MXRA8	matrix remodeling associated 8 [Source:NCBI gene;Acc:100621355]	MATRIX REMODELING-ASSOCIATED PROTEIN 8 (PTHR44793:SF1)	2.50963	9.17343e-10	7.17446e-07
IZ vs CTRL	ENSSSCG00000004167	MYB	MYB proto-oncogene, transcription factor [Source:NCBI gene;Acc:100152439]	TRANSCRIPTIONAL ACTIVATOR MYB (PTHR45614:SF5)	3.56708	0.00424801	0.0201132
IZ vs CTRL	ENSSSCG00000027872	MYBL1	MYB proto-oncogene like 1 [Source:NCBI gene;Acc:100524984]	MYB-RELATED PROTEIN A (PTHR45614:SF9)	1.66286	0.00978204	0.0386919
IZ vs CTRL	ENSSSCG00000003218	MYBPC2	myosin binding protein C, fast type [Source:NCBI gene;Acc:100511817]	MYOSIN-BINDING PROTEIN C, FAST-TYPE (PTHR13817:SF17)	2.04716	0.00432604	0.0204264
IZ vs CTRL	ENSSSCG00000013236	MYBPC3	myosin binding protein C, cardiac [Source:NCBI gene;Acc:100628050]	MYOSIN-BINDING PROTEIN C, CARDIAC-TYPE (PTHR13817:SF20)	-1.01062	0.000325739	0.00279256
IZ vs CTRL	ENSSSCG00000004661	MYEF2	myelin expression factor 2 [Source:NCBI gene;Acc:100153072]	MYELIN EXPRESSION FACTOR 2 (PTHR23003:SF15)	1.07192	0.00153282	0.00913848
IZ vs CTRL	ENSSSCG00000000145	MYH9		MYOSIN-9 (PTHR45615:SF16)	2.25425	2.44168e-07	1.81705e-05
IZ vs CTRL	ENSSSCG00000011867	MYLK	myosin light chain kinase [Source:NCBI gene;Acc:396848]	MYOSIN LIGHT CHAIN KINASE, SMOOTH MUSCLE (PTHR47633:SF1)	1.61514	0.000670196	0.00487585
IZ vs CTRL	ENSSSCG00000017682	MYO19	myosin XIX [Source:NCBI gene;Acc:100514070]	UNCONVENTIONAL MYOSIN-XIX (PTHR13140:SF289)	-0.899403	0.00538352	0.0241664
IZ vs CTRL	ENSSSCG00000017728	MYO1D	myosin ID [Source:NCBI gene;Acc:100049650]	UNCONVENTIONAL MYOSIN-ID (PTHR13140:SF417)	5.01058	5.79731e-10	5.54158e-07
IZ vs CTRL	ENSSSCG00000004620	MYO5A	myosin VA [Source:NCBI gene;Acc:594849]	-	1.20158	5.38578e-06	0.000128884
IZ vs CTRL	ENSSSCG00000004511	MYO5B	myosin VB [Source:NCBI gene;Acc:100521829]	UNCONVENTIONAL MYOSIN-VB (PTHR13140:SF356)	-1.86992	0.000682938	0.00492914
IZ vs CTRL	ENSSSCG00000004478	MYO6	myosin VI [Source:NCBI gene;Acc:397085]	UNCONVENTIONAL MYOSIN-VI (PTHR13140:SF745)	0.779077	0.000541278	0.0041209
IZ vs CTRL	ENSSSCG00000015864	MYO7B	myosin VIIB [Source:NCBI gene;Acc:100737623]	MYOSIN VIIBB (PTHR22692:SF24)	2.60979	0.00463017	0.0215141
IZ vs CTRL	ENSSSCG00000013876	MYO9B	myosin IXB [Source:NCBI gene;Acc:100520722]	UNCONVENTIONAL MYOSIN-IXB (PTHR46184:SF2)	1.81978	7.80204e-08	1.02475e-05
IZ vs CTRL	ENSSSCG00000010476	MYOF	myoferlin [Source:NCBI gene;Acc:100154898]	MYOFERLIN (PTHR12546:SF55)	2.40882	5.0169e-10	5.15695e-07
IZ vs CTRL	ENSSSCG00000003693	MYOM1	myomesin 1 [Source:NCBI gene;Acc:100522496]	MYOMESIN-1 (PTHR13817:SF16)	-0.866909	0.000519794	0.0040016
IZ vs CTRL	ENSSSCG00000013078	MYRF	myelin regulatory factor [Source:NCBI gene;Acc:100520659]	MYELIN REGULATORY FACTOR (PTHR13029:SF16)	4.15155	0.00028747	0.00255471
IZ vs CTRL	ENSSSCG00000004598	MYZAP	myocardial zonula adherens protein [Source:NCBI gene;Acc:100154487]	MYOCARDIAL ZONULA ADHERENS PROTEIN (PTHR23171:SF2)	-1.44989	0.000418013	0.00338138
IZ vs CTRL	ENSSSCG00000009435	NAA16	N(alpha)-acetyltransferase 16, NatA auxiliary subunit [Source:NCBI gene;Acc:100158125]	N-ALPHA-ACETYLTRANSFERASE 16, NATA AUXILIARY SUBUNIT (PTHR22767:SF5)	-0.619391	0.000105221	0.0011779
IZ vs CTRL	ENSSSCG00000028132	NAA20	N(alpha)-acetyltransferase 20, NatB catalytic subunit [Source:NCBI gene;Acc:100512320]	N-ALPHA-ACETYLTRANSFERASE 20 (PTHR45910:SF1)	-0.704866	0.00516473	0.0234595
RZ vs CTRL	ENSSSCG00000022687	NAA40	N(alpha)-acetyltransferase 40, NatD catalytic subunit [Source:NCBI gene;Acc:100525678]	N-ALPHA-ACETYLTRANSFERASE 40 (PTHR20531:SF1)	-1.36325	9.9181e-05	0.0233768
IZ vs CTRL	ENSSSCG00000022687	NAA40	N(alpha)-acetyltransferase 40, NatD catalytic subunit [Source:NCBI gene;Acc:100525678]	N-ALPHA-ACETYLTRANSFERASE 40 (PTHR20531:SF1)	-1.06844	0.00116856	0.00745506
IZ vs CTRL	ENSSSCG00000014933	NAALAD2	N-acetylated alpha-linked acidic dipeptidase 2 [Source:NCBI gene;Acc:100524386]	N-ACETYLATED-ALPHA-LINKED ACIDIC DIPEPTIDASE 2 (PTHR10404:SF38)	2.40725	3.16413e-06	8.9231e-05
IZ vs CTRL	ENSSSCG00000013751	NACC1	nucleus accumbens associated 1 [Source:NCBI gene;Acc:100524850]	NUCLEUS ACCUMBENS-ASSOCIATED PROTEIN 1 (PTHR46105:SF3)	0.954311	0.0085691	0.0347408
IZ vs CTRL	ENSSSCG00000016836	NADK2	NAD kinase 2, mitochondrial [Source:NCBI gene;Acc:100515177]	NAD KINASE 2, MITOCHONDRIAL (PTHR13158:SF5)	-0.869404	2.63244e-05	0.000407318
IZ vs CTRL	ENSSSCG00000012504	NAP1L3	nucleosome assembly protein 1 like 3 [Source:NCBI gene;Acc:100519582]	NUCLEOSOME ASSEMBLY PROTEIN 1-LIKE 3 (PTHR11875:SF38)	-0.670597	0.00141007	0.00856397
IZ vs CTRL	ENSSSCG00000014893	NARS2	asparaginyl-tRNA synthetase 2, mitochondrial [Source:NCBI gene;Acc:100514245]	ASPARAGINE--TRNA LIGASE, MITOCHONDRIAL-RELATED (PTHR22594:SF34)	-1.09085	1.58429e-05	0.000279296
IZ vs CTRL	ENSSSCG00000013304	NAT10	N-acetyltransferase 10 [Source:NCBI gene;Acc:100511365]	RNA CYTIDINE ACETYLTRANSFERASE (PTHR10925:SF5)	0.859616	0.00512073	0.0233211
IZ vs CTRL	ENSSSCG00000010915	NAV1	neuron navigator 1 [Source:NCBI gene;Acc:100525121]	NEURON NAVIGATOR 1 (PTHR12784:SF3)	1.14911	0.00707435	0.029907
IZ vs CTRL	ENSSSCG00000029249	NAV3	neuron navigator 3 [Source:NCBI gene;Acc:100622883]	NEURON NAVIGATOR 3 (PTHR12784:SF18)	3.57597	3.1179e-08	6.36415e-06
IZ vs CTRL	ENSSSCG00000011330	NBEAL2		NEUROBEACHIN-LIKE PROTEIN 2 (PTHR13743:SF111)	2.5186	0.00129401	0.00803491
IZ vs CTRL	ENSSSCG00000024669	NBL1	NBL1, DAN family BMP antagonist [Source:NCBI gene;Acc:100623582]	NEUROBLASTOMA SUPPRESSOR OF TUMORIGENICITY 1 (PTHR15283:SF5)	2.43374	3.48943e-06	9.4253e-05
IZ vs CTRL	ENSSSCG00000022192	NCAPD3	non-SMC condensin II complex subunit D3 [Source:NCBI gene;Acc:100520212]	CONDENSIN-2 COMPLEX SUBUNIT D3 (PTHR14222:SF1)	0.659811	0.0128206	0.0474901
IZ vs CTRL	ENSSSCG00000000137	NCF4	neutrophil cytosolic factor 4 [Source:NCBI gene;Acc:100152055]	NEUTROPHIL CYTOSOL FACTOR 4 (PTHR15706:SF20)	1.11577	0.00102117	0.00672418
IZ vs CTRL	ENSSSCG00000000209	NCKAP5L	NCK associated protein 5 like [Source:NCBI gene;Acc:100516908]	NCK-ASSOCIATED PROTEIN 5-LIKE (PTHR21740:SF3)	1.49663	0.000420124	0.00339373
IZ vs CTRL	ENSSSCG00000010399	NCOA4	nuclear receptor coactivator 4 [Source:NCBI gene;Acc:100156184]	NUCLEAR RECEPTOR COACTIVATOR 4 (PTHR17085:SF3)	-0.884719	2.91944e-06	8.55878e-05
IZ vs CTRL	ENSSSCG00000029656	NDP	norrin cystine knot growth factor NDP [Source:NCBI gene;Acc:100127357]	NORRIN (PTHR28611:SF1)	4.60165	0.0081018	0.0332696
IZ vs CTRL	ENSSSCG00000005944	NDRG1	N-myc downstream regulated 1 [Source:NCBI gene;Acc:100156071]	PROTEIN NDRG1 (PTHR11034:SF18)	1.54561	1.56541e-05	0.000277388
IZ vs CTRL	ENSSSCG00000016349	NDUFA10	NADH:ubiquinone oxidoreductase subunit A10 [Source:NCBI gene;Acc:100521478]	NADH DEHYDROGENASE [UBIQUINONE] 1 ALPHA SUBCOMPLEX SUBUNIT 10, MITOCHONDRIAL (PTHR10513:SF15)	-0.954805	5.28092e-05	0.000701648
IZ vs CTRL	ENSSSCG00000004748	NDUFAF1	NADH:ubiquinone oxidoreductase complex assembly factor 1 [Source:NCBI gene;Acc:100524355]	COMPLEX I INTERMEDIATE-ASSOCIATED PROTEIN 30, MITOCHONDRIAL (PTHR13194:SF18)	-1.15928	2.91622e-07	1.93238e-05
IZ vs CTRL	ENSSSCG00000027763	NDUFAF2	NADH:ubiquinone oxidoreductase complex assembly factor 2 [Source:NCBI gene;Acc:100738470]	NADH DEHYDROGENASE [UBIQUINONE] 1 ALPHA SUBCOMPLEX ASSEMBLY FACTOR 2 (PTHR32470:SF2)	-1.17446	0.00122902	0.00775452
IZ vs CTRL	ENSSSCG00000007076	NDUFAF5	NADH:ubiquinone oxidoreductase complex assembly factor 5 [Source:NCBI gene;Acc:100520522]	ARGININE-HYDROXYLASE NDUFAF5, MITOCHONDRIAL (PTHR13090:SF1)	-0.931059	2.51344e-05	0.000394223
IZ vs CTRL	ENSSSCG00000006093	NDUFAF6	NADH:ubiquinone oxidoreductase complex assembly factor 6 [Source:NCBI gene;Acc:100152224]	NADH DEHYDROGENASE (UBIQUINONE) COMPLEX I, ASSEMBLY FACTOR 6 (PTHR21181:SF13)	-0.919177	1.87167e-06	6.42793e-05
IZ vs CTRL	ENSSSCG00000008494	NDUFAF7	NADH:ubiquinone oxidoreductase complex assembly factor 7 [Source:NCBI gene;Acc:100522486]	PROTEIN ARGININE METHYLTRANSFERASE NDUFAF7, MITOCHONDRIAL (PTHR12049:SF7)	-1.29804	2.34528e-07	1.77766e-05
IZ vs CTRL	ENSSSCG00000013778	NDUFB7	NADH:ubiquinone oxidoreductase subunit B7 [Source:NCBI gene;Acc:100737726]	NADH DEHYDROGENASE [UBIQUINONE] 1 BETA SUBCOMPLEX SUBUNIT 7 (PTHR20900:SF0)	-1.16161	5.50276e-06	0.000131318
IZ vs CTRL	ENSSSCG00000005976	NDUFB9	NADH:ubiquinone oxidoreductase subunit B9 [Source:NCBI gene;Acc:100154130]	NADH DEHYDROGENASE [UBIQUINONE] 1 BETA SUBCOMPLEX SUBUNIT 9 (PTHR12868:SF0)	-1.17659	3.12356e-07	1.98317e-05
IZ vs CTRL	ENSSSCG00000016127	NDUFS1	NADH:ubiquinone oxidoreductase core subunit S1 [Source:NCBI gene;Acc:100516402]	NADH-UBIQUINONE OXIDOREDUCTASE 75 KDA SUBUNIT, MITOCHONDRIAL (PTHR11615:SF115)	-1.26585	8.1837e-07	3.66245e-05
IZ vs CTRL	ENSSSCG00000006358	NDUFS2	NADH:ubiquinone oxidoreductase core subunit S2 [Source:NCBI gene;Acc:100156075]	NADH DEHYDROGENASE [UBIQUINONE] IRON-SULFUR PROTEIN 2, MITOCHONDRIAL (PTHR11993:SF10)	-1.35798	7.73267e-08	1.02475e-05
IZ vs CTRL	ENSSSCG00000016893	NDUFS4	NADH:ubiquinone oxidoreductase subunit S4 [Source:NCBI gene;Acc:100516161]	NADH DEHYDROGENASE [UBIQUINONE] IRON-SULFUR PROTEIN 4, MITOCHONDRIAL (PTHR12219:SF8)	-1.10668	8.29768e-07	3.68915e-05
IZ vs CTRL	ENSSSCG00000017114	NDUFS6	NADH:ubiquinone oxidoreductase subunit S6 [Source:NCBI gene;Acc:100520115]	NADH DEHYDROGENASE [UBIQUINONE] IRON-SULFUR PROTEIN 6, MITOCHONDRIAL (PTHR13156:SF0)	-0.99422	0.00372956	0.0182137
IZ vs CTRL	ENSSSCG00000024144	NDUFS7	NADH:ubiquinone oxidoreductase core subunit S7 [Source:NCBI gene;Acc:100624738]	NADH DEHYDROGENASE [UBIQUINONE] IRON-SULFUR PROTEIN 7, MITOCHONDRIAL (PTHR11995:SF19)	-1.31983	0.000103913	0.00116935
IZ vs CTRL	ENSSSCG00000012896	NDUFV1	NADH:ubiquinone oxidoreductase core subunit V1 [Source:NCBI gene;Acc:100522783]	NADH DEHYDROGENASE [UBIQUINONE] FLAVOPROTEIN 1, MITOCHONDRIAL (PTHR11780:SF10)	-0.848792	0.00455595	0.0212553
IZ vs CTRL	ENSSSCG00000021991	NDUFV3	NADH:ubiquinone oxidoreductase subunit V3 [Source:NCBI gene;Acc:100620809]	NADH DEHYDROGENASE [UBIQUINONE] FLAVOPROTEIN 3, MITOCHONDRIAL (PTHR17117:SF1)	-0.918517	0.00033545	0.00284884
IZ vs CTRL	ENSSSCG00000011090	NEBL	nebulette [Source:NCBI gene;Acc:100522395]	NEBULETTE (PTHR11039:SF48)	-0.616525	0.00134919	0.00830607
IZ vs CTRL	ENSSSCG00000029626	NECAB3	N-terminal EF-hand calcium binding protein 3 [Source:NCBI gene;Acc:100620656]	N-TERMINAL EF-HAND CALCIUM-BINDING PROTEIN 3 (PTHR12178:SF3)	3.17011	0.00709254	0.0299685
IZ vs CTRL	ENSSSCG00000003477	NECAP2	NECAP endocytosis associated 2 [Source:NCBI gene;Acc:100523442]	ADAPTIN EAR-BINDING COAT-ASSOCIATED PROTEIN 2 (PTHR12847:SF9)	0.662352	0.00112977	0.00725874
IZ vs CTRL	ENSSSCG00000004919	NEDD4L	NEDD4 like E3 ubiquitin protein ligase [Source:NCBI gene;Acc:100512083]	E3 UBIQUITIN-PROTEIN LIGASE NEDD4-LIKE (PTHR11254:SF310)	-1.12279	6.37637e-06	0.000145506
IZ vs CTRL	ENSSSCG00000009379	NEK3	NIMA related kinase 3 [Source:NCBI gene;Acc:100513679]	SERINE/THREONINE-PROTEIN KINASE NEK3 (PTHR44984:SF1)	-0.838419	0.00649859	0.0279525
IZ vs CTRL	ENSSSCG00000005587	NEK6	NIMA related kinase 6 [Source:NCBI gene;Acc:100514624]	SERINE/THREONINE-PROTEIN KINASE NEK6 (PTHR43289:SF13)	1.48048	5.67446e-06	0.000133199
IZ vs CTRL	ENSSSCG00000007521	NELFCD	negative elongation factor complex member C/D [Source:NCBI gene;Acc:100134985]	NEGATIVE ELONGATION FACTOR C/D (PTHR12144:SF0)	-0.759324	8.43002e-05	0.00100657
IZ vs CTRL	ENSSSCG00000006474	NES	nestin [Source:NCBI gene;Acc:100153933]	NESTIN (PTHR47051:SF1)	2.11397	4.74779e-05	0.000647309
IZ vs CTRL	ENSSSCG00000023105	NET1	neuroepithelial cell transforming 1 [Source:NCBI gene;Acc:100516825]	NEUROEPITHELIAL CELL-TRANSFORMING GENE 1 PROTEIN (PTHR46006:SF4)	0.984163	2.11408e-05	0.000346097
IZ vs CTRL	ENSSSCG00000007477	NFATC2	nuclear factor of activated T cells 2 [Source:NCBI gene;Acc:100134969]	NUCLEAR FACTOR OF ACTIVATED T-CELLS, CYTOPLASMIC 2 (PTHR12533:SF4)	1.21715	0.000354539	0.0029757
IZ vs CTRL	ENSSSCG00000029578	NFATC3	dihydrouridine synthase 2 [Source:NCBI gene;Acc:100621573]	NUCLEAR FACTOR OF ACTIVATED T-CELLS, CYTOPLASMIC 3 (PTHR12533:SF6)	-0.841786	3.3271e-06	9.13016e-05
IZ vs CTRL	ENSSSCG00000001986	NFATC4	nuclear factor of activated T cells 4 [Source:NCBI gene;Acc:100154469]	NUCLEAR FACTOR OF ACTIVATED T-CELLS, CYTOPLASMIC 4 (PTHR12533:SF11)	1.8804	7.99884e-05	0.00096853
IZ vs CTRL	ENSSSCG00000013742	NFIX	nuclear factor I X [Source:NCBI gene;Acc:100523536]	NUCLEAR FACTOR 1 X-TYPE (PTHR11492:SF3)	1.46691	5.14952e-05	0.000691128
IZ vs CTRL	ENSSSCG00000011951	NFKBIZ	NFKB inhibitor zeta [Source:NCBI gene;Acc:100520981]	NF-KAPPA-B INHIBITOR ZETA (PTHR24124:SF5)	2.9821	2.16996e-06	7.11778e-05
IZ vs CTRL	ENSSSCG00000017548	NGFR	nerve growth factor receptor [Source:NCBI gene;Acc:100525607]	TUMOR NECROSIS FACTOR RECEPTOR SUPERFAMILY MEMBER 16 (PTHR46605:SF3)	3.41247	0.0131883	0.0485385
IZ vs CTRL	ENSSSCG00000010645	NHLRC2	NHL repeat containing 2 [Source:NCBI gene;Acc:100155569]	NHL REPEAT-CONTAINING PROTEIN 2 (PTHR46388:SF2)	-0.736982	0.00114187	0.00731458
IZ vs CTRL	ENSSSCG00000012151	NHS	NHS actin remodeling regulator [Source:NCBI gene;Acc:100152239]	NANCE-HORAN SYNDROME PROTEIN (PTHR23039:SF5)	3.70614	3.01398e-07	1.97101e-05
IZ vs CTRL	ENSSSCG00000012408	NHSL2	NHS like 2 [Source:NCBI gene;Acc:100151779]	NHS-LIKE PROTEIN 2 (PTHR23039:SF2)	1.63176	0.000512806	0.00395843
IZ vs CTRL	ENSSSCG00000016873	NIM1K	NIM1 serine/threonine protein kinase [Source:NCBI gene;Acc:100524404]	SERINE/THREONINE-PROTEIN KINASE NIM1 (PTHR24343:SF0)	-1.48715	1.98845e-06	6.71575e-05
IZ vs CTRL	ENSSSCG00000005424	NIPSNAP3B	protein NipSnap homolog 3A [Source:NCBI gene;Acc:100154081]	NIPSNAP HOMOLOG 3A (C. ELEGANS) (PTHR21017:SF19)	-1.78797	3.36958e-10	4.45977e-07
IZ vs CTRL	ENSSSCG00000011442	NISCH	nischarin [Source:NCBI gene;Acc:100156417]	NISCHARIN (PTHR15454:SF35)	0.703068	0.000163373	0.00164386
IZ vs CTRL	ENSSSCG00000011968	NIT2	nitrilase family member 2 [Source:NCBI gene;Acc:100625406]	SUBFAMILY NOT NAMED (PTHR23088:SF51)	-0.899731	0.000914761	0.00612189
IZ vs CTRL	ENSSSCG00000024296	NKIRAS1	NFKB inhibitor interacting Ras like 1 [Source:NCBI gene;Acc:100620195]	NF-KAPPA-B INHIBITOR-INTERACTING RAS-LIKE PROTEIN 1 (PTHR46152:SF1)	-0.993412	2.52905e-06	7.81004e-05
IZ vs CTRL	ENSSSCG00000017418	NKIRAS2	NFKB inhibitor interacting Ras like 2 [Source:NCBI gene;Acc:100524706]	NF-KAPPA-B INHIBITOR-INTERACTING RAS-LIKE PROTEIN 2 (PTHR46152:SF2)	-0.632078	0.000110594	0.00122687
IZ vs CTRL	ENSSSCG00000027465	NLGN3	neuroligin 3 [Source:NCBI gene;Acc:106504062]	NEUROLIGIN-3 (PTHR43903:SF4)	2.02202	0.00779654	0.0322082
IZ vs CTRL	ENSSSCG00000007956	NLRC3	NLR family CARD domain containing 3 [Source:NCBI gene;Acc:100135669]	NLR FAMILY CARD DOMAIN-CONTAINING PROTEIN 3 (PTHR24106:SF151)	2.61481	0.0121428	0.0454788
IZ vs CTRL	ENSSSCG00000013940	NLRP3	NLR family pyrin domain containing 3 [Source:NCBI gene;Acc:100514823]	NACHT, LRR AND PYD DOMAINS-CONTAINING PROTEIN 3 (PTHR45690:SF15)	0.97094	0.00519169	0.0235508
IZ vs CTRL	ENSSSCG00000014561	NLRP6	NLR family pyrin domain containing 6 [Source:NCBI gene;Acc:100519245]	NACHT, LRR AND PYD DOMAINS-CONTAINING PROTEIN 6 (PTHR45690:SF1)	4.75297	0.00999141	0.0393032
IZ vs CTRL	ENSSSCG00000003400	NMNAT1	nicotinamide nucleotide adenylyltransferase 1 [Source:NCBI gene;Acc:102160928]	NICOTINAMIDE/NICOTINIC ACID MONONUCLEOTIDE ADENYLYLTRANSFERASE 1 (PTHR12039:SF16)	-1.16552	0.000881103	0.00594351
IZ vs CTRL	ENSSSCG00000007943	NMRAL1	NmrA like redox sensor 1 [Source:NCBI gene;Acc:100511924]	NMRA-LIKE FAMILY DOMAIN-CONTAINING PROTEIN 1 (PTHR42748:SF16)	-0.67764	0.0049515	0.0226886
IZ vs CTRL	ENSSSCG00000016877	NNT	nicotinamide nucleotide transhydrogenase [Source:NCBI gene;Acc:100526144]	NAD(P) TRANSHYDROGENASE SUBUNIT BETA (PTHR44758:SF1)	-1.43247	3.33528e-07	2.02074e-05
IZ vs CTRL	ENSSSCG00000007249	NOL4L	COMM domain containing 7 [Source:NCBI gene;Acc:100514995]	NUCLEOLAR PROTEIN 4-LIKE (PTHR12449:SF19)	1.2202	0.0101208	0.0397125
IZ vs CTRL	ENSSSCG00000010990	NOL6	nucleolar protein 6 [Source:NCBI gene;Acc:100511276]	NUCLEOLAR PROTEIN 6 (PTHR17972:SF0)	1.15804	0.00807267	0.0331658
IZ vs CTRL	ENSSSCG00000030253	NOL9	nucleolar protein 9 [Source:NCBI gene;Acc:100518312]	POLYNUCLEOTIDE 5'-HYDROXYL-KINASE NOL9 (PTHR12755:SF3)	0.908202	0.000881924	0.00594374
IZ vs CTRL	ENSSSCG00000016411	NOM1	nucleolar protein with MIF4G domain 1 [Source:NCBI gene;Acc:100511356]	NUCLEOLAR MIF4G DOMAIN-CONTAINING PROTEIN 1 (PTHR18034:SF4)	2.03728	0.000208324	0.00197816
IZ vs CTRL	ENSSSCG00000022774	NOP53	NOP53 ribosome biogenesis factor [Source:NCBI gene;Acc:100624752]	RIBOSOME BIOGENESIS PROTEIN NOP53 (PTHR14211:SF7)	0.851764	0.0136628	0.0499393
IZ vs CTRL	ENSSSCG00000006709	NOTCH2	notch receptor 2 [Source:NCBI gene;Acc:100153369]	NOTCH 1B (PTHR24049:SF23)	1.62794	8.7468e-08	1.06736e-05
IZ vs CTRL	ENSSSCG00000025176	NOTCH3	notch receptor 3 [Source:NCBI gene;Acc:102158881]	SUBFAMILY NOT NAMED (PTHR24188:SF29)	1.9888	0.000214532	0.00202704
IZ vs CTRL	ENSSSCG00000006002	NOV	cellular communication network factor 3 [Source:NCBI gene;Acc:100154395]	PROTEIN NOV HOMOLOG (PTHR11348:SF8)	2.10049	1.09956e-07	1.2218e-05
IZ vs CTRL	ENSSSCG00000024396	NOVA1	NOVA alternative splicing regulator 1 [Source:NCBI gene;Acc:100158068]	RNA-BINDING PROTEIN NOVA-1 (PTHR10288:SF229)	1.08897	0.0104304	0.0405848
IZ vs CTRL	ENSSSCG00000014927	NOX4	NADPH oxidase 4 [Source:NCBI gene;Acc:100523323]	NADPH OXIDASE 4 (PTHR11972:SF78)	1.11561	0.000294314	0.00259957
IZ vs CTRL	ENSSSCG00000008171	NPAS2	neuronal PAS domain protein 2 [Source:NCBI gene;Acc:100521893]	NEURONAL PAS DOMAIN-CONTAINING PROTEIN 2 (PTHR46055:SF1)	1.51162	0.000437527	0.00349818
IZ vs CTRL	ENSSSCG00000005322	NPR2	natriuretic peptide receptor 2 [Source:NCBI gene;Acc:100512698]	ATRIAL NATRIURETIC PEPTIDE RECEPTOR 2 (PTHR11920:SF479)	1.1457	6.63257e-06	0.000149568
IZ vs CTRL	ENSSSCG00000011409	NPRL2		GATOR COMPLEX PROTEIN NPRL2 (PTHR12991:SF10)	-0.696718	0.000115024	0.0012646
IZ vs CTRL	ENSSSCG00000020758	NQO2	N-ribosyldihydronicotinamide:quinone reductase 2 [Source:NCBI gene;Acc:100739771]	RIBOSYLDIHYDRONICOTINAMIDE DEHYDROGENASE [QUINONE] (PTHR10204:SF33)	2.21365	0.0032369	0.0163662
RZ vs CTRL	ENSSSCG00000003565	NR0B2	nuclear receptor subfamily 0 group B member 2 [Source:NCBI gene;Acc:100526226]	NUCLEAR RECEPTOR SUBFAMILY 0 GROUP B MEMBER 2 (PTHR24081:SF0)	-3.34685	1.71664e-05	0.00798286
BZ vs CTRL	ENSSSCG00000003565	NR0B2	nuclear receptor subfamily 0 group B member 2 [Source:NCBI gene;Acc:100526226]	NUCLEAR RECEPTOR SUBFAMILY 0 GROUP B MEMBER 2 (PTHR24081:SF0)	-2.83675	9.4596e-05	0.0301411
IZ vs CTRL	ENSSSCG00000003565	NR0B2	nuclear receptor subfamily 0 group B member 2 [Source:NCBI gene;Acc:100526226]	NUCLEAR RECEPTOR SUBFAMILY 0 GROUP B MEMBER 2 (PTHR24081:SF0)	-1.73389	0.00581296	0.0256259
IZ vs CTRL	ENSSSCG00000014157	NR2F1	nuclear receptor subfamily 2 group F member 1 [Source:NCBI gene;Acc:100621341]	COUP TRANSCRIPTION FACTOR 1 (PTHR24083:SF46)	2.66134	0.00135544	0.008334
IZ vs CTRL	ENSSSCG00000002254	NR2F2	nuclear receptor subfamily 2 group F member 2 [Source:NCBI gene;Acc:100153983]	COUP TRANSCRIPTION FACTOR 2 (PTHR24083:SF45)	2.15497	4.94213e-05	0.000667459
IZ vs CTRL	ENSSSCG00000005385	NR4A3	nuclear receptor subfamily 4 group A member 3 [Source:NCBI gene;Acc:397479]	NUCLEAR RECEPTOR SUBFAMILY 4 GROUP A MEMBER 3 (PTHR24085:SF2)	-2.39734	3.01253e-05	0.0004523
IZ vs CTRL	ENSSSCG00000001860	NRG4		PRO-NEUREGULIN-2, MEMBRANE-BOUND ISOFORM-RELATED (PTHR11100:SF20)	-1.15646	8.63818e-06	0.000182075
IZ vs CTRL	ENSSSCG00000014570	NRIP3	TMEM9 domain family member B [Source:NCBI gene;Acc:100519788]	NUCLEAR RECEPTOR-INTERACTING PROTEIN 3 (PTHR12917:SF16)	1.97366	0.00377038	0.0183465
IZ vs CTRL	ENSSSCG00000011102	NRP1	neuropilin 1 [Source:NCBI gene;Acc:100286859]	NEUROPILIN-1 (PTHR46806:SF4)	0.854716	0.00155441	0.0092416
IZ vs CTRL	ENSSSCG00000015820	NSD3	nuclear receptor binding SET domain protein 3 [Source:NCBI gene;Acc:100520868]	HISTONE-LYSINE N-METHYLTRANSFERASE NSD3 (PTHR22884:SF473)	1.00115	1.82154e-05	0.000307625
IZ vs CTRL	ENSSSCG00000027432	NSUN3	NOP2/Sun RNA methyltransferase 3 [Source:NCBI gene;Acc:100625260]	TRNA (CYTOSINE(34)-C(5))-METHYLTRANSFERASE, MITOCHONDRIAL (PTHR22808:SF8)	-0.738973	0.000285944	0.00254978
IZ vs CTRL	ENSSSCG00000028210	NT5C	5', 3'-nucleotidase, cytosolic [Source:NCBI gene;Acc:100526240]	5'(3')-DEOXYRIBONUCLEOTIDASE, CYTOSOLIC TYPE (PTHR16504:SF5)	1.5114	0.00672778	0.0287669
IZ vs CTRL	ENSSSCG00000003662	NT5C1A	5'-nucleotidase, cytosolic IA [Source:NCBI gene;Acc:100516203]	CYTOSOLIC 5'-NUCLEOTIDASE 1A (PTHR31367:SF2)	-0.817353	0.0112552	0.0429586
IZ vs CTRL	ENSSSCG00000004291	NT5E	5'-nucleotidase ecto [Source:NCBI gene;Acc:100157995]	5'-NUCLEOTIDASE (PTHR11575:SF25)	1.71208	0.00537537	0.0241485
IZ vs CTRL	ENSSSCG00000008054	NTN3	netrin 3 [Source:NCBI gene;Acc:100622906]	NETRIN-3 (PTHR10574:SF292)	6.88511	8.17511e-05	0.000982297
IZ vs CTRL	ENSSSCG00000005723	NTNG2	netrin G2 [Source:NCBI gene;Acc:100512264]	NETRIN-G2 (PTHR10574:SF27)	5.46166	0.000585572	0.00438799
IZ vs CTRL	ENSSSCG00000010959	NTRK2	neurotrophic receptor tyrosine kinase 2 [Source:NCBI gene;Acc:100519209]	BDNF/NT-3 GROWTH FACTORS RECEPTOR (PTHR24416:SF136)	3.58536	0.000251736	0.0023027
IZ vs CTRL	ENSSSCG00000001968	NUBPL	nucleotide binding protein like [Source:NCBI gene;Acc:100736652]	IRON-SULFUR PROTEIN NUBPL (PTHR42961:SF1)	-1.14653	3.85293e-05	0.000547427
IZ vs CTRL	ENSSSCG00000003150	NUCB1	nucleobindin 1 [Source:NCBI gene;Acc:100512538]	NUCLEOBINDIN-1 (PTHR19237:SF21)	0.931616	0.000102102	0.00115349
IZ vs CTRL	ENSSSCG00000014187	NUDT12	nudix hydrolase 12 [Source:NCBI gene;Acc:100512459]	PEROXISOMAL NADH PYROPHOSPHATASE NUDT12 (PTHR42904:SF2)	-0.758047	0.0021757	0.0119869
IZ vs CTRL	ENSSSCG00000010981	NUDT2	nudix hydrolase 2 [Source:NCBI gene;Acc:397577]	BIS(5'-NUCLEOSYL)-TETRAPHOSPHATASE [ASYMMETRICAL] (PTHR21340:SF0)	-1.03067	0.000360629	0.00301799
IZ vs CTRL	ENSSSCG00000009085	NUDT6	nudix hydrolase 6 [Source:NCBI gene;Acc:100519612]	NUCLEOSIDE DIPHOSPHATE-LINKED MOIETY X MOTIF 6 (PTHR13994:SF13)	-1.15219	1.46041e-06	5.35955e-05
IZ vs CTRL	ENSSSCG00000002697	NUDT7	nudix hydrolase 7 [Source:NCBI gene;Acc:100738827]	PEROXISOMAL COENZYME A DIPHOSPHATASE NUDT7 (PTHR12992:SF0)	-0.796808	7.42218e-05	0.000916769
IZ vs CTRL	ENSSSCG00000009223	NUDT9		ADP-RIBOSE PYROPHOSPHATASE, MITOCHONDRIAL (PTHR13030:SF8)	-0.732502	5.49369e-05	0.000724325
IZ vs CTRL	ENSSSCG00000023228	NUMBL	NUMB like endocytic adaptor protein [Source:NCBI gene;Acc:100627312]	NUMB-LIKE PROTEIN (PTHR11232:SF32)	2.63395	7.77087e-05	0.000949613
IZ vs CTRL	ENSSSCG00000023793	NUPL2	nucleoporin 42 [Source:NCBI gene;Acc:100621146]	NUCLEOPORIN-LIKE PROTEIN 2 (PTHR46527:SF1)	-0.885103	8.62513e-05	0.00102222
IZ vs CTRL	ENSSSCG00000028720	NXN	nucleoredoxin [Source:NCBI gene;Acc:100523510]	NUCLEOREDOXIN (PTHR46472:SF1)	2.16178	1.19607e-05	0.000231752
IZ vs CTRL	ENSSSCG00000005651	ODF2	outer dense fiber of sperm tails 2 [Source:NCBI gene;Acc:100156735]	OUTER DENSE FIBER PROTEIN 2 (PTHR23162:SF8)	0.697908	0.00100469	0.00662831
RZ vs CTRL	ENSSSCG00000029715	OLFM1	olfactomedin 1 [Source:HGNC Symbol;Acc:HGNC:17187]	NOELIN (PTHR23192:SF34)	1.14578	6.86156e-05	0.0181631
IZ vs CTRL	ENSSSCG00000006345	OLFML2B	olfactomedin like 2B [Source:NCBI gene;Acc:100156452]	OLFACTOMEDIN-LIKE PROTEIN 2B (PTHR23192:SF37)	5.50956	1.22318e-06	4.72946e-05
IZ vs CTRL	ENSSSCG00000003831	OMA1	OMA1 zinc metallopeptidase [Source:NCBI gene;Acc:100626843]	METALLOENDOPEPTIDASE OMA1, MITOCHONDRIAL (PTHR22726:SF1)	-1.05676	9.81215e-06	0.000200747
IZ vs CTRL	ENSSSCG00000008073	OMD	osteomodulin [Source:NCBI gene;Acc:100511925]	OSTEOMODULIN (PTHR45712:SF3)	1.41027	9.70971e-05	0.00111377
IZ vs CTRL	ENSSSCG00000011822	OPA1	OPA1 mitochondrial dynamin like GTPase [Source:NCBI gene;Acc:100522705]	DYNAMIN-LIKE 120 KDA PROTEIN, MITOCHONDRIAL (PTHR11566:SF67)	-0.722799	0.000210307	0.00199369
IZ vs CTRL	ENSSSCG00000005911	OPLAH	5-oxoprolinase, ATP-hydrolysing [Source:NCBI gene;Acc:100515137]	5-OXOPROLINASE (PTHR11365:SF2)	-1.05958	0.00716204	0.0301887
IZ vs CTRL	ENSSSCG00000007770	ORAI3	ORAI calcium release-activated calcium modulator 3 [Source:NCBI gene;Acc:100736565]	PROTEIN ORAI-3 (PTHR31501:SF6)	0.671885	0.010944	0.0420412
IZ vs CTRL	ENSSSCG00000011230	OSBPL10	oxysterol binding protein like 10 [Source:NCBI gene;Acc:110255179]	OXYSTEROL-BINDING PROTEIN-RELATED PROTEIN 10 (PTHR10972:SF47)	2.23011	0.000728007	0.00516753
IZ vs CTRL	ENSSSCG00000026753	OSBPL11	oxysterol binding protein like 11 [Source:NCBI gene;Acc:100623596]	OXYSTEROL-BINDING PROTEIN-RELATED PROTEIN 11 (PTHR10972:SF46)	-1.13962	3.70272e-06	9.84684e-05
IZ vs CTRL	ENSSSCG00000003712	OSBPL1A	oxysterol binding protein like 1A [Source:NCBI gene;Acc:100511459]	OXYSTEROL-BINDING PROTEIN-RELATED PROTEIN 1 (PTHR10972:SF53)	-0.998758	1.75911e-06	6.16442e-05
IZ vs CTRL	ENSSSCG00000016715	OSBPL3	oxysterol binding protein like 3 [Source:NCBI gene;Acc:100523342]	OXYSTEROL-BINDING PROTEIN-RELATED PROTEIN 3 (PTHR10972:SF15)	-0.964015	5.5799e-05	0.000732884
IZ vs CTRL	ENSSSCG00000012862	OSBPL5	oxysterol binding protein like 5 [Source:NCBI gene;Acc:100515995]	OXYSTEROL-BINDING PROTEIN-RELATED PROTEIN 5 (PTHR10972:SF169)	-0.870758	0.00554834	0.024719
IZ vs CTRL	ENSSSCG00000023133	OSBPL6	oxysterol binding protein like 6 [Source:NCBI gene;Acc:100519876]	OXYSTEROL-BINDING PROTEIN-RELATED PROTEIN 6 (PTHR10972:SF76)	2.33168	9.73835e-05	0.00111631
IZ vs CTRL	ENSSSCG00000017518	OSBPL7	oxysterol binding protein like 7 [Source:NCBI gene;Acc:100520764]	OXYSTEROL-BINDING PROTEIN-RELATED PROTEIN 7 (PTHR10972:SF85)	1.16512	0.00724415	0.0304081
IZ vs CTRL	ENSSSCG00000002138	OSGEP	O-sialoglycoprotein endopeptidase [Source:NCBI gene;Acc:100153498]	TRNA N6-ADENOSINE THREONYLCARBAMOYLTRANSFERASE-RELATED (PTHR11735:SF14)	-0.750105	0.000679107	0.00491367
IZ vs CTRL	ENSSSCG00000016043	OSGEPL1	O-sialoglycoprotein endopeptidase like 1 [Source:NCBI gene;Acc:100156698]	TRNA N6-ADENOSINE THREONYLCARBAMOYLTRANSFERASE, MITOCHONDRIAL-RELATED (PTHR11735:SF6)	-0.734735	5.57099e-05	0.000732272
IZ vs CTRL	ENSSSCG00000021184	OSGIN2	oxidative stress induced growth inhibitor family member 2 [Source:NCBI gene;Acc:100157701]	OXIDATIVE STRESS-INDUCED GROWTH INHIBITOR 2 (PTHR15192:SF4)	-0.695224	0.00296154	0.0152828
IZ vs CTRL	ENSSSCG00000008606	OSR1	odd-skipped related transcription factor 1 [Source:NCBI gene;Acc:100520131]	PROTEIN ODD-SKIPPED-RELATED 1 (PTHR14196:SF5)	2.18561	0.00261427	0.0138788
IZ vs CTRL	ENSSSCG00000002469	OTUB2	OTU deubiquitinase, ubiquitin aldehyde binding 2 [Source:NCBI gene;Acc:100151873]	UBIQUITIN THIOESTERASE OTUB2 (PTHR12931:SF3)	-1.03616	0.00596305	0.0261202
IZ vs CTRL	ENSSSCG00000011076	OTUD1	OTU deubiquitinase 1 [Source:NCBI gene;Acc:106504170]	OTU DOMAIN-CONTAINING PROTEIN 1 (PTHR12419:SF7)	-2.36902	0.000107017	0.00119258
RZ vs CTRL	ENSSSCG00000016783	OTULIN	OTU deubiquitinase with linear linkage specificity [Source:HGNC Symbol;Acc:HGNC:25118]		0.742001	0.000201018	0.0370169
IZ vs CTRL	ENSSSCG00000002042	OXA1L	OXA1L mitochondrial inner membrane protein [Source:NCBI gene;Acc:100154992]	MITOCHONDRIAL INNER MEMBRANE PROTEIN OXA1L (PTHR12428:SF17)	-0.82868	3.31527e-06	9.11841e-05
IZ vs CTRL	ENSSSCG00000011197	OXNAD1	oxidoreductase NAD binding domain containing 1 [Source:NCBI gene;Acc:100151869]	OXIDOREDUCTASE NAD-BINDING DOMAIN-CONTAINING PROTEIN 1 (PTHR46505:SF1)	-1.38134	1.15294e-07	1.26056e-05
IZ vs CTRL	ENSSSCG00000006037	OXR1	oxidation resistance 1 [Source:NCBI gene;Acc:100153332]	OXIDATION RESISTANCE PROTEIN 1 (PTHR23354:SF69)	-0.722808	1.08667e-05	0.000217663
IZ vs CTRL	ENSSSCG00000011215	OXSM	3-oxoacyl-ACP synthase, mitochondrial [Source:NCBI gene;Acc:102162360]	3-OXOACYL-[ACYL-CARRIER-PROTEIN] SYNTHASE, MITOCHONDRIAL (PTHR11712:SF297)	-0.870012	0.00375008	0.0182735
IZ vs CTRL	ENSSSCG00000023920	P3H1	prolyl 3-hydroxylase 1 [Source:NCBI gene;Acc:100620503]	PROLYL 3-HYDROXYLASE 1 (PTHR14049:SF5)	1.11839	3.16589e-06	8.9231e-05
IZ vs CTRL	ENSSSCG00000011813	P3H2	prolyl 3-hydroxylase 2 [Source:NCBI gene;Acc:100520219]	PROLYL 3-HYDROXYLASE 2 (PTHR14049:SF1)	0.926325	0.0027342	0.0143736
IZ vs CTRL	ENSSSCG00000000681	P3H3	prolyl 3-hydroxylase 3 [Source:NCBI gene;Acc:100156539]	PROLYL 3-HYDROXYLASE 3 (PTHR14049:SF14)	1.50842	0.000875564	0.00591943
IZ vs CTRL	ENSSSCG00000017429	P3H4	prolyl 3-hydroxylase family member 4 (inactive) [Source:NCBI gene;Acc:100526242]	ENDOPLASMIC RETICULUM PROTEIN SC65 (PTHR13986:SF4)	1.1208	0.000198488	0.00190793
IZ vs CTRL	ENSSSCG00000010292	P4HA1	prolyl 4-hydroxylase subunit alpha 1 [Source:NCBI gene;Acc:100037299]	PROLYL 4-HYDROXYLASE SUBUNIT ALPHA-1 (PTHR10869:SF101)	0.744654	0.00827177	0.0338625
IZ vs CTRL	ENSSSCG00000014840	P4HA3	prolyl 4-hydroxylase subunit alpha 3 [Source:NCBI gene;Acc:100624543]	PROLYL 4-HYDROXYLASE SUBUNIT ALPHA-3 (PTHR10869:SF123)	4.723	0.000455002	0.00360043
IZ vs CTRL	ENSSSCG00000014831	PAAF1	proteasomal ATPase associated factor 1 [Source:NCBI gene;Acc:100514355]	SUBFAMILY NOT NAMED (PTHR19857:SF19)	-0.703473	0.00182182	0.0105295
IZ vs CTRL	ENSSSCG00000006063	PABPC1	poly(A) binding protein cytoplasmic 1 [Source:NCBI gene;Acc:100153958]	POLYADENYLATE-BINDING PROTEIN 1 (PTHR24012:SF409)	1.48851	1.21638e-07	1.30806e-05
IZ vs CTRL	ENSSSCG00000003660	PABPC4	poly(A) binding protein cytoplasmic 4 [Source:NCBI gene;Acc:100515840]	POLYADENYLATE-BINDING PROTEIN 4 (PTHR24012:SF365)	-0.643305	0.000569491	0.00428825
IZ vs CTRL	ENSSSCG00000013244	PACSIN3	LDL receptor related protein 4 [Source:NCBI gene;Acc:100518293]	PROTEIN KINASE C AND CASEIN KINASE SUBSTRATE IN NEURONS PROTEIN 3 (PTHR23065:SF18)	-0.763795	0.00136069	0.00835545
IZ vs CTRL	ENSSSCG00000000856	PAH	phenylalanine hydroxylase [Source:NCBI gene;Acc:100521900]	PHENYLALANINE-4-HYDROXYLASE (PTHR11473:SF24)	-2.16093	1.48143e-07	1.41609e-05
IZ vs CTRL	ENSSSCG00000008901	PAICS	phosphoribosylaminoimidazole carboxylase and phosphoribosylaminoimidazolesuccinocarboxamide synthase [Source:NCBI gene;Acc:100521281]	MULTIFUNCTIONAL PROTEIN ADE2 (PTHR43599:SF2)	0.946895	0.00130358	0.00808269
IZ vs CTRL	ENSSSCG00000016874	PAIP1	poly(A) binding protein interacting protein 1 [Source:NCBI gene;Acc:100524591]	POLYADENYLATE-BINDING PROTEIN-INTERACTING PROTEIN 1 (PTHR23254:SF15)	-0.795102	1.14195e-05	0.000225434
IZ vs CTRL	ENSSSCG00000026606	PAIP2	poly(A) binding protein interacting protein 2 [Source:NCBI gene;Acc:100522309]	POLYADENYLATE-BINDING PROTEIN-INTERACTING PROTEIN 2 (PTHR13154:SF2)	-0.61888	0.000146415	0.00152387
IZ vs CTRL	ENSSSCG00000029331	PALLD	palladin, cytoskeletal associated protein [Source:NCBI gene;Acc:100627292]	SUBFAMILY NOT NAMED (PTHR13817:SF106)	1.22421	8.8694e-05	0.0010433
IZ vs CTRL	ENSSSCG00000014114	PAPD4	terminal nucleotidyltransferase 2 [Source:NCBI gene;Acc:100512336]	POLY(A) RNA POLYMERASE GLD2 (PTHR12271:SF40)	0.682169	0.00108506	0.00704509
IZ vs CTRL	ENSSSCG00000002341	PAPLN	papilin, proteoglycan like sulfated glycoprotein [Source:NCBI gene;Acc:100523451]	PAPILIN (PTHR13723:SF179)	1.56004	0.000880855	0.00594351
IZ vs CTRL	ENSSSCG00000005498	PAPPA	pappalysin 1 [Source:NCBI gene;Acc:397219]	PAPPALYSIN-1 (PTHR46130:SF2)	3.16237	1.30045e-08	3.85786e-06
IZ vs CTRL	ENSSSCG00000015512	PAPPA2	pappalysin 2 [Source:NCBI gene;Acc:100521390]	PAPPALYSIN-2 (PTHR46130:SF1)	8.21109	0.00102049	0.00672224
IZ vs CTRL	ENSSSCG00000010437	PAPSS2	3'-phosphoadenosine 5'-phosphosulfate synthase 2 [Source:NCBI gene;Acc:100156262]	BIFUNCTIONAL 3'-PHOSPHOADENOSINE 5'-PHOSPHOSULFATE SYNTHASE 2 (PTHR11055:SF16)	1.48199	0.000724655	0.00514798
IZ vs CTRL	ENSSSCG00000009259	PAQR3	progestin and adipoQ receptor family member 3 [Source:NCBI gene;Acc:100514591]	PROGESTIN AND ADIPOQ RECEPTOR FAMILY MEMBER 3 (PTHR20855:SF15)	-0.805296	0.00191395	0.0109479
IZ vs CTRL	ENSSSCG00000004968	PAQR5	progestin and adipoQ receptor family member 5 [Source:NCBI gene;Acc:100521597]	MEMBRANE PROGESTIN RECEPTOR GAMMA (PTHR20855:SF38)	5.33371	0.00152629	0.00910906
IZ vs CTRL	ENSSSCG00000010396	PARG	poly(ADP-ribose) glycohydrolase [Source:NCBI gene;Acc:100522038]	POLY(ADP-RIBOSE) GLYCOHYDROLASE (PTHR12837:SF0)	-0.60003	9.98057e-05	0.0011381
IZ vs CTRL	ENSSSCG00000023660	PARP1	poly(ADP-ribose) polymerase 1 [Source:NCBI gene;Acc:100621034]	POLY [ADP-RIBOSE] POLYMERASE 1 (PTHR10459:SF80)	-0.856578	0.000140561	0.0014792
IZ vs CTRL	ENSSSCG00000002143	PARP2	poly(ADP-ribose) polymerase 2 [Source:NCBI gene;Acc:100518917]	POLY [ADP-RIBOSE] POLYMERASE 2 (PTHR10459:SF60)	-0.740991	0.000582962	0.00437438
IZ vs CTRL	ENSSSCG00000016882	PARP8	poly(ADP-ribose) polymerase family member 8 [Source:NCBI gene;Acc:100511108]	POLY [ADP-RIBOSE] POLYMERASE 8 (PTHR21328:SF3)	1.45292	0.00114874	0.00735312
IZ vs CTRL	ENSSSCG00000028827	PARVA	parvin alpha [Source:NCBI gene;Acc:100518536]	ALPHA-PARVIN (PTHR12114:SF6)	0.876956	0.000555895	0.00421539
IZ vs CTRL	ENSSSCG00000030577	PBDC1	protein PBDC1 [Source:NCBI gene;Acc:100515118]	PROTEIN PBDC1 (PTHR13410:SF9)	-0.656879	0.000274825	0.00246798
IZ vs CTRL	ENSSSCG00000025876	PBLD	phenazine biosynthesis like protein domain containing [Source:NCBI gene;Acc:100737003]	PHENAZINE BIOSYNTHESIS-LIKE DOMAIN-CONTAINING PROTEIN (PTHR13774:SF17)	-0.914327	6.36317e-06	0.000145398
IZ vs CTRL	ENSSSCG00000006331	PBX1	PBX homeobox 1 [Source:NCBI gene;Acc:100154639]	PRE-B-CELL LEUKEMIA TRANSCRIPTION FACTOR 1 (PTHR11850:SF89)	0.718378	0.000559501	0.00423323
IZ vs CTRL	ENSSSCG00000013933	PBX4	PBX homeobox 4 [Source:NCBI gene;Acc:100514093]	PRE-B-CELL LEUKEMIA TRANSCRIPTION FACTOR 4 (PTHR11850:SF98)	5.33618	0.00155009	0.00922227
IZ vs CTRL	ENSSSCG00000010275	PCBD1	pterin-4 alpha-carbinolamine dehydratase 1 [Source:NCBI gene;Acc:100155605]	PTERIN-4-ALPHA-CARBINOLAMINE DEHYDRATASE (PTHR12599:SF13)	-0.99336	9.39562e-06	0.000193886
IZ vs CTRL	ENSSSCG00000009522	PCCA	propionyl-CoA carboxylase subunit alpha [Source:NCBI gene;Acc:100524103]	PROPIONYL-COA CARBOXYLASE ALPHA CHAIN, MITOCHONDRIAL (PTHR18866:SF104)	-1.22742	0.000193908	0.00187122
IZ vs CTRL	ENSSSCG00000012479	PCDH19	protocadherin 19 [Source:NCBI gene;Acc:100515639]	PROTOCADHERIN-19 (PTHR24028:SF40)	1.99862	6.56569e-06	0.000148448
IZ vs CTRL	ENSSSCG00000014379	PCDHB2		PROTOCADHERIN BETA-2 (PTHR24028:SF281)	2.04685	2.31385e-05	0.000371225
IZ vs CTRL	ENSSSCG00000014380	PCDHB5		PROTOCADHERIN BETA-6 (PTHR24028:SF104)	2.78557	0.0107662	0.0415335
IZ vs CTRL	ENSSSCG00000004103	PCMT1	protein-L-isoaspartate (D-aspartate) O-methyltransferase [Source:NCBI gene;Acc:100502562]	PROTEIN-L-ISOASPARTATE(D-ASPARTATE) O-METHYLTRANSFERASE (PTHR11579:SF7)	-1.08356	9.05357e-08	1.08209e-05
IZ vs CTRL	ENSSSCG00000012983	PCNX3	pecanex 3 [Source:NCBI gene;Acc:100517513]	PECANEX-LIKE PROTEIN 3 (PTHR12372:SF4)	1.02341	0.00148796	0.0089392
IZ vs CTRL	ENSSSCG00000027466	PCOLCE	procollagen C-endopeptidase enhancer [Source:NCBI gene;Acc:100627524]	PROCOLLAGEN C-ENDOPEPTIDASE ENHANCER 1 (PTHR45645:SF1)	2.58159	3.94808e-07	2.25683e-05
IZ vs CTRL	ENSSSCG00000011683	PCOLCE2	procollagen C-endopeptidase enhancer 2 [Source:NCBI gene;Acc:100156529]	PROCOLLAGEN C-ENDOPEPTIDASE ENHANCER 2 (PTHR45645:SF9)	1.00516	0.00589706	0.0258948
IZ vs CTRL	ENSSSCG00000021328	PCSK1N	proprotein convertase subtilisin/kexin type 1 inhibitor [Source:NCBI gene;Acc:102164539]	PROSAAS (PTHR15531:SF0)	4.41176	0.00274339	0.0144043
IZ vs CTRL	ENSSSCG00000023520	PCSK5	proprotein convertase subtilisin/kexin type 5 [Source:NCBI gene;Acc:100519237]	PROPROTEIN CONVERTASE SUBTILISIN/KEXIN TYPE 5 (PTHR42884:SF7)	1.50051	0.00064513	0.00472949
IZ vs CTRL	ENSSSCG00000014433	PCYOX1L	prenylcysteine oxidase 1 like [Source:NCBI gene;Acc:100513977]	PRENYLCYSTEINE OXIDASE-LIKE (PTHR15944:SF2)	2.45754	0.00310397	0.0158596
IZ vs CTRL	ENSSSCG00000011845	PCYT1A	Tctex1 domain containing 2 [Source:NCBI gene;Acc:100620784]	CHOLINE-PHOSPHATE CYTIDYLYLTRANSFERASE A (PTHR10739:SF19)	-0.779734	6.50462e-05	0.000827188
IZ vs CTRL	ENSSSCG00000004027	PDE10A	phosphodiesterase 10A [Source:NCBI gene;Acc:100154378]	CAMP AND CAMP-INHIBITED CGMP 3',5'-CYCLIC PHOSPHODIESTERASE 10A (PTHR11347:SF111)	1.10792	7.07518e-05	0.000883423
IZ vs CTRL	ENSSSCG00000023924	PDE1A	phosphodiesterase 1A [Source:NCBI gene;Acc:100152819]	CALCIUM/CALMODULIN-DEPENDENT 3',5'-CYCLIC NUCLEOTIDE PHOSPHODIESTERASE 1A (PTHR11347:SF34)	2.27787	1.47957e-06	5.405e-05
IZ vs CTRL	ENSSSCG00000016668	PDE1C	phosphodiesterase 1C [Source:NCBI gene;Acc:102161696]	CALCIUM/CALMODULIN-DEPENDENT 3',5'-CYCLIC NUCLEOTIDE PHOSPHODIESTERASE 1C (PTHR11347:SF32)	1.09936	0.000794714	0.00552478
IZ vs CTRL	ENSSSCG00000013388	PDE3B	phosphodiesterase 3B [Source:NCBI gene;Acc:100516060]	PHOSPHODIESTERASE (PTHR11347:SF29)	-0.631439	0.0022387	0.0122484
IZ vs CTRL	ENSSSCG00000003805	PDE4B	phosphodiesterase 4B [Source:NCBI gene;Acc:100037941]	CAMP-SPECIFIC 3',5'-CYCLIC PHOSPHODIESTERASE 4B (PTHR11347:SF108)	-1.08322	0.0124467	0.0463847
IZ vs CTRL	ENSSSCG00000009106	PDE5A	phosphodiesterase 5A [Source:NCBI gene;Acc:397616]	PHOSPHODIESTERASE (PTHR11347:SF20)	1.66887	7.50406e-08	1.01665e-05
IZ vs CTRL	ENSSSCG00000004165	PDE7B	phosphodiesterase 7B [Source:NCBI gene;Acc:100037969]	CAMP-SPECIFIC 3',5'-CYCLIC PHOSPHODIESTERASE 7B (PTHR11347:SF72)	1.17689	5.05706e-05	0.000680843
IZ vs CTRL	ENSSSCG00000007541	PDGFA	platelet derived growth factor subunit A [Source:NCBI gene;Acc:100519764]	PLATELET-DERIVED GROWTH FACTOR SUBUNIT A (PTHR11633:SF3)	1.11066	0.00923201	0.0369122
IZ vs CTRL	ENSSSCG00000024960	PDGFC	platelet derived growth factor C [Source:NCBI gene;Acc:100515267]	PLATELET-DERIVED GROWTH FACTOR C (PTHR11633:SF5)	-1.48494	1.08213e-05	0.000217005
IZ vs CTRL	ENSSSCG00000014994	PDGFD	platelet derived growth factor D [Source:NCBI gene;Acc:100524161]	PLATELET-DERIVED GROWTH FACTOR D (PTHR11633:SF4)	1.33735	0.00236167	0.0127302
IZ vs CTRL	ENSSSCG00000022741	PDGFRB	platelet derived growth factor receptor beta [Source:NCBI gene;Acc:102166564]	PLATELET-DERIVED GROWTH FACTOR RECEPTOR BETA (PTHR24416:SF53)	2.23965	1.61282e-06	5.75405e-05
IZ vs CTRL	ENSSSCG00000006988	PDGFRL	platelet derived growth factor receptor like [Source:NCBI gene;Acc:100736738]	PLATELET-DERIVED GROWTH FACTOR RECEPTOR-LIKE PROTEIN (PTHR15360:SF1)	2.59082	1.66582e-07	1.46235e-05
IZ vs CTRL	ENSSSCG00000013298	PDHX	pyruvate dehydrogenase complex component X [Source:NCBI gene;Acc:100525559]	PYRUVATE DEHYDROGENASE PROTEIN X COMPONENT, MITOCHONDRIAL (PTHR23151:SF57)	-1.36071	8.14589e-08	1.04577e-05
IZ vs CTRL	ENSSSCG00000027198	PDK2	pyruvate dehydrogenase kinase 2 [Source:HGNC Symbol;Acc:HGNC:8810]	[PYRUVATE DEHYDROGENASE (ACETYL-TRANSFERRING)] KINASE ISOZYME 2, MITOCHONDRIAL (PTHR11947:SF15)	-0.789541	0.000611173	0.00453566
IZ vs CTRL	ENSSSCG00000006107	PDP1	pyruvate dehyrogenase phosphatase catalytic subunit 1 [Source:NCBI gene;Acc:100153002]	[PYRUVATE DEHYDROGENASE [ACETYL-TRANSFERRING]]-PHOSPHATASE 1, MITOCHONDRIAL (PTHR13832:SF627)	-0.8026	2.10478e-05	0.000344904
IZ vs CTRL	ENSSSCG00000002724	PDPR	pyruvate dehydrogenase phosphatase regulatory subunit [Source:NCBI gene;Acc:100525224]	PYRUVATE DEHYDROGENASE PHOSPHATASE REGULATORY SUBUNIT, MITOCHONDRIAL (PTHR13847:SF193)	-0.626711	0.00346243	0.0172111
IZ vs CTRL	ENSSSCG00000007237	PDRG1	p53 and DNA damage regulated 1 [Source:NCBI gene;Acc:100738964]	P53 AND DNA DAMAGE-REGULATED PROTEIN 1 (PTHR21162:SF0)	-0.663841	0.00291798	0.0151179
IZ vs CTRL	ENSSSCG00000011061	PDSS1	decaprenyl diphosphate synthase subunit 1 [Source:NCBI gene;Acc:100514361]	DECAPRENYL-DIPHOSPHATE SYNTHASE SUBUNIT 1 (PTHR12001:SF47)	-0.989956	0.000267823	0.00242026
IZ vs CTRL	ENSSSCG00000012378	PDZD11	PDZ domain containing 11 [Source:NCBI gene;Acc:414386]	PDZ DOMAIN-CONTAINING PROTEIN 11 (PTHR14063:SF1)	-0.699384	0.00114176	0.00731458
IZ vs CTRL	ENSSSCG00000001869	PEAK1	pseudopodium enriched atypical kinase 1 [Source:NCBI gene;Acc:100152646]	PSEUDOPODIUM-ENRICHED ATYPICAL KINASE 1 (PTHR22972:SF5)	1.15291	8.19364e-07	3.66245e-05
IZ vs CTRL	ENSSSCG00000006463	PEAR1	platelet endothelial aggregation receptor 1 [Source:NCBI gene;Acc:100156908]	PLATELET ENDOTHELIAL AGGREGATION RECEPTOR 1 (PTHR24052:SF12)	1.22553	8.85932e-05	0.0010433
IZ vs CTRL	ENSSSCG00000022758	PECR	peroxisomal trans-2-enoyl-CoA reductase [Source:NCBI gene;Acc:100312978]	PEROXISOMAL TRANS-2-ENOYL-COA REDUCTASE (PTHR24317:SF7)	-1.10927	2.7678e-05	0.000424445
IZ vs CTRL	ENSSSCG00000028947	PELI1	pellino E3 ubiquitin protein ligase 1 [Source:NCBI gene;Acc:100627613]	E3 UBIQUITIN-PROTEIN LIGASE PELLINO HOMOLOG 1 (PTHR12098:SF4)	0.844888	0.00119269	0.00757169
IZ vs CTRL	ENSSSCG00000006243	PENK	proenkephalin [Source:NCBI gene;Acc:100152093]	PROENKEPHALIN-A (PTHR11438:SF3)	6.6941	2.38699e-06	7.49461e-05
IZ vs CTRL	ENSSSCG00000016338	PER2	period circadian regulator 2 [Source:NCBI gene;Acc:100154609]	PERIOD CIRCADIAN PROTEIN HOMOLOG 2 (PTHR11269:SF9)	1.58908	0.000156733	0.00159665
IZ vs CTRL	ENSSSCG00000027052	PEX11A	peroxisomal biogenesis factor 11 alpha [Source:NCBI gene;Acc:100157485]	PEROXISOMAL MEMBRANE PROTEIN 11A (PTHR12652:SF22)	-0.997527	0.000210463	0.00199374
IZ vs CTRL	ENSSSCG00000008387	PEX13	peroxisomal biogenesis factor 13 [Source:NCBI gene;Acc:100739593]	PEROXISOMAL MEMBRANE PROTEIN PEX13 (PTHR19332:SF1)	-0.723574	3.69964e-05	0.000530467
IZ vs CTRL	ENSSSCG00000006168	PEX2	peroxisomal biogenesis factor 2 [Source:NCBI gene;Acc:100152963]	-	-0.949496	5.9803e-05	0.000774244
IZ vs CTRL	ENSSSCG00000004134	PEX3	peroxisomal biogenesis factor 3 [Source:NCBI gene;Acc:100153726]	PEROXISOMAL BIOGENESIS FACTOR 3 (PTHR28080:SF1)	-0.933576	4.25237e-06	0.000110024
IZ vs CTRL	ENSSSCG00000011766	PEX5L	peroxisomal biogenesis factor 5 like [Source:NCBI gene;Acc:100524828]	PEX5-RELATED PROTEIN (PTHR10130:SF1)	-3.09205	0.00721641	0.0303344
IZ vs CTRL	ENSSSCG00000015660	PFKFB2	6-phosphofructo-2-kinase/fructose-2,6-biphosphatase 2 [Source:NCBI gene;Acc:100523270]	6-PHOSPHOFRUCTO-2-KINASE/FRUCTOSE-2,6-BISPHOSPHATASE 2 (PTHR10606:SF48)	-1.36318	4.95847e-08	8.20341e-06
BZ vs CTRL	ENSSSCG00000015660	PFKFB2	6-phosphofructo-2-kinase/fructose-2,6-biphosphatase 2 [Source:NCBI gene;Acc:100523270]	6-PHOSPHOFRUCTO-2-KINASE/FRUCTOSE-2,6-BISPHOSPHATASE 2 (PTHR10606:SF48)	-0.989326	8.8777e-06	0.00492741
RZ vs CTRL	ENSSSCG00000015660	PFKFB2	6-phosphofructo-2-kinase/fructose-2,6-biphosphatase 2 [Source:NCBI gene;Acc:100523270]	6-PHOSPHOFRUCTO-2-KINASE/FRUCTOSE-2,6-BISPHOSPHATASE 2 (PTHR10606:SF48)	-0.917957	2.50224e-05	0.0102508
IZ vs CTRL	ENSSSCG00000011158	PFKP	phosphofructokinase, platelet [Source:NCBI gene;Acc:100521394]	ATP-DEPENDENT 6-PHOSPHOFRUCTOKINASE, PLATELET TYPE (PTHR13697:SF5)	1.24702	0.00225681	0.0123195
IZ vs CTRL	ENSSSCG00000016720	PGAM2	phosphoglycerate mutase 2 [Source:NCBI gene;Acc:100188980]	PHOSPHOGLYCERATE MUTASE 2 (PTHR11931:SF8)	-1.15477	0.00685896	0.0291612
IZ vs CTRL	ENSSSCG00000029687	PGAP4	post-GPI attachment to proteins GalNAc transferase 4 [Source:NCBI gene;Acc:100621832]	TRANSMEMBRANE PROTEIN 246 (PTHR31410:SF1)	-0.835573	0.000487155	0.00379392
IZ vs CTRL	ENSSSCG00000025023	PGGHG	protein-glucosylgalactosylhydroxylysine glucosidase [Source:NCBI gene;Acc:100518005]	PROTEIN-GLUCOSYLGALACTOSYLHYDROXYLYSINE GLUCOSIDASE (PTHR11051:SF8)	2.08434	0.00339147	0.0169305
IZ vs CTRL	ENSSSCG00000013878	PGLS	6-phosphogluconolactonase [Source:NCBI gene;Acc:100517636]	6-PHOSPHOGLUCONOLACTONASE (PTHR11054:SF0)	0.622135	0.00369934	0.0181032
IZ vs CTRL	ENSSSCG00000003812	PGM1	phosphoglucomutase 1 [Source:NCBI gene;Acc:397566]	PHOSPHOGLUCOMUTASE-1 (PTHR22573:SF37)	-0.710828	0.00723746	0.0303874
IZ vs CTRL	ENSSSCG00000001052	PHACTR1	phosphatase and actin regulator 1 [Source:NCBI gene;Acc:100153737]	PHOSPHATASE AND ACTIN REGULATOR 1 (PTHR12751:SF6)	-0.970552	0.00139144	0.00848977
RZ vs CTRL	ENSSSCG00000007528	PHACTR3	phosphatase and actin regulator 3 [Source:NCBI gene;Acc:100126239]	PHOSPHATASE AND ACTIN REGULATOR 3 (PTHR12751:SF7)	-3.52905	5.14689e-05	0.0145176
IZ vs CTRL	ENSSSCG00000007528	PHACTR3	phosphatase and actin regulator 3 [Source:NCBI gene;Acc:100126239]	PHOSPHATASE AND ACTIN REGULATOR 3 (PTHR12751:SF7)	-2.1037	0.00337833	0.0169036
IZ vs CTRL	ENSSSCG00000017549	PHB	prohibitin [Source:NCBI gene;Acc:100524707]	PROHIBITIN (PTHR23222:SF14)	-0.959887	2.55576e-07	1.82466e-05
IZ vs CTRL	ENSSSCG00000012167	PHEX	phosphate regulating endopeptidase homolog X-linked [Source:NCBI gene;Acc:100154258]	PHOSPHATE-REGULATING NEUTRAL ENDOPEPTIDASE (PTHR11733:SF133)	-1.25822	0.0111456	0.0426062
IZ vs CTRL	ENSSSCG00000027869	PHF13	PHD finger protein 13 [Source:NCBI gene;Acc:102159545]	PHD FINGER PROTEIN 13 (PTHR14571:SF13)	1.01716	0.00623101	0.0269917
IZ vs CTRL	ENSSSCG00000023974	PHF21A	PHD finger protein 21A [Source:NCBI gene;Acc:100516848]	PHD FINGER PROTEIN 21A (PTHR24102:SF6)	0.731986	0.00128685	0.0080049
IZ vs CTRL	ENSSSCG00000005296	PHF24	PHD finger protein 24 [Source:NCBI gene;Acc:100525378]	-	-1.21913	0.000221769	0.00208213
IZ vs CTRL	ENSSSCG00000007788	PHKG2	phosphorylase kinase catalytic subunit gamma 2 [Source:NCBI gene;Acc:100310801]	PHOSPHORYLASE B KINASE GAMMA CATALYTIC CHAIN, LIVER/TESTIS ISOFORM (PTHR24347:SF390)	0.757	0.00324201	0.0163824
IZ vs CTRL	ENSSSCG00000000521	PHLDA1	pleckstrin homology like domain family A member 1 [Source:NCBI gene;Acc:100523904]	PLECKSTRIN HOMOLOGY-LIKE DOMAIN FAMILY A MEMBER 1 (PTHR15478:SF4)	1.95627	0.00749318	0.0312548
IZ vs CTRL	ENSSSCG00000003063	PHLDB3	pleckstrin homology like domain family B member 3 [Source:NCBI gene;Acc:100520495]	PLECKSTRIN HOMOLOGY-LIKE DOMAIN FAMILY B MEMBER 3 (PTHR12156:SF22)	3.38817	0.00300104	0.0154517
IZ vs CTRL	ENSSSCG00000004896	PHLPP1	PH domain and leucine rich repeat protein phosphatase 1 [Source:NCBI gene;Acc:100154633]	PH DOMAIN LEUCINE-RICH REPEAT-CONTAINING PROTEIN PHOSPHATASE 1 (PTHR45752:SF58)	0.746168	0.00199255	0.0112665
IZ vs CTRL	ENSSSCG00000015936	PHOSPHO2	phosphatase, orphan 2 [Source:NCBI gene;Acc:100152929]	PYRIDOXAL PHOSPHATE PHOSPHATASE PHOSPHO2 (PTHR20889:SF1)	-0.821236	0.000259857	0.00236066
IZ vs CTRL	ENSSSCG00000029723	PHRF1	PHD and ring finger domains 1 [Source:NCBI gene;Acc:100512701]	PHD AND RING FINGER DOMAIN-CONTAINING PROTEIN 1 (PTHR12618:SF20)	1.10542	0.00461671	0.0214628
IZ vs CTRL	ENSSSCG00000006766	PHTF1	putative homeodomain transcription factor 1 [Source:NCBI gene;Acc:100154428]	HOMEODOMAIN TRANSCRIPTION FACTOR 1-RELATED (PTHR12680:SF8)	-0.611537	0.000413072	0.0033534
IZ vs CTRL	ENSSSCG00000015410	PHTF2	putative homeodomain transcription factor 2 [Source:NCBI gene;Acc:100515229]	HOMEODOMAIN TRANSCRIPTION FACTOR 2-RELATED (PTHR12680:SF2)	-0.881816	0.000372204	0.00309413
IZ vs CTRL	ENSSSCG00000006172	PI15	peptidase inhibitor 15 [Source:NCBI gene;Acc:100158209]	PEPTIDASE INHIBITOR 15 (PTHR10334:SF63)	3.76422	0.0032327	0.0163497
IZ vs CTRL	ENSSSCG00000006689	PIAS3	protein inhibitor of activated STAT 3 [Source:NCBI gene;Acc:100511878]	E3 SUMO-PROTEIN LIGASE PIAS3 (PTHR10782:SF10)	1.0985	0.000651637	0.00476501
IZ vs CTRL	ENSSSCG00000012061	PIGP	phosphatidylinositol glycan anchor biosynthesis class P [Source:NCBI gene;Acc:100154885]	PHOSPHATIDYLINOSITOL N-ACETYLGLUCOSAMINYLTRANSFERASE SUBUNIT P (PTHR46346:SF1)	-0.882116	0.000243025	0.0022337
IZ vs CTRL	ENSSSCG00000007282	PIGU	phosphatidylinositol glycan anchor biosynthesis class U [Source:NCBI gene;Acc:100154657]	PHOSPHATIDYLINOSITOL GLYCAN ANCHOR BIOSYNTHESIS CLASS U PROTEIN (PTHR13121:SF0)	-1.09383	3.45087e-05	0.000501081
IZ vs CTRL	ENSSSCG00000010509	PIK3AP1	phosphoinositide-3-kinase adaptor protein 1 [Source:NCBI gene;Acc:100155165]	PHOSPHOINOSITIDE 3-KINASE ADAPTER PROTEIN 1 (PTHR16267:SF12)	1.53309	0.00678348	0.028926
IZ vs CTRL	ENSSSCG00000003395	PIK3CD	phosphatidylinositol-4,5-bisphosphate 3-kinase catalytic subunit delta [Source:NCBI gene;Acc:100518131]	PHOSPHATIDYLINOSITOL 4,5-BISPHOSPHATE 3-KINASE CATALYTIC SUBUNIT DELTA ISOFORM (PTHR10048:SF35)	2.42912	0.00208007	0.0116389
IZ vs CTRL	ENSSSCG00000010026	PIK3IP1	phosphoinositide-3-kinase interacting protein 1 [Source:NCBI gene;Acc:100155147]	PHOSPHOINOSITIDE-3-KINASE-INTERACTING PROTEIN 1 (PTHR24261:SF11)	1.186	1.26848e-05	0.000241165
IZ vs CTRL	ENSSSCG00000016958	PIK3R1	phosphoinositide-3-kinase regulatory subunit 1 [Source:NCBI gene;Acc:100623707]	PHOSPHATIDYLINOSITOL 3-KINASE REGULATORY SUBUNIT ALPHA (PTHR10155:SF3)	2.46186	0.0113903	0.0433204
IZ vs CTRL	ENSSSCG00000016147	PIKFYVE	phosphoinositide kinase, FYVE-type zinc finger containing [Source:NCBI gene;Acc:100521692]	1-PHOSPHATIDYLINOSITOL 3-PHOSPHATE 5-KINASE (PTHR46715:SF1)	0.612033	8.19952e-05	0.000983828
IZ vs CTRL	ENSSSCG00000001573	PIM1	Pim-1 proto-oncogene, serine/threonine kinase [Source:NCBI gene;Acc:100157844]	SERINE/THREONINE-PROTEIN KINASE PIM-1 (PTHR22984:SF25)	1.8282	0.00257033	0.013675
IZ vs CTRL	ENSSSCG00000023312	PIN4	peptidylprolyl cis/trans isomerase, NIMA-interacting 4 [Source:NCBI gene;Acc:100524473]	PEPTIDYL-PROLYL CIS-TRANS ISOMERASE NIMA-INTERACTING 4 (PTHR45995:SF1)	-0.680564	5.29491e-05	0.000702965
IZ vs CTRL	ENSSSCG00000011079	PIP4K2A	phosphatidylinositol-5-phosphate 4-kinase type 2 alpha [Source:NCBI gene;Acc:100520446]	PHOSPHATIDYLINOSITOL 5-PHOSPHATE 4-KINASE TYPE-2 ALPHA (PTHR23086:SF21)	0.712713	0.0013945	0.00849936
IZ vs CTRL	ENSSSCG00000027161	PIP5K1B	phosphatidylinositol-4-phosphate 5-kinase type 1 beta [Source:NCBI gene;Acc:102167387]	PHOSPHATIDYLINOSITOL 4-PHOSPHATE 5-KINASE TYPE-1 BETA (PTHR23086:SF34)	-1.0596	0.000151795	0.00156015
IZ vs CTRL	ENSSSCG00000023495	PITHD1	PITH domain containing 1 [Source:NCBI gene;Acc:100620706]	PITH DOMAIN-CONTAINING PROTEIN 1 (PTHR12175:SF1)	-0.942194	0.000142175	0.0014913
IZ vs CTRL	ENSSSCG00000017274	PITPNC1	nucleolar protein 11 [Source:NCBI gene;Acc:106504086]	CYTOPLASMIC PHOSPHATIDYLINOSITOL TRANSFER PROTEIN 1 (PTHR10658:SF55)	0.974767	0.00332964	0.0167172
IZ vs CTRL	ENSSSCG00000017892	PITPNM3	PITPNM family member 3 [Source:HGNC Symbol;Acc:HGNC:21043]	MEMBRANE-ASSOCIATED PHOSPHATIDYLINOSITOL TRANSFER PROTEIN 3 (PTHR23509:SF22)	4.99527	1.22703e-05	0.000236951
IZ vs CTRL	ENSSSCG00000014959	PIWIL4	piwi like RNA-mediated gene silencing 4 [Source:NCBI gene;Acc:100517358]	PIWI-LIKE PROTEIN 4 (PTHR22891:SF43)	3.39805	0.00402845	0.0192912
IZ vs CTRL	ENSSSCG00000008041	PKD1	polycystin 1, transient receptor potential channel interacting [Source:NCBI gene;Acc:100516429]	POLYCYSTIN-1 (PTHR46730:SF1)	1.38987	0.00589805	0.0258948
IZ vs CTRL	ENSSSCG00000009217	PKD2	polycystin 2, transient receptor potential cation channel [Source:NCBI gene;Acc:641309]	POLYCYSTIN-2 (PTHR10877:SF114)	1.36489	1.03917e-07	1.19199e-05
IZ vs CTRL	ENSSSCG00000001930	PKM	pyruvate kinase, muscle [Source:NCBI gene;Acc:100158154]	PYRUVATE KINASE PKM (PTHR11817:SF83)	-0.774167	6.7327e-05	0.000849288
IZ vs CTRL	ENSSSCG00000015211	PKNOX2	PBX/knotted 1 homeobox 2 [Source:NCBI gene;Acc:100525656]	HOMEOBOX PROTEIN PKNOX2 (PTHR11850:SF53)	2.1273	0.000488861	0.00380088
IZ vs CTRL	ENSSSCG00000000528	PKP2	plakophilin 2 [Source:NCBI gene;Acc:100526169]	PLAKOPHILIN-2 (PTHR10372:SF25)	-0.781337	0.00534529	0.0240559
IZ vs CTRL	ENSSSCG00000009139	PLA2G12A		GROUP XIIA SECRETORY PHOSPHOLIPASE A2 (PTHR12824:SF7)	-0.861977	1.4993e-05	0.000270672
IZ vs CTRL	ENSSSCG00000001723	PLA2G7	phospholipase A2 group VII [Source:NCBI gene;Acc:396593]	PLATELET-ACTIVATING FACTOR ACETYLHYDROLASE (PTHR10272:SF12)	-1.68218	1.56139e-06	5.62034e-05
IZ vs CTRL	ENSSSCG00000015885	PLA2R1	phospholipase A2 receptor 1 [Source:NCBI gene;Acc:100622105]	SECRETORY PHOSPHOLIPASE A2 RECEPTOR (PTHR22803:SF74)	1.23402	0.00010508	0.00117709
IZ vs CTRL	ENSSSCG00000005126	PLAA	phospholipase A2 activating protein [Source:NCBI gene;Acc:100511733]	PHOSPHOLIPASE A-2-ACTIVATING PROTEIN (PTHR19849:SF2)	-0.612504	0.000104728	0.00117467
IZ vs CTRL	ENSSSCG00000009872	PLBD2	phospholipase B domain containing 2 [Source:NCBI gene;Acc:100156824]	PHOSPHOLIPASE B-LIKE 2-RELATED (PTHR12370:SF3)	1.25452	6.08074e-06	0.000140625
IZ vs CTRL	ENSSSCG00000007056	PLCB1	phospholipase C beta 1 [Source:NCBI gene;Acc:100152679]	1-PHOSPHATIDYLINOSITOL 4,5-BISPHOSPHATE PHOSPHODIESTERASE BETA-1 (PTHR10336:SF12)	1.57592	1.35682e-06	5.11962e-05
IZ vs CTRL	ENSSSCG00000004779	PLCB2	phospholipase C beta 2 [Source:NCBI gene;Acc:100157641]	1-PHOSPHATIDYLINOSITOL 4,5-BISPHOSPHATE PHOSPHODIESTERASE BETA-2 (PTHR10336:SF10)	1.49045	0.00634805	0.0274296
IZ vs CTRL	ENSSSCG00000010483	PLCE1	phospholipase C epsilon 1 [Source:NCBI gene;Acc:100157745]	1-PHOSPHATIDYLINOSITOL 4,5-BISPHOSPHATE PHOSPHODIESTERASE EPSILON-1 (PTHR10336:SF6)	1.98262	1.8616e-06	6.41896e-05
IZ vs CTRL	ENSSSCG00000007356	PLCG1	phospholipase C gamma 1 [Source:NCBI gene;Acc:100152497]	1-PHOSPHATIDYLINOSITOL 4,5-BISPHOSPHATE PHOSPHODIESTERASE GAMMA-1 (PTHR10336:SF173)	1.13686	0.00252494	0.0134878
IZ vs CTRL	ENSSSCG00000002688	PLCG2	phospholipase C gamma 2 [Source:NCBI gene;Acc:100518663]	1-PHOSPHATIDYLINOSITOL 4,5-BISPHOSPHATE PHOSPHODIESTERASE GAMMA-2 (PTHR10336:SF25)	2.04587	5.22121e-06	0.000126174
IZ vs CTRL	ENSSSCG00000016083	PLCL1	phospholipase C like 1 [Source:NCBI gene;Acc:100521161]	INACTIVE PHOSPHOLIPASE C-LIKE PROTEIN 1 (PTHR10336:SF102)	-0.710461	5.3652e-05	0.000709559
IZ vs CTRL	ENSSSCG00000029811	PLCL2	phospholipase C like 2 [Source:NCBI gene;Acc:100625981]	INACTIVE PHOSPHOLIPASE C-LIKE PROTEIN 2 (PTHR10336:SF84)	-1.24116	2.12975e-07	1.66566e-05
IZ vs CTRL	ENSSSCG00000017912	PLD2	phospholipase D2 [Source:NCBI gene;Acc:414900]	PHOSPHOLIPASE D2 (PTHR18896:SF121)	1.41333	0.000311587	0.0026998
IZ vs CTRL	ENSSSCG00000002554	PLD4	phospholipase D family member 4 [Source:NCBI gene;Acc:100524095]	PHOSPHOLIPASE D4 (PTHR10185:SF8)	1.40346	0.0107708	0.0415335
IZ vs CTRL	ENSSSCG00000021132	PLD5	phospholipase D family member 5 [Source:NCBI gene;Acc:100622421]	INACTIVE PHOSPHOLIPASE D5 (PTHR10185:SF9)	5.29441	0.00515722	0.0234439
IZ vs CTRL	ENSSSCG00000003137	PLEKHA4	pleckstrin homology domain containing A4 [Source:NCBI gene;Acc:100522871]	PLECKSTRIN HOMOLOGY DOMAIN-CONTAINING FAMILY A MEMBER 4 (PTHR12752:SF7)	3.20875	4.01592e-05	0.000565912
IZ vs CTRL	ENSSSCG00000015281	PLEKHA6	pleckstrin homology domain containing A6 [Source:NCBI gene;Acc:100512182]	PLECKSTRIN HOMOLOGY DOMAIN-CONTAINING FAMILY A MEMBER 6 (PTHR12752:SF5)	1.15884	0.00210255	0.0117342
IZ vs CTRL	ENSSSCG00000002852	PLEKHF1	pleckstrin homology and FYVE domain containing 1 [Source:NCBI gene;Acc:100522869]	PLECKSTRIN HOMOLOGY DOMAIN-CONTAINING FAMILY F MEMBER 1 (PTHR46280:SF2)	0.96597	0.0115809	0.0438417
IZ vs CTRL	ENSSSCG00000002276	PLEKHG3	pleckstrin homology and RhoGEF domain containing G3 [Source:NCBI gene;Acc:100155870]	PLECKSTRIN HOMOLOGY DOMAIN-CONTAINING FAMILY G MEMBER 3 (PTHR45924:SF4)	1.22354	0.00375895	0.0183064
IZ vs CTRL	ENSSSCG00000003376	PLEKHG5	pleckstrin homology and RhoGEF domain containing G5 [Source:NCBI gene;Acc:100516377]	PLECKSTRIN HOMOLOGY DOMAIN-CONTAINING FAMILY G MEMBER 5 (PTHR13217:SF9)	1.80554	0.00300538	0.0154596
IZ vs CTRL	ENSSSCG00000008456	PLEKHH2	pleckstrin homology, MyTH4 and FERM domain containing H2 [Source:NCBI gene;Acc:100512894]	PLECKSTRIN HOMOLOGY DOMAIN-CONTAINING FAMILY H MEMBER 2 (PTHR22903:SF3)	1.89306	3.79014e-05	0.000539843
IZ vs CTRL	ENSSSCG00000022784	PLEKHO1	pleckstrin homology domain containing O1 [Source:NCBI gene;Acc:100152184]	PLECKSTRIN HOMOLOGY DOMAIN-CONTAINING FAMILY O MEMBER 1 (PTHR15871:SF1)	0.807794	0.00295193	0.0152479
IZ vs CTRL	ENSSSCG00000005212	PLGRKT	plasminogen receptor with a C-terminal lysine [Source:NCBI gene;Acc:100155714]	PLASMINOGEN RECEPTOR (KT) (PTHR13411:SF6)	-1.5595	5.05264e-08	8.21716e-06
IZ vs CTRL	ENSSSCG00000013512	PLIN4	perilipin 4 [Source:NCBI gene;Acc:100524667]	PERILIPIN-4 (PTHR47538:SF1)	-1.30863	0.00817134	0.0335231
IZ vs CTRL	ENSSSCG00000011689	PLOD2	procollagen-lysine,2-oxoglutarate 5-dioxygenase 2 [Source:NCBI gene;Acc:641354]	PROCOLLAGEN-LYSINE,2-OXOGLUTARATE 5-DIOXYGENASE 2 (PTHR10730:SF6)	1.42593	1.26652e-05	0.000241165
IZ vs CTRL	ENSSSCG00000015819	PLPP5	phospholipid phosphatase 5 [Source:NCBI gene;Acc:100152049]	PHOSPHOLIPID PHOSPHATASE 5 (PTHR10165:SF87)	2.87612	6.96458e-06	0.000155627
IZ vs CTRL	ENSSSCG00000013620	PLPPR2	phospholipid phosphatase related 2 [Source:NCBI gene;Acc:100515428]	PHOSPHOLIPID PHOSPHATASE-RELATED PROTEIN TYPE 2 (PTHR10165:SF15)	2.32162	0.0100364	0.0394172
IZ vs CTRL	ENSSSCG00000012597	PLS3	plastin 3 [Source:NCBI gene;Acc:100158187]	PLASTIN-3 (PTHR19961:SF32)	0.937124	0.0002058	0.00196079
IZ vs CTRL	ENSSSCG00000029391	PLSCR3	phospholipid scramblase 3 [Source:NCBI gene;Acc:102163020]	PHOSPHOLIPID SCRAMBLASE 3 (PTHR23248:SF37)	1.32401	0.000558931	0.00423096
IZ vs CTRL	ENSSSCG00000011690	PLSCR4	phospholipid scramblase 4 [Source:NCBI gene;Acc:100518400]	PHOSPHOLIPID SCRAMBLASE 4 (PTHR23248:SF28)	1.41969	3.2519e-06	9.00982e-05
IZ vs CTRL	ENSSSCG00000017511	PLXDC1	plexin domain containing 1 [Source:NCBI gene;Acc:100517914]	PLEXIN DOMAIN-CONTAINING PROTEIN 1 (PTHR13055:SF10)	1.69036	0.00136593	0.00836675
IZ vs CTRL	ENSSSCG00000024001	PLXNA1	plexin A1 [Source:NCBI gene;Acc:100624579]	PLEXIN-A1 (PTHR22625:SF35)	1.42683	0.000195733	0.00188671
IZ vs CTRL	ENSSSCG00000023483	PLXNA3	plexin A3 [Source:NCBI gene;Acc:100620331]	PLEXIN-A3 (PTHR22625:SF32)	1.31533	0.00261644	0.013886
IZ vs CTRL	ENSSSCG00000011592	PLXND1	plexin D1 [Source:NCBI gene;Acc:100152254]	PLEXIN-D1 (PTHR22625:SF7)	0.869265	0.00174418	0.0101352
IZ vs CTRL	ENSSSCG00000004314	PM20D2	peptidase M20 domain containing 2 [Source:NCBI gene;Acc:100157591]	PEPTIDASE M20 DOMAIN-CONTAINING PROTEIN 2 (PTHR30575:SF0)	-0.90762	0.000150516	0.00155489
IZ vs CTRL	ENSSSCG00000001912	PML	promyelocytic leukemia [Source:NCBI gene;Acc:100157336]	PROTEIN PML (PTHR25462:SF241)	2.1234	0.00545758	0.0244285
IZ vs CTRL	ENSSSCG00000000061	PMM1	phosphomannomutase 1 [Source:NCBI gene;Acc:100151790]	PHOSPHOMANNOMUTASE 1 (PTHR10466:SF1)	1.08472	0.00220744	0.0121054
IZ vs CTRL	ENSSSCG00000015422	PMPCB	peptidase, mitochondrial processing beta subunit [Source:NCBI gene;Acc:100514358]	MITOCHONDRIAL-PROCESSING PEPTIDASE SUBUNIT BETA (PTHR11851:SF103)	-1.14811	2.93883e-07	1.93738e-05
IZ vs CTRL	ENSSSCG00000016045	PMS1	PMS1 homolog 1, mismatch repair system component [Source:NCBI gene;Acc:100513383]	PMS1 PROTEIN HOMOLOG 1-RELATED (PTHR10073:SF43)	-1.36499	2.20148e-09	1.30616e-06
IZ vs CTRL	ENSSSCG00000006535	PMVK	phosphomevalonate kinase [Source:NCBI gene;Acc:100152301]	PHOSPHOMEVALONATE KINASE (PTHR13101:SF1)	-0.930718	0.00315627	0.0160485
IZ vs CTRL	ENSSSCG00000029002	PNKD	PNKD metallo-beta-lactamase domain containing [Source:NCBI gene;Acc:102161004]	HYDROLASE PNKD-RELATED (PTHR11935:SF116)	2.44959	0.000753667	0.00530806
IZ vs CTRL	ENSSSCG00000013762	PODNL1	podocan like 1 [Source:NCBI gene;Acc:100513269]	PODOCAN-LIKE PROTEIN 1 (PTHR45712:SF5)	3.38957	0.000438949	0.00350466
IZ vs CTRL	ENSSSCG00000007244	POFUT1	protein O-fucosyltransferase 1 [Source:NCBI gene;Acc:397627]	GDP-FUCOSE PROTEIN O-FUCOSYLTRANSFERASE 1 (PTHR21420:SF3)	0.781309	0.00854299	0.0346935
IZ vs CTRL	ENSSSCG00000012088	POFUT2	protein O-fucosyltransferase 2 [Source:NCBI gene;Acc:100738385]	GDP-FUCOSE PROTEIN O-FUCOSYLTRANSFERASE 2 (PTHR13398:SF0)	1.14533	0.000581616	0.00436618
IZ vs CTRL	ENSSSCG00000012997	POLA2	DNA polymerase alpha 2, accessory subunit [Source:NCBI gene;Acc:100513971]	DNA POLYMERASE ALPHA SUBUNIT B (PTHR23061:SF12)	0.878973	0.00457108	0.0213028
IZ vs CTRL	ENSSSCG00000028920	POLDIP2	DNA polymerase delta interacting protein 2 [Source:NCBI gene;Acc:100624252]	POLYMERASE DELTA-INTERACTING PROTEIN 2 (PTHR14289:SF16)	-1.16377	1.28596e-06	4.91694e-05
IZ vs CTRL	ENSSSCG00000001683	POLH	DNA polymerase eta [Source:NCBI gene;Acc:100153104]	DNA POLYMERASE ETA (PTHR45873:SF1)	-1.36539	0.00135547	0.008334
IZ vs CTRL	ENSSSCG00000016755	POLM	DNA polymerase mu [Source:NCBI gene;Acc:100515113]	DNA-DIRECTED DNA/RNA POLYMERASE MU (PTHR11276:SF24)	1.50571	0.000154985	0.00158448
IZ vs CTRL	ENSSSCG00000008684	POLN	DNA polymerase nu [Source:NCBI gene;Acc:102157420]	DNA POLYMERASE NU (PTHR10133:SF32)	1.48951	0.0132476	0.0487048
IZ vs CTRL	ENSSSCG00000022955	POLR2B	RNA polymerase II subunit B [Source:NCBI gene;Acc:397001]	DNA-DIRECTED RNA POLYMERASE II SUBUNIT RPB2 (PTHR20856:SF7)	-0.622598	0.000331452	0.00282046
IZ vs CTRL	ENSSSCG00000025454	POLR2C	RNA polymerase II subunit C [Source:NCBI gene;Acc:100620737]	DNA-DIRECTED RNA POLYMERASE II SUBUNIT RPB3 (PTHR11800:SF2)	-0.720431	3.07888e-06	8.8145e-05
IZ vs CTRL	ENSSSCG00000021472	POLR2E	RNA polymerase II subunit E [Source:NCBI gene;Acc:100623333]	DNA-DIRECTED RNA POLYMERASES I, II, AND III SUBUNIT RPABC1 (PTHR10535:SF0)	-0.695861	3.73241e-05	0.000533388
IZ vs CTRL	ENSSSCG00000000116	POLR2F	RNA polymerase II subunit F [Source:NCBI gene;Acc:100737214]	DNA-DIRECTED RNA POLYMERASES I, II, AND III SUBUNIT RPABC2 (PTHR10773:SF12)	-0.739417	0.00176946	0.0102613
IZ vs CTRL	ENSSSCG00000022507	POLR2H	RNA polymerase II subunit H [Source:NCBI gene;Acc:100628241]	DNA-DIRECTED RNA POLYMERASES I, II, AND III SUBUNIT RPABC3 (PTHR10917:SF0)	-0.752911	1.14817e-06	4.58363e-05
IZ vs CTRL	ENSSSCG00000007688	POLR2J	RNA polymerase II subunit J [Source:NCBI gene;Acc:100521614]	DNA-DIRECTED RNA POLYMERASE II SUBUNIT RPB11 (PTHR13946:SF16)	-1.1245	3.34498e-07	2.02074e-05
IZ vs CTRL	ENSSSCG00000026233	POLR3G	RNA polymerase III subunit G [Source:NCBI gene;Acc:100519356]	DNA-DIRECTED RNA POLYMERASE III SUBUNIT RPC7 (PTHR15367:SF3)	1.17858	0.0057552	0.0254435
IZ vs CTRL	ENSSSCG00000011293	POMGNT2	protein O-linked mannose N-acetylglucosaminyltransferase 2 (beta 1,4-) [Source:HGNC Symbol;Acc:HGNC:25902]	PROTEIN O-LINKED-MANNOSE BETA-1,4-N-ACETYLGLUCOSAMINYLTRANSFERASE 2 (PTHR20961:SF105)	1.25021	0.00086627	0.00588495
IZ vs CTRL	ENSSSCG00000006078	POP1	POP1 homolog, ribonuclease P/MRP subunit [Source:NCBI gene;Acc:100739449]	RIBONUCLEASES P/MRP PROTEIN SUBUNIT POP1 (PTHR22731:SF3)	0.971125	0.00586511	0.0257897
IZ vs CTRL	ENSSSCG00000004367	POPDC3	popeye domain containing 3 [Source:NCBI gene;Acc:100151910]	POPEYE DOMAIN-CONTAINING PROTEIN 3 (PTHR12101:SF18)	-1.16424	9.28351e-05	0.00107253
IZ vs CTRL	ENSSSCG00000009361	POSTN	periostin [Source:NCBI gene;Acc:100152401]	PERIOSTIN (PTHR10900:SF12)	3.88994	5.49999e-06	0.000131318
IZ vs CTRL	ENSSSCG00000006310	POU2F1	POU class 2 homeobox 1 [Source:NCBI gene;Acc:397501]	POU DOMAIN, CLASS 2, TRANSCRIPTION FACTOR 1 (PTHR11636:SF47)	0.848917	0.000236241	0.00218184
IZ vs CTRL	ENSSSCG00000030274	PPEF1	protein phosphatase with EF-hand domain 1 [Source:NCBI gene;Acc:100623891]	SERINE/THREONINE-PROTEIN PHOSPHATASE WITH EF-HANDS 1 (PTHR45668:SF1)	0.894264	0.00366499	0.0179658
IZ vs CTRL	ENSSSCG00000008972	PPEF2	protein phosphatase with EF-hand domain 2 [Source:NCBI gene;Acc:100511942]	SERINE/THREONINE-PROTEIN PHOSPHATASE WITH EF-HANDS 2 (PTHR45668:SF2)	-1.80311	0.0105336	0.040903
IZ vs CTRL	ENSSSCG00000008878	PPID	peptidylprolyl isomerase D [Source:NCBI gene;Acc:100515957]	PEPTIDYL-PROLYL CIS-TRANS ISOMERASE D (PTHR11071:SF263)	-0.638858	0.000145153	0.00151364
IZ vs CTRL	ENSSSCG00000010330	PPIF	peptidylprolyl isomerase F [Source:NCBI gene;Acc:100152612]	PEPTIDYL-PROLYL CIS-TRANS ISOMERASE F, MITOCHONDRIAL (PTHR11071:SF408)	-1.94532	5.99043e-09	2.54795e-06
IZ vs CTRL	ENSSSCG00000007927	PPL	periplakin [Source:NCBI gene;Acc:100512773]	PERIPLAKIN (PTHR23169:SF10)	1.98294	0.00144149	0.00871786
IZ vs CTRL	ENSSSCG00000023434	PPM1L	protein phosphatase, Mg2+/Mn2+ dependent 1L [Source:NCBI gene;Acc:100622923]	PROTEIN PHOSPHATASE 1L (PTHR13832:SF571)	-1.3679	0.000136192	0.00144663
IZ vs CTRL	ENSSSCG00000001347	PPP1R10	protein phosphatase 1 regulatory subunit 10 [Source:NCBI gene;Acc:100144450]	SERINE/THREONINE-PROTEIN PHOSPHATASE 1 REGULATORY SUBUNIT 10 (PTHR46557:SF1)	1.06601	8.47065e-05	0.00101002
IZ vs CTRL	ENSSSCG00000004094	PPP1R14C	protein phosphatase 1 regulatory inhibitor subunit 14C [Source:NCBI gene;Acc:100521302]	PROTEIN PHOSPHATASE 1 REGULATORY SUBUNIT 14C (PTHR16188:SF6)	-0.751359	0.000929885	0.0062038
IZ vs CTRL	ENSSSCG00000003155	PPP1R15A	protein phosphatase 1 regulatory subunit 15A [Source:NCBI gene;Acc:100522679]	PROTEIN PHOSPHATASE 1 REGULATORY SUBUNIT 15A (PTHR16489:SF14)	-0.92392	0.000514352	0.00396859
IZ vs CTRL	ENSSSCG00000000298	PPP1R1A	protein phosphatase 1 regulatory inhibitor subunit 1A [Source:NCBI gene;Acc:100621808]	PROTEIN PHOSPHATASE 1 REGULATORY SUBUNIT 1A (PTHR15417:SF4)	-1.52852	0.000491468	0.0038177
IZ vs CTRL	ENSSSCG00000016640	PPP1R3A	protein phosphatase 1 regulatory subunit 3A [Source:NCBI gene;Acc:100518588]	PROTEIN PHOSPHATASE 1 REGULATORY SUBUNIT 3A (PTHR12307:SF2)	-1.69224	3.06746e-06	8.79645e-05
RZ vs CTRL	ENSSSCG00000022797	PPP1R3B	protein phosphatase 1 regulatory subunit 3B [Source:NCBI gene;Acc:100515931]	PROTEIN PHOSPHATASE 1 REGULATORY SUBUNIT 3B (PTHR12307:SF13)	-1.3148	0.000107845	0.0248903
IZ vs CTRL	ENSSSCG00000022797	PPP1R3B	protein phosphatase 1 regulatory subunit 3B [Source:NCBI gene;Acc:100515931]	PROTEIN PHOSPHATASE 1 REGULATORY SUBUNIT 3B (PTHR12307:SF13)	-1.13182	0.000525982	0.00404562
RZ vs CTRL	ENSSSCG00000010464	PPP1R3C	protein phosphatase 1 regulatory subunit 3C [Source:NCBI gene;Acc:641349]	PROTEIN PHOSPHATASE 1 REGULATORY SUBUNIT 3C (PTHR12307:SF15)	-2.41098	9.96738e-09	4.54911e-05
BZ vs CTRL	ENSSSCG00000010464	PPP1R3C	protein phosphatase 1 regulatory subunit 3C [Source:NCBI gene;Acc:641349]	PROTEIN PHOSPHATASE 1 REGULATORY SUBUNIT 3C (PTHR12307:SF15)	-2.09427	1.06906e-07	0.000262775
IZ vs CTRL	ENSSSCG00000010464	PPP1R3C	protein phosphatase 1 regulatory subunit 3C [Source:NCBI gene;Acc:641349]	PROTEIN PHOSPHATASE 1 REGULATORY SUBUNIT 3C (PTHR12307:SF15)	-2.0284	1.78773e-07	1.53798e-05
IZ vs CTRL	ENSSSCG00000015329	PPP1R9A	protein phosphatase 1 regulatory subunit 9A [Source:NCBI gene;Acc:100738652]	NEURABIN-1 (PTHR16154:SF22)	-1.04009	8.4599e-06	0.000179705
IZ vs CTRL	ENSSSCG00000017584	PPP1R9B	protein phosphatase 1 regulatory subunit 9B [Source:NCBI gene;Acc:100516875]	NEURABIN-2 (PTHR16154:SF24)	0.650663	0.00220187	0.0120885
IZ vs CTRL	ENSSSCG00000029538	PPP2R1B	protein phosphatase 2 scaffold subunit Abeta [Source:NCBI gene;Acc:397470]	SERINE/THREONINE-PROTEIN PHOSPHATASE 2A 65 KDA REGULATORY SUBUNIT A BETA ISOFORM (PTHR10648:SF9)	1.01869	0.00201231	0.0113521
IZ vs CTRL	ENSSSCG00000009825	PPTC7	PTC7 protein phosphatase homolog [Source:NCBI gene;Acc:100513685]	PROTEIN PHOSPHATASE PTC7 HOMOLOG (PTHR12320:SF1)	-0.871932	9.62902e-06	0.000197705
IZ vs CTRL	ENSSSCG00000008304	PRADC1	protease associated domain containing 1 [Source:NCBI gene;Acc:100517275]	PROTEASE-ASSOCIATED DOMAIN-CONTAINING PROTEIN 1 (PTHR22702:SF1)	-0.819011	0.000203331	0.0019447
IZ vs CTRL	ENSSSCG00000024810	PRAM1	PML-RARA regulated adaptor molecule 1 [Source:NCBI gene;Acc:100514337]	PML-RARA-REGULATED ADAPTER MOLECULE 1 (PTHR16830:SF11)	1.99566	0.00129337	0.00803491
RZ vs CTRL	ENSSSCG00000014899	PRCP	prolylcarboxypeptidase [Source:NCBI gene;Acc:100515678]	LYSOSOMAL PRO-X CARBOXYPEPTIDASE (PTHR11010:SF38)	-0.928592	0.000164304	0.0321252
IZ vs CTRL	ENSSSCG00000009101	PRDM5	PR/SET domain 5 [Source:NCBI gene;Acc:100522885]	SUBFAMILY NOT NAMED (PTHR24406:SF9)	1.70904	7.78859e-06	0.000169864
IZ vs CTRL	ENSSSCG00000014238	PRDM6	PR/SET domain 6 [Source:NCBI gene;Acc:100524509]	HISTONE-LYSINE N-METHYLTRANSFERASE PRDM6-RELATED (PTHR16515:SF22)	5.28912	0.00647553	0.0278623
IZ vs CTRL	ENSSSCG00000014406	PRELID2	PRELI domain containing 2 [Source:NCBI gene;Acc:100524733]	PRELI DOMAIN-CONTAINING PROTEIN 2 (PTHR11158:SF20)	-1.19973	0.000225175	0.00210221
IZ vs CTRL	ENSSSCG00000015271	PRELP	proline and arginine rich end leucine rich repeat protein [Source:NCBI gene;Acc:100511032]	PROLARGIN (PTHR45712:SF8)	3.86622	8.1217e-09	2.82988e-06
IZ vs CTRL	ENSSSCG00000011495	PRICKLE2	prickle planar cell polarity protein 2 [Source:NCBI gene;Acc:100520050]	PRICKLE-LIKE PROTEIN 2 (PTHR24211:SF18)	-0.830923	0.000166359	0.00166243
IZ vs CTRL	ENSSSCG00000023503	PRKCD	protein kinase C delta [Source:NCBI gene;Acc:100622955]	PROTEIN KINASE C DELTA TYPE (PTHR24356:SF322)	1.7329	1.07732e-06	4.34107e-05
IZ vs CTRL	ENSSSCG00000003256	PRKCG	protein kinase C gamma [Source:NCBI gene;Acc:100518074]	PROTEIN KINASE C GAMMA TYPE (PTHR24356:SF162)	-1.34775	0.00293924	0.0152144
IZ vs CTRL	ENSSSCG00000001975	PRKD1	protein kinase D1 [Source:NCBI gene;Acc:102165436]	SERINE/THREONINE-PROTEIN KINASE D1 (PTHR22968:SF9)	1.78599	0.000209871	0.00199065
IZ vs CTRL	ENSSSCG00000010429	PRKG1	protein kinase cGMP-dependent 1 [Source:NCBI gene;Acc:733640]	SUBFAMILY NOT NAMED (PTHR24353:SF68)	0.849946	0.00602671	0.026332
IZ vs CTRL	ENSSSCG00000003189	PRMT1	protein arginine methyltransferase 1 [Source:NCBI gene;Acc:100286877]	PROTEIN ARGININE N-METHYLTRANSFERASE 1 (PTHR11006:SF54)	-0.652686	2.24819e-05	0.000363556
IZ vs CTRL	ENSSSCG00000002763	PRMT7	protein arginine methyltransferase 7 [Source:NCBI gene;Acc:100517946]	PROTEIN ARGININE N-METHYLTRANSFERASE 7 (PTHR11006:SF4)	-0.727371	0.00105806	0.00689323
IZ vs CTRL	ENSSSCG00000000730	PRMT8	protein arginine methyltransferase 8 [Source:NCBI gene;Acc:100526051]	PROTEIN ARGININE N-METHYLTRANSFERASE 8 (PTHR11006:SF47)	-0.763009	0.0126832	0.0470315
IZ vs CTRL	ENSSSCG00000015584	PROX1	prospero homeobox 1 [Source:NCBI gene;Acc:100169702]	PROSPERO HOMEOBOX PROTEIN 1 (PTHR12198:SF6)	-0.705979	0.00125005	0.00783832
IZ vs CTRL	ENSSSCG00000007790	PRR14	proline rich 14 [Source:NCBI gene;Acc:100514519]	PROLINE-RICH PROTEIN 14 (PTHR14522:SF2)	0.865514	0.0101678	0.0398151
IZ vs CTRL	ENSSSCG00000013292	PRR5L	proline rich 5 like [Source:NCBI gene;Acc:100523837]	PROLINE-RICH PROTEIN 5-LIKE (PTHR32428:SF3)	2.44045	0.000420997	0.00339919
RZ vs CTRL	ENSSSCG00000014252	PRRC1	proline rich coiled-coil 1 [Source:NCBI gene;Acc:100515883]	PROTEIN PRRC1 (PTHR23276:SF2)	1.05383	4.80879e-05	0.013953
IZ vs CTRL	ENSSSCG00000005715	PRRC2B	proline rich coiled-coil 2B [Source:NCBI gene;Acc:100511912]	PROTEIN PRRC2B (PTHR14038:SF4)	1.35056	2.35391e-05	0.000374665
IZ vs CTRL	ENSSSCG00000005680	PRRX2	paired related homeobox 2 [Source:NCBI gene;Acc:100521241]	PAIRED MESODERM HOMEOBOX PROTEIN 2 (PTHR46385:SF3)	3.33042	0.000175508	0.00172955
IZ vs CTRL	ENSSSCG00000014921	PRSS23	serine protease 23 [Source:NCBI gene;Acc:100520683]	SERINE PROTEASE 23 (PTHR15462:SF10)	2.37363	2.41965e-06	7.5558e-05
IZ vs CTRL	ENSSSCG00000004452	PRSS35	serine protease 35 [Source:NCBI gene;Acc:100156168]	INACTIVE SERINE PROTEASE 35 (PTHR15462:SF17)	8.98229	4.17203e-06	0.000108435
IZ vs CTRL	ENSSSCG00000007765	PRSS53	serine protease 53 [Source:NCBI gene;Acc:100511557]	SERINE PROTEASE 53 (PTHR24276:SF61)	5.05896	0.0114985	0.043626
IZ vs CTRL	ENSSSCG00000005287	PSAT1	phosphoserine aminotransferase 1 [Source:NCBI gene;Acc:100154160]	PHOSPHOSERINE AMINOTRANSFERASE (PTHR43247:SF1)	2.34365	0.000192471	0.00186048
IZ vs CTRL	ENSSSCG00000029541	PSD2	pleckstrin and Sec7 domain containing 2 [Source:NCBI gene;Acc:100737524]	PH AND SEC7 DOMAIN-CONTAINING PROTEIN 2 (PTHR10663:SF329)	4.63507	0.00749473	0.0312548
IZ vs CTRL	ENSSSCG00000007034	PSD3	pleckstrin and Sec7 domain containing 3 [Source:NCBI gene;Acc:100623956]	PH AND SEC7 DOMAIN-CONTAINING PROTEIN 3 (PTHR10663:SF337)	1.98839	1.92925e-05	0.000322279
IZ vs CTRL	ENSSSCG00000017913	PSMB6	proteasome 20S subunit beta 6 [Source:NCBI gene;Acc:497065]	PROTEASOME SUBUNIT BETA TYPE-6 (PTHR11599:SF46)	-0.879917	3.1946e-06	8.9231e-05
IZ vs CTRL	ENSSSCG00000013239	PSMC3	proteasome 26S subunit, ATPase 3 [Source:NCBI gene;Acc:100512454]	26S PROTEASOME REGULATORY SUBUNIT 6A (PTHR23073:SF7)	-0.616248	0.000342771	0.00289529
IZ vs CTRL	ENSSSCG00000005038	PSMC6	proteasome 26S subunit, ATPase 6 [Source:NCBI gene;Acc:100154148]	26S PROTEASOME REGULATORY SUBUNIT 10B (PTHR23073:SF31)	-0.652263	4.38947e-05	0.000607605
IZ vs CTRL	ENSSSCG00000014559	PSMD13	proteasome 26S subunit, non-ATPase 13 [Source:NCBI gene;Acc:100517815]	26S PROTEASOME NON-ATPASE REGULATORY SUBUNIT 13 (PTHR10539:SF0)	-0.770216	1.24461e-06	4.78009e-05
IZ vs CTRL	ENSSSCG00000008412	PSME4	proteasome activator subunit 4 [Source:NCBI gene;Acc:100517820]	PROTEASOME ACTIVATOR COMPLEX SUBUNIT 4 (PTHR32170:SF3)	-0.91357	0.000362101	0.00302423
IZ vs CTRL	ENSSSCG00000007556	PSMG3	proteasome assembly chaperone 3 [Source:NCBI gene;Acc:100521490]	PROTEASOME ASSEMBLY CHAPERONE 3 (PTHR31051:SF1)	-0.656075	0.00544755	0.0243899
IZ vs CTRL	ENSSSCG00000001867	PSTPIP1	proline-serine-threonine phosphatase interacting protein 1 [Source:NCBI gene;Acc:100152628]	PROLINE-SERINE-THREONINE PHOSPHATASE-INTERACTING PROTEIN 1 (PTHR23065:SF51)	1.24566	0.00571927	0.0253297
IZ vs CTRL	ENSSSCG00000005466	PTBP3	polypyrimidine tract binding protein 3 [Source:NCBI gene;Acc:768100]	POLYPYRIMIDINE TRACT-BINDING PROTEIN 3 (PTHR15592:SF17)	0.678859	0.000216352	0.00204199
IZ vs CTRL	ENSSSCG00000016975	PTCD2	pentatricopeptide repeat domain 2 [Source:NCBI gene;Acc:100519399]	PENTATRICOPEPTIDE REPEAT-CONTAINING PROTEIN 2, MITOCHONDRIAL (PTHR14700:SF0)	-0.991018	0.00377664	0.0183614
IZ vs CTRL	ENSSSCG00000008225	PTCD3	pentatricopeptide repeat domain 3 [Source:NCBI gene;Acc:100517886]	PENTATRICOPEPTIDE REPEAT DOMAIN-CONTAINING PROTEIN 3, MITOCHONDRIAL (PTHR16276:SF1)	-1.01787	2.59788e-07	1.82675e-05
IZ vs CTRL	ENSSSCG00000006089	PTDSS1	phosphatidylserine synthase 1 [Source:NCBI gene;Acc:100156809]	PHOSPHATIDYLSERINE SYNTHASE 1 (PTHR15362:SF15)	-0.772799	0.00102612	0.00674127
IZ vs CTRL	ENSSSCG00000022655	PTGES2	prostaglandin E synthase 2 [Source:NCBI gene;Acc:100155133]	PROSTAGLANDIN E SYNTHASE 2 (PTHR12782:SF5)	-1.01687	0.000109505	0.00121715
IZ vs CTRL	ENSSSCG00000006735	PTGFRN	prostaglandin F2 receptor inhibitor [Source:NCBI gene;Acc:397023]	PROSTAGLANDIN F2 RECEPTOR NEGATIVE REGULATOR (PTHR12207:SF3)	1.07094	1.09696e-05	0.000219469
IZ vs CTRL	ENSSSCG00000026602	PTGIR	prostaglandin I2 receptor [Source:NCBI gene;Acc:100622305]	PROSTACYCLIN RECEPTOR (PTHR11866:SF7)	4.07659	0.00374948	0.0182735
IZ vs CTRL	ENSSSCG00000007463	PTGIS	prostaglandin I2 synthase [Source:NCBI gene;Acc:100126284]	PROSTACYCLIN SYNTHASE (PTHR24306:SF4)	2.46763	5.38172e-07	2.78909e-05
IZ vs CTRL	ENSSSCG00000005533	PTGS1	prostaglandin-endoperoxide synthase 1 [Source:NCBI gene;Acc:397541]	PROSTAGLANDIN G/H SYNTHASE 1 (PTHR11903:SF6)	1.81643	7.11552e-05	0.000887171
IZ vs CTRL	ENSSSCG00000001660	PTK7	protein tyrosine kinase 7 (inactive) [Source:NCBI gene;Acc:100153873]	INACTIVE TYROSINE-PROTEIN KINASE 7 (PTHR26391:SF15)	2.69208	5.48866e-07	2.81065e-05
IZ vs CTRL	ENSSSCG00000016522	PTN	pleiotrophin [Source:NCBI gene;Acc:397609]	PLEIOTROPHIN (PTHR13850:SF1)	4.66915	1.18014e-05	0.000229841
IZ vs CTRL	ENSSSCG00000007469	PTPN1	protein tyrosine phosphatase non-receptor type 1 [Source:NCBI gene;Acc:396667]	TYROSINE-PROTEIN PHOSPHATASE NON-RECEPTOR TYPE 1 (PTHR46047:SF2)	0.90901	0.00109438	0.00708159
RZ vs CTRL	ENSSSCG00000007469	PTPN1	protein tyrosine phosphatase non-receptor type 1 [Source:NCBI gene;Acc:396667]		1.30152	2.4531e-05	0.0102508
IZ vs CTRL	ENSSSCG00000026655	PTPN13	protein tyrosine phosphatase non-receptor type 13 [Source:NCBI gene;Acc:100521910]	TYROSINE-PROTEIN PHOSPHATASE NON-RECEPTOR TYPE 13 (PTHR46900:SF1)	2.29501	1.64202e-10	3.13918e-07
IZ vs CTRL	ENSSSCG00000015582	PTPN14	protein tyrosine phosphatase non-receptor type 14 [Source:NCBI gene;Acc:100521917]	TYROSINE-PROTEIN PHOSPHATASE NON-RECEPTOR TYPE 14 (PTHR45706:SF6)	1.08966	0.0124309	0.0463457
IZ vs CTRL	ENSSSCG00000015743	PTPN4	protein tyrosine phosphatase non-receptor type 4 [Source:NCBI gene;Acc:100522902]	TYROSINE-PROTEIN PHOSPHATASE NON-RECEPTOR TYPE 4 (PTHR45706:SF7)	-1.35294	1.34147e-07	1.34076e-05
IZ vs CTRL	ENSSSCG00000001878	PTPN9	protein tyrosine phosphatase non-receptor type 9 [Source:NCBI gene;Acc:100513481]	TYROSINE-PROTEIN PHOSPHATASE NON-RECEPTOR TYPE 9 (PTHR19134:SF285)	0.760229	0.00234095	0.012648
IZ vs CTRL	ENSSSCG00000005194	PTPRD	protein tyrosine phosphatase receptor type D [Source:NCBI gene;Acc:100627072]	DOWN SYNDROME CELL ADHESION MOLECULE HOMOLOG (PTHR13817:SF68)	1.95013	0.000180622	0.00176779
IZ vs CTRL	ENSSSCG00000010755	PTPRE	protein tyrosine phosphatase receptor type E [Source:NCBI gene;Acc:100155079]	RECEPTOR-TYPE TYROSINE-PROTEIN PHOSPHATASE EPSILON (PTHR19134:SF499)	1.71366	0.000311957	0.00270007
IZ vs CTRL	ENSSSCG00000011485	PTPRG	protein tyrosine phosphatase receptor type G [Source:NCBI gene;Acc:100153595]	RECEPTOR-TYPE TYROSINE-PROTEIN PHOSPHATASE GAMMA (PTHR19134:SF468)	0.608206	0.0074949	0.0312548
IZ vs CTRL	ENSSSCG00000023709	PTPRJ	protein tyrosine phosphatase receptor type J [Source:NCBI gene;Acc:100524973]	RECEPTOR-TYPE TYROSINE-PROTEIN PHOSPHATASE ETA (PTHR19134:SF211)	0.845321	9.37387e-06	0.000193854
IZ vs CTRL	ENSSSCG00000028612	PTPRS	protein tyrosine phosphatase receptor type S [Source:NCBI gene;Acc:106509452]	RECEPTOR-TYPE TYROSINE-PROTEIN PHOSPHATASE S (PTHR19134:SF472)	2.16753	1.66981e-06	5.88745e-05
IZ vs CTRL	ENSSSCG00000029570	PXDN	peroxidasin [Source:NCBI gene;Acc:100516076]	PEROXIDASIN HOMOLOG (PTHR11475:SF75)	1.01721	0.0084035	0.0342872
RZ vs CTRL	ENSSSCG00000011670	PXYLP1	2-phosphoxylose phosphatase 1 [Source:NCBI gene;Acc:100515055]	2-PHOSPHOXYLOSE PHOSPHATASE 1 (PTHR11567:SF125)	-1.31988	0.000311471	0.0496219
IZ vs CTRL	ENSSSCG00000011670	PXYLP1	2-phosphoxylose phosphatase 1 [Source:NCBI gene;Acc:100515055]	2-PHOSPHOXYLOSE PHOSPHATASE 1 (PTHR11567:SF125)	-1.0792	0.00203175	0.0114355
IZ vs CTRL	ENSSSCG00000010533	PYROXD2	pyridine nucleotide-disulphide oxidoreductase domain 2 [Source:NCBI gene;Acc:100155159]	PYRIDINE NUCLEOTIDE-DISULFIDE OXIDOREDUCTASE DOMAIN-CONTAINING PROTEIN 2 (PTHR10668:SF103)	-0.997678	0.0104713	0.0406979
IZ vs CTRL	ENSSSCG00000004374	QRSL1	glutaminyl-tRNA amidotransferase subunit QRSL1 [Source:NCBI gene;Acc:100627457]	GLUTAMYL-TRNA(GLN) AMIDOTRANSFERASE SUBUNIT A, MITOCHONDRIAL (PTHR11895:SF7)	-0.883415	1.7831e-05	0.000303163
IZ vs CTRL	ENSSSCG00000015535	QSOX1	quiescin sulfhydryl oxidase 1 [Source:NCBI gene;Acc:100620285]	SULFHYDRYL OXIDASE 1 (PTHR22897:SF6)	0.995877	0.000369481	0.00307645
IZ vs CTRL	ENSSSCG00000017747	RAB11FIP4	RAB11 family interacting protein 4 [Source:NCBI gene;Acc:100524645]	RAB11 FAMILY-INTERACTING PROTEIN 4 (PTHR15726:SF5)	5.34495	0.00242768	0.0130314
IZ vs CTRL	ENSSSCG00000006564	RAB13	RAB13, member RAS oncogene family [Source:NCBI gene;Acc:100154707]	RAS-RELATED PROTEIN RAB-13 (PTHR24073:SF510)	2.00867	1.52759e-06	5.53342e-05
IZ vs CTRL	ENSSSCG00000029539	RAB23	RAB23, member RAS oncogene family [Source:NCBI gene;Acc:100155623]	RAS-RELATED PROTEIN RAB-23 (PTHR24073:SF209)	1.05234	1.47427e-05	0.000267577
IZ vs CTRL	ENSSSCG00000026269	RAB29	RAB29, member RAS oncogene family [Source:NCBI gene;Acc:100626414]	RAS-RELATED PROTEIN RAB-7L1 (PTHR24073:SF315)	-0.699055	0.0028082	0.0146729
IZ vs CTRL	ENSSSCG00000017769	RAB34	RAB34, member RAS oncogene family [Source:NCBI gene;Acc:100144491]	RAS-RELATED PROTEIN RAB-34 (PTHR24073:SF468)	1.73706	0.000288147	0.0025556
IZ vs CTRL	ENSSSCG00000013897	RAB3A	RAB3A, member RAS oncogene family [Source:NCBI gene;Acc:100144498]	RAS-RELATED PROTEIN RAB-3A (PTHR24073:SF532)	-0.867844	0.000404152	0.00330035
IZ vs CTRL	ENSSSCG00000021036	RAB3B	RAB3B, member RAS oncogene family [Source:NCBI gene;Acc:100514585]	RAS-RELATED PROTEIN RAB-3B (PTHR24073:SF396)	8.27819	0.000119942	0.00130864
IZ vs CTRL	ENSSSCG00000015695	RAB3GAP1	RAB3 GTPase activating protein catalytic subunit 1 [Source:NCBI gene;Acc:100152771]	RAB3 GTPASE-ACTIVATING PROTEIN CATALYTIC SUBUNIT (PTHR21422:SF9)	-0.760002	0.000414314	0.003361
IZ vs CTRL	ENSSSCG00000013074	RAB3IL1	RAB3A interacting protein like 1 [Source:NCBI gene;Acc:100739680]	GUANINE NUCLEOTIDE EXCHANGE FACTOR FOR RAB-3A (PTHR14430:SF5)	1.45235	0.00200254	0.0113081
IZ vs CTRL	ENSSSCG00000000500	RAB3IP	RAB3A interacting protein [Source:NCBI gene;Acc:100152578]	RAB-3A-INTERACTING PROTEIN (PTHR14430:SF2)	-1.2656	7.68249e-05	0.000942159
IZ vs CTRL	ENSSSCG00000001566	RAB44	RAB44, member RAS oncogene family [Source:NCBI gene;Acc:100153789]	RAS-RELATED PROTEIN RAB-44 (PTHR24073:SF519)	3.43008	0.00608556	0.026542
IZ vs CTRL	ENSSSCG00000020743	RABGAP1	RAB GTPase activating protein 1 [Source:NCBI gene;Acc:100155286]	RAB GTPASE-ACTIVATING PROTEIN 1-LIKE (PTHR47219:SF3)	-0.948144	5.03053e-07	2.6585e-05
IZ vs CTRL	ENSSSCG00000015499	RABGAP1L	RAB GTPase activating protein 1 like [Source:NCBI gene;Acc:100519968]	RAB GTPASE-ACTIVATING PROTEIN 1-LIKE (PTHR47219:SF3)	-0.688856	0.00294897	0.0152432
IZ vs CTRL	ENSSSCG00000016826	RAD1	RAD1 checkpoint DNA exonuclease [Source:NCBI gene;Acc:100513318]	CELL CYCLE CHECKPOINT PROTEIN RAD1 (PTHR10870:SF0)	-0.998929	0.00213911	0.0118502
IZ vs CTRL	ENSSSCG00000016960	RAD17	RAD17 checkpoint clamp loader component [Source:NCBI gene;Acc:100515763]	CELL CYCLE CHECKPOINT PROTEIN RAD17 (PTHR12172:SF0)	-0.663872	0.000203731	0.00194745
IZ vs CTRL	ENSSSCG00000013747	RAD23A	RAD23 homolog A, nucleotide excision repair protein [Source:NCBI gene;Acc:100524483]	UV EXCISION REPAIR PROTEIN RAD23 HOMOLOG A (PTHR10621:SF29)	-0.758044	6.65261e-06	0.000149823
IZ vs CTRL	ENSSSCG00000026989	RAD51D	RAD51 paralog D [Source:HGNC Symbol;Acc:HGNC:9823]	DNA REPAIR PROTEIN RAD51 HOMOLOG 4 (PTHR46457:SF1)	1.13457	0.00838081	0.0342275
IZ vs CTRL	ENSSSCG00000009824	RAD9B	RAD9 checkpoint clamp component B [Source:NCBI gene;Acc:100738069]	CELL CYCLE CHECKPOINT CONTROL PROTEIN RAD9B (PTHR15237:SF2)	-1.54646	0.000151539	0.00155899
IZ vs CTRL	ENSSSCG00000007575	RADIL	Rap associating with DIL domain [Source:NCBI gene;Acc:100511556]	RAS-ASSOCIATING AND DILUTE DOMAIN-CONTAINING PROTEIN (PTHR16027:SF3)	2.51421	0.000456148	0.00360553
IZ vs CTRL	ENSSSCG00000024453	RAF1	Raf-1 proto-oncogene, serine/threonine kinase [Source:NCBI gene;Acc:100737448]	SUBFAMILY NOT NAMED (PTHR23257:SF763)	-0.718754	0.00011262	0.00124294
IZ vs CTRL	ENSSSCG00000017000	RANBP17	RAN binding protein 17 [Source:NCBI gene;Acc:100526145]	RAN-BINDING PROTEIN 17 (PTHR12596:SF8)	0.824117	0.00102454	0.00673346
IZ vs CTRL	ENSSSCG00000016838	RANBP3L	RAN binding protein 3 like [Source:NCBI gene;Acc:100517433]	RAN-BINDING PROTEIN 3-LIKE (PTHR23138:SF88)	2.50818	3.37048e-06	9.20516e-05
IZ vs CTRL	ENSSSCG00000005204	RANBP6	RAN binding protein 6 [Source:NCBI gene;Acc:100518819]	RAN-BINDING PROTEIN 6 (PTHR10527:SF16)	-0.628288	6.61984e-05	0.000838741
IZ vs CTRL	ENSSSCG00000001056	RANBP9	RAN binding protein 9 [Source:NCBI gene;Acc:100153339]	RAN-BINDING PROTEIN 9 (PTHR12864:SF56)	-0.709087	0.00705279	0.0298305
IZ vs CTRL	ENSSSCG00000015959	RAPGEF4	Rap guanine nucleotide exchange factor 4 [Source:NCBI gene;Acc:100511786]	RAP GUANINE NUCLEOTIDE EXCHANGE FACTOR 4 (PTHR23113:SF175)	-1.12233	1.06795e-05	0.000214914
IZ vs CTRL	ENSSSCG00000004303	RARS2	arginyl-tRNA synthetase 2, mitochondrial [Source:NCBI gene;Acc:100518457]	ARGININE--TRNA LIGASE, MITOCHONDRIAL-RELATED (PTHR11956:SF1)	-0.650921	8.18041e-05	0.000982297
IZ vs CTRL	ENSSSCG00000011672	RASA2	RAS p21 protein activator 2 [Source:NCBI gene;Acc:100515414]	RAS GTPASE-ACTIVATING PROTEIN 2 (PTHR10194:SF21)	0.858337	0.00029832	0.00262016
IZ vs CTRL	ENSSSCG00000009567	RASA3	RAS p21 protein activator 3 [Source:NCBI gene;Acc:100519683]	RAS GTPASE-ACTIVATING PROTEIN 3 (PTHR10194:SF53)	1.14721	0.00201955	0.0113854
IZ vs CTRL	ENSSSCG00000014011	RASGEF1C	RasGEF domain family member 1C [Source:NCBI gene;Acc:100518360]	RAS-GEF DOMAIN-CONTAINING FAMILY MEMBER 1C (PTHR23113:SF186)	2.93388	0.00044953	0.00357833
IZ vs CTRL	ENSSSCG00000008509	RASGRP3	RAS guanyl releasing protein 3 [Source:NCBI gene;Acc:100511446]	RAS GUANYL-RELEASING PROTEIN 3 (PTHR23113:SF178)	-1.15569	0.00129179	0.00802985
IZ vs CTRL	ENSSSCG00000002960	RASGRP4	RAS guanyl releasing protein 4 [Source:NCBI gene;Acc:100516199]	RAS GUANYL-RELEASING PROTEIN 4 (PTHR23113:SF157)	1.84814	0.0038865	0.0187577
IZ vs CTRL	ENSSSCG00000008835	RASL11B	RAS like family 11 member B [Source:NCBI gene;Acc:100521670]	RAS-LIKE PROTEIN FAMILY MEMBER 11B (PTHR45704:SF6)	1.38768	0.00123874	0.00779861
IZ vs CTRL	ENSSSCG00000022060	RASSF10	Ras association domain family member 10 [Source:NCBI gene;Acc:100625955]	RAS ASSOCIATION DOMAIN-CONTAINING PROTEIN 10 (PTHR15286:SF13)	5.1824	0.00679932	0.028972
IZ vs CTRL	ENSSSCG00000013650	RAVER1	ribonucleoprotein, PTB binding 1 [Source:HGNC Symbol;Acc:HGNC:30296]	RIBONUCLEOPROTEIN PTB-BINDING 1 (PTHR23189:SF46)	1.10578	0.00167495	0.00980243
IZ vs CTRL	ENSSSCG00000028423	RBBP4	RB binding protein 4, chromatin remodeling factor [Source:NCBI gene;Acc:100620677]	HISTONE-BINDING PROTEIN RBBP4 (PTHR22850:SF90)	-0.633317	0.000229446	0.00212936
IZ vs CTRL	ENSSSCG00000005773	RBFA	ribosome binding factor A [Source:NCBI gene;Acc:100158215]	RIBOSOME-BINDING FACTOR A, MITOCHONDRIAL-RELATED (PTHR14725:SF0)	-0.970153	2.45005e-07	1.81705e-05
IZ vs CTRL	ENSSSCG00000007917	RBFOX1	RNA binding fox-1 homolog 1 [Source:NCBI gene;Acc:100522863]	RNA BINDING PROTEIN FOX-1 HOMOLOG 1 (PTHR15597:SF26)	-1.16764	0.000341009	0.00288467
IZ vs CTRL	ENSSSCG00000011420	RBM15B	RNA binding motif protein 15B [Source:NCBI gene;Acc:100519215]	RBM14-RBM4 READTHROUGH-RELATED (PTHR23189:SF40)	0.804217	0.000241172	0.00222023
IZ vs CTRL	ENSSSCG00000007504	RBM38	RNA binding motif protein 38 [Source:NCBI gene;Acc:100125973]	RNA-BINDING PROTEIN 38 (PTHR15241:SF250)	-1.50309	0.000319562	0.00275057
IZ vs CTRL	ENSSSCG00000011664	RBP1	retinol binding protein 1 [Source:NCBI gene;Acc:100156666]	RETINOL-BINDING PROTEIN 1 (PTHR11955:SF56)	2.32655	1.48073e-08	4.17663e-06
IZ vs CTRL	ENSSSCG00000022155	RBPJ	recombination signal binding protein for immunoglobulin kappa J region [Source:NCBI gene;Acc:100518262]	RECOMBINING BINDING PROTEIN SUPPRESSOR OF HAIRLESS (PTHR10665:SF3)	0.724933	0.000342602	0.00289529
IZ vs CTRL	ENSSSCG00000015846	RBPMS	RNA binding protein, mRNA processing factor [Source:NCBI gene;Acc:100514545]	RNA-BINDING PROTEIN WITH MULTIPLE SPLICING (PTHR10501:SF25)	-0.715969	0.000541179	0.0041209
IZ vs CTRL	ENSSSCG00000001716	RCAN2	regulator of calcineurin 2 [Source:NCBI gene;Acc:100738282]	CALCIPRESSIN-2 (PTHR10300:SF5)	-0.968409	0.000372245	0.00309413
IZ vs CTRL	ENSSSCG00000005217	RCL1	RNA terminal phosphate cyclase like 1 [Source:NCBI gene;Acc:100154484]	RNA 3'-TERMINAL PHOSPHATE CYCLASE-LIKE PROTEIN (PTHR11096:SF1)	1.07823	5.90409e-05	0.000767264
IZ vs CTRL	ENSSSCG00000024823	RCN3	reticulocalbin 3 [Source:NCBI gene;Acc:100518493]	RETICULOCALBIN-3 (PTHR10827:SF47)	3.22053	3.21799e-08	6.43822e-06
IZ vs CTRL	ENSSSCG00000028293	RCOR3	REST corepressor 3 [Source:NCBI gene;Acc:100623040]	REST COREPRESSOR 3 (PTHR16089:SF13)	-0.710461	0.000252986	0.00231045
IZ vs CTRL	ENSSSCG00000008608	RDH14	retinol dehydrogenase 14 [Source:NCBI gene;Acc:100516970]	RETINOL DEHYDROGENASE 14 (PTHR24320:SF189)	-0.640748	0.00322752	0.0163283
IZ vs CTRL	ENSSSCG00000002001	REC8	REC8 meiotic recombination protein [Source:NCBI gene;Acc:100152822]	MEIOTIC RECOMBINATION PROTEIN REC8 HOMOLOG (PTHR12585:SF27)	1.70545	0.00524366	0.023724
IZ vs CTRL	ENSSSCG00000005338	RECK	reversion inducing cysteine rich protein with kazal motifs [Source:NCBI gene;Acc:100519638]	REVERSION-INDUCING CYSTEINE-RICH PROTEIN WITH KAZAL MOTIFS (PTHR13487:SF3)	1.43236	6.5258e-06	0.000147741
IZ vs CTRL	ENSSSCG00000023710	REEP1	receptor accessory protein 1 [Source:NCBI gene;Acc:100522432]	RECEPTOR EXPRESSION-ENHANCING PROTEIN 1 (PTHR12300:SF33)	-0.927238	0.00196664	0.0111529
IZ vs CTRL	ENSSSCG00000026387	REEP6	receptor accessory protein 6 [Source:NCBI gene;Acc:100626712]	RECEPTOR EXPRESSION-ENHANCING PROTEIN 6 (PTHR12300:SF133)	-1.48052	0.000710591	0.00507987
IZ vs CTRL	ENSSSCG00000008388	REL	REL proto-oncogene, NF-kB subunit [Source:NCBI gene;Acc:100525104]	PROTO-ONCOGENE C-REL (PTHR24169:SF4)	1.2973	0.0108895	0.0419138
IZ vs CTRL	ENSSSCG00000014825	RELT	RELT TNF receptor [Source:NCBI gene;Acc:100515961]	TUMOR NECROSIS FACTOR RECEPTOR SUPERFAMILY MEMBER 19L (PTHR47397:SF1)	2.62188	0.00598088	0.026165
IZ vs CTRL	ENSSSCG00000012150	REPS2	RALBP1 associated Eps domain containing 2 [Source:NCBI gene;Acc:100738275]	RALBP1-ASSOCIATED EPS DOMAIN-CONTAINING PROTEIN 2 (PTHR11216:SF64)	2.22501	0.00388175	0.0187437
RZ vs CTRL	ENSSSCG00000008893	REST	RE1-silencing transcription factor		-0.697039	0.000216426	0.0379983
IZ vs CTRL	ENSSSCG00000016792	RETREG1	reticulophagy regulator 1 [Source:NCBI gene;Acc:100625174]	RETICULOPHAGY REGULATOR 1 (PTHR28659:SF3)	-1.27563	0.00144371	0.00872821
IZ vs CTRL	ENSSSCG00000007855	REXO5	RNA exonuclease 5 [Source:NCBI gene;Acc:100512042]	RNA EXONUCLEASE 5 (PTHR12801:SF82)	1.01966	0.00152119	0.00909756
IZ vs CTRL	ENSSSCG00000009349	RFC3	replication factor C subunit 3 [Source:NCBI gene;Acc:100156440]	REPLICATION FACTOR C SUBUNIT 3 (PTHR11669:SF1)	-0.787963	0.00533247	0.0240133
IZ vs CTRL	ENSSSCG00000002715	RFWD3	ring finger and WD repeat domain 3 [Source:NCBI gene;Acc:100736590]	E3 UBIQUITIN-PROTEIN LIGASE RFWD3 (PTHR16047:SF7)	0.769827	0.00213918	0.0118502
IZ vs CTRL	ENSSSCG00000006625	RFX5	regulatory factor X5 [Source:NCBI gene;Acc:100517711]	DNA-BINDING PROTEIN RFX5 (PTHR12619:SF18)	0.674032	0.0021701	0.0119676
IZ vs CTRL	ENSSSCG00000014039	RGS14	regulator of G protein signaling 14 [Source:NCBI gene;Acc:100524790]	REGULATOR OF G-PROTEIN SIGNALING 14 (PTHR45945:SF2)	1.5949	0.00716392	0.0301892
IZ vs CTRL	ENSSSCG00000006069	RGS22	regulator of G protein signaling 22 [Source:NCBI gene;Acc:100154772]	REGULATOR OF G-PROTEIN SIGNALING 22 (PTHR46583:SF1)	2.16799	0.000416388	0.00337147
IZ vs CTRL	ENSSSCG00000010840	RGS7	regulator of G protein signaling 7 [Source:NCBI gene;Acc:100521858]	REGULATOR OF G-PROTEIN SIGNALING 7 (PTHR45746:SF7)	-0.673154	0.00777047	0.0321314
IZ vs CTRL	ENSSSCG00000007968	RHBDF1	rhomboid 5 homolog 1 [Source:NCBI gene;Acc:100517883]	INACTIVE RHOMBOID PROTEIN 1 (PTHR45965:SF1)	1.02462	0.00042731	0.00343886
IZ vs CTRL	ENSSSCG00000023362	RHBDF2	rhomboid 5 homolog 2 [Source:NCBI gene;Acc:100517601]	INACTIVE RHOMBOID PROTEIN 2 (PTHR45965:SF2)	2.49327	0.00745211	0.0311216
IZ vs CTRL	ENSSSCG00000003651	RHBDL2	rhomboid like 2 [Source:NCBI gene;Acc:100514296]	RHOMBOID-RELATED PROTEIN 2 (PTHR45840:SF6)	2.81942	0.00448133	0.0209698
IZ vs CTRL	ENSSSCG00000008794	RHOH	ras homolog family member H [Source:NCBI gene;Acc:100513215]	RHO-RELATED GTP-BINDING PROTEIN RHOH (PTHR24072:SF163)	1.41214	0.00466406	0.0216291
IZ vs CTRL	ENSSSCG00000017735	RHOT1	ras homolog family member T1 [Source:NCBI gene;Acc:100523466]	MITOCHONDRIAL RHO GTPASE 1 (PTHR24072:SF124)	-1.00667	1.91642e-07	1.5777e-05
IZ vs CTRL	ENSSSCG00000022312	RHPN2	rhophilin Rho GTPase binding protein 2 [Source:NCBI gene;Acc:100620673]	RHOPHILIN-2-RELATED (PTHR23031:SF5)	1.76072	0.00395423	0.0190268
IZ vs CTRL	ENSSSCG00000006079	RIDA	reactive intermediate imine deaminase A homolog [Source:NCBI gene;Acc:100158002]	2-IMINOBUTANOATE/2-IMINOPROPANOATE DEAMINASE (PTHR11803:SF39)	-1.17806	0.000175101	0.00172851
IZ vs CTRL	ENSSSCG00000009773	RILPL1	Rab interacting lysosomal protein like 1 [Source:NCBI gene;Acc:100152494]	RILP-LIKE PROTEIN 1 (PTHR21502:SF6)	-0.793638	0.000150821	0.00155577
IZ vs CTRL	ENSSSCG00000000665	RIMKLB	ribosomal modification protein rimK like family member B [Source:NCBI gene;Acc:100152915]	BETA-CITRYLGLUTAMATE SYNTHASE B (PTHR21621:SF5)	2.86743	1.59343e-05	0.00028022
IZ vs CTRL	ENSSSCG00000004280	RIMS1	regulating synaptic membrane exocytosis 1 [Source:NCBI gene;Acc:100157596]	REGULATING SYNAPTIC MEMBRANE EXOCYTOSIS PROTEIN 1 (PTHR12157:SF19)	-1.29761	8.40439e-07	3.69836e-05
IZ vs CTRL	ENSSSCG00000022692	RINL	Ras and Rab interactor like [Source:NCBI gene;Acc:102163514]	RAS AND RAB INTERACTOR-LIKE PROTEIN (PTHR23101:SF72)	2.49745	0.000405608	0.00330753
IZ vs CTRL	ENSSSCG00000001009	RIPK1	receptor interacting serine/threonine kinase 1 [Source:NCBI gene;Acc:100524751]	RECEPTOR-INTERACTING SERINE/THREONINE-PROTEIN KINASE 1 (PTHR44329:SF6)	1.48761	0.00154667	0.00920829
IZ vs CTRL	ENSSSCG00000001987	RIPK3	receptor interacting serine/threonine kinase 3 [Source:NCBI gene;Acc:100153263]	RECEPTOR-INTERACTING SERINE/THREONINE-PROTEIN KINASE 3 (PTHR23257:SF723)	1.18323	0.000627104	0.00463317
IZ vs CTRL	ENSSSCG00000012083	RIPK4	receptor interacting serine/threonine kinase 4 [Source:NCBI gene;Acc:100518276]	RECEPTOR-INTERACTING SERINE/THREONINE-PROTEIN KINASE 4 (PTHR24198:SF65)	-3.88312	0.00628578	0.0272015
IZ vs CTRL	ENSSSCG00000001097	RIPOR2	RHO family interacting cell polarization regulator 2 [Source:NCBI gene;Acc:100154661]	RHO FAMILY-INTERACTING CELL POLARIZATION REGULATOR 2 (PTHR15829:SF2)	-0.994602	0.000799917	0.00555199
RZ vs CTRL	ENSSSCG00000023991	RIT1	Ras like without CAAX 1 [Source:NCBI gene;Acc:100155905]	GTP-BINDING PROTEIN RIT1 (PTHR24070:SF208)	-0.774364	0.000193006	0.0360963
IZ vs CTRL	ENSSSCG00000006136	RMDN1	regulator of microtubule dynamics 1 [Source:NCBI gene;Acc:100156087]	REGULATOR OF MICROTUBULE DYNAMICS PROTEIN 1 (PTHR16056:SF34)	-1.37417	6.27447e-07	3.05832e-05
IZ vs CTRL	ENSSSCG00000004089	RMND1	required for meiotic nuclear division 1 homolog [Source:NCBI gene;Acc:100156656]	REQUIRED FOR MEIOTIC NUCLEAR DIVISION PROTEIN 1 HOMOLOG (PTHR16255:SF1)	-0.895871	5.93475e-05	0.000768925
RZ vs CTRL	ENSSSCG00000018700	RNase_MRP	RNase MRP [Source:RFAM;Acc:RF00030]		-3.51848	8.89509e-08	0.000255082
BZ vs CTRL	ENSSSCG00000018700	RNase_MRP	RNase MRP [Source:RFAM;Acc:RF00030]		-3.3072	2.08702e-07	0.000359093
IZ vs CTRL	ENSSSCG00000018700	RNase_MRP	RNase MRP [Source:RFAM;Acc:RF00030]		-2.77143	2.22159e-06	7.15462e-05
IZ vs CTRL	ENSSSCG00000012979	RNASEH2C	ribonuclease H2 subunit C [Source:NCBI gene;Acc:100517142]	RIBONUCLEASE H2 SUBUNIT C (PTHR47063:SF1)	-0.645937	0.00337855	0.0169036
RZ vs CTRL	ENSSSCG00000020439	RNASEP_NUC	Nuclear RNase P [Source:RFAM;Acc:RF00009]		-1.01149	6.28782e-06	0.00416109
BZ vs CTRL	ENSSSCG00000020439	RNASEP_NUC	Nuclear RNase P [Source:RFAM;Acc:RF00009]		-0.809056	0.000121435	0.0354138
IZ vs CTRL	ENSSSCG00000003729	RNF125	ring finger protein 125 [Source:NCBI gene;Acc:100517591]	E3 UBIQUITIN-PROTEIN LIGASE RNF125 (PTHR46016:SF2)	0.762454	0.000362254	0.00302423
IZ vs CTRL	ENSSSCG00000008646	RNF144A	ring finger protein 144A [Source:NCBI gene;Acc:100514456]	E3 UBIQUITIN-PROTEIN LIGASE RNF144A (PTHR11685:SF99)	1.45676	0.000853794	0.00583878
IZ vs CTRL	ENSSSCG00000017043	RNF145	ring finger protein 145 [Source:NCBI gene;Acc:100520283]	RING FINGER PROTEIN 145 (PTHR22763:SF167)	0.697348	0.0015717	0.00931542
IZ vs CTRL	ENSSSCG00000009053	RNF150	ring finger protein 150 [Source:NCBI gene;Acc:100624789]	E3 UBIQUITIN-PROTEIN LIGASE RNF130 (PTHR22765:SF40)	-1.21765	0.000323818	0.00277748
IZ vs CTRL	ENSSSCG00000021822	RNF169	ring finger protein 169 [Source:NCBI gene;Acc:100739168]	E3 UBIQUITIN-PROTEIN LIGASE RNF169 (PTHR23328:SF2)	0.94886	0.0100282	0.0393938
IZ vs CTRL	ENSSSCG00000016941	RNF180	ring finger protein 180 [Source:NCBI gene;Acc:100526254]	E3 UBIQUITIN-PROTEIN LIGASE RNF180 (PTHR46717:SF1)	-0.721374	0.0039465	0.0190046
IZ vs CTRL	ENSSSCG00000010024	RNF185	ring finger protein 185 [Source:HGNC Symbol;Acc:HGNC:26783]	E3 UBIQUITIN-PROTEIN LIGASE RNF185 (PTHR12313:SF13)	-0.847827	1.60567e-05	0.000280915
BZ vs CTRL	ENSSSCG00000010024	RNF185	ring finger protein 185 [Source:HGNC Symbol;Acc:HGNC:26783]	E3 UBIQUITIN-PROTEIN LIGASE RNF185 (PTHR12313:SF13)	-0.748345	8.52248e-05	0.0287525
RZ vs CTRL	ENSSSCG00000010024	RNF185	ring finger protein 185 [Source:HGNC Symbol;Acc:HGNC:26783]	E3 UBIQUITIN-PROTEIN LIGASE RNF185 (PTHR12313:SF13)	-0.74176	9.53609e-05	0.0227886
IZ vs CTRL	ENSSSCG00000003368	RNF207	ring finger protein 207 [Source:NCBI gene;Acc:100515143]	RING FINGER PROTEIN 207 (PTHR22635:SF0)	-1.17659	3.8221e-05	0.000543496
IZ vs CTRL	ENSSSCG00000021149	RNF217	ring finger protein 217 [Source:NCBI gene;Acc:100738102]	E3 UBIQUITIN-PROTEIN LIGASE RNF217-RELATED (PTHR11685:SF305)	1.02723	0.000458453	0.00361841
IZ vs CTRL	ENSSSCG00000015117	RNF26	ring finger protein 26 [Source:NCBI gene;Acc:100738035]	E3 UBIQUITIN-PROTEIN LIGASE RNF26 (PTHR22696:SF1)	0.924011	0.000412615	0.00335196
IZ vs CTRL	ENSSSCG00000029774	RNF7	ring finger protein 7 [Source:NCBI gene;Acc:100514874]	RING-BOX PROTEIN 2 (PTHR11210:SF27)	-0.987139	1.35051e-06	5.11184e-05
IZ vs CTRL	ENSSSCG00000001578	RNF8	cap methyltransferase 1 [Source:NCBI gene;Acc:100154061]	E3 UBIQUITIN-PROTEIN LIGASE RNF8 (PTHR15067:SF4)	-0.711049	0.00529373	0.0238877
IZ vs CTRL	ENSSSCG00000012001	ROBO1	roundabout guidance receptor 1 [Source:NCBI gene;Acc:100517310]	ROUNDABOUT HOMOLOG 2 (PTHR44170:SF9)	3.70269	1.33511e-06	5.07105e-05
IZ vs CTRL	ENSSSCG00000009593	ROR2	receptor tyrosine kinase like orphan receptor 2 [Source:NCBI gene;Acc:100154208]	TYROSINE-PROTEIN KINASE TRANSMEMBRANE RECEPTOR ROR2 (PTHR24416:SF132)	3.58257	0.000322931	0.00277125
IZ vs CTRL	ENSSSCG00000026427	RORC	RAR related orphan receptor C [Source:NCBI gene;Acc:100622477]	NUCLEAR RECEPTOR ROR-GAMMA (PTHR45805:SF1)	-1.46224	7.45218e-05	0.000919155
IZ vs CTRL	ENSSSCG00000026978	ROS1	ROS proto-oncogene 1, receptor tyrosine kinase [Source:NCBI gene;Acc:100156931]	PROTO-ONCOGENE TYROSINE-PROTEIN KINASE ROS (PTHR24416:SF527)	-2.5078	3.17973e-05	0.000469921
IZ vs CTRL	ENSSSCG00000027701	RP2	RP2 activator of ARL3 GTPase [Source:NCBI gene;Acc:100622983]	PROTEIN XRP2 (PTHR15440:SF0)	0.918998	0.00233065	0.0126171
IZ vs CTRL	ENSSSCG00000006903	RPAP2	RNA polymerase II associated protein 2 [Source:NCBI gene;Acc:100517893]	RNA POLYMERASE II SUBUNIT B1 CTD PHOSPHATASE RPAP2-RELATED (PTHR14732:SF0)	-0.75347	2.55157e-05	0.00039741
IZ vs CTRL	ENSSSCG00000008207	RPIA	ribose 5-phosphate isomerase A [Source:NCBI gene;Acc:100038014]	RIBOSE-5-PHOSPHATE ISOMERASE (PTHR11934:SF0)	-0.655459	0.00277531	0.0145452
IZ vs CTRL	ENSSSCG00000010460	RPP30	ribonuclease P/MRP subunit p30 [Source:NCBI gene;Acc:100156540]	RIBONUCLEASE P PROTEIN SUBUNIT P30 (PTHR13031:SF0)	-0.637661	2.45078e-05	0.000387575
IZ vs CTRL	ENSSSCG00000027700	RPRD1A	regulation of nuclear pre-mRNA domain containing 1A [Source:NCBI gene;Acc:100621319]	REGULATION OF NUCLEAR PRE-MRNA DOMAIN-CONTAINING PROTEIN 1A (PTHR12460:SF2)	-0.6231	0.000541939	0.00412411
IZ vs CTRL	ENSSSCG00000003558	RPS6KA1	ribosomal protein S6 kinase A1 [Source:NCBI gene;Acc:100523972]	RIBOSOMAL PROTEIN S6 KINASE ALPHA-1 (PTHR24351:SF43)	1.32452	0.000170409	0.00169319
IZ vs CTRL	ENSSSCG00000004022	RPS6KA2	ribosomal protein S6 kinase A2 [Source:NCBI gene;Acc:100515286]	RIBOSOMAL PROTEIN S6 KINASE ALPHA-2 (PTHR24351:SF48)	1.48617	0.000533935	0.00408851
IZ vs CTRL	ENSSSCG00000024377	RPS6KA5	ribosomal protein S6 kinase A5 [Source:NCBI gene;Acc:100623751]	RIBOSOMAL PROTEIN S6 KINASE ALPHA-5 (PTHR24351:SF115)	-1.1322	0.000415942	0.00337103
IZ vs CTRL	ENSSSCG00000012456	RPS6KA6	ribosomal protein S6 kinase A6 [Source:NCBI gene;Acc:100522294]	RIBOSOMAL PROTEIN S6 KINASE ALPHA-6 (PTHR24351:SF98)	3.42144	0.0135486	0.0496309
IZ vs CTRL	ENSSSCG00000008000	RPUSD1	RNA pseudouridine synthase domain containing 1 [Source:NCBI gene;Acc:100524553]	RNA PSEUDOURIDYLATE SYNTHASE DOMAIN-CONTAINING PROTEIN 1 (PTHR21600:SF41)	1.23403	0.0020643	0.0115733
IZ vs CTRL	ENSSSCG00000003648	RRAGC	Ras related GTP binding C [Source:NCBI gene;Acc:100513798]	RAS-RELATED GTP-BINDING PROTEIN C (PTHR11259:SF6)	-0.605099	0.000153025	0.00156817
IZ vs CTRL	ENSSSCG00000004318	RRAGD	Ras related GTP binding D [Source:NCBI gene;Acc:100156654]	RAS-RELATED GTP-BINDING PROTEIN D (PTHR11259:SF5)	-1.39545	4.66513e-06	0.000116839
IZ vs CTRL	ENSSSCG00000003183	RRAS	RAS related [Source:NCBI gene;Acc:100516558]	RAS-RELATED PROTEIN R-RAS (PTHR24070:SF245)	0.671518	0.00508608	0.0232063
IZ vs CTRL	ENSSSCG00000024692	RRBP1	ribosome binding protein 1 [Source:NCBI gene;Acc:100154945]	RIBOSOME-BINDING PROTEIN 1 (PTHR18939:SF4)	2.91242	1.19858e-06	4.71304e-05
IZ vs CTRL	ENSSSCG00000009136	RRH	retinal pigment epithelium-derived rhodopsin homolog [Source:NCBI gene;Acc:100518979]	VISUAL PIGMENT-LIKE RECEPTOR PEROPSIN (PTHR24240:SF77)	5.29623	0.000966516	0.00640349
IZ vs CTRL	ENSSSCG00000004055	RSPH3	radial spoke head 3 [Source:NCBI gene;Acc:100156750]	RADIAL SPOKE HEAD PROTEIN 3 HOMOLOG (PTHR21648:SF0)	1.23627	0.0116488	0.0440602
IZ vs CTRL	ENSSSCG00000004373	RTN4IP1	reticulon 4 interacting protein 1 [Source:NCBI gene;Acc:100519752]	RETICULON-4-INTERACTING PROTEIN 1, MITOCHONDRIAL (PTHR11695:SF294)	-1.14088	5.19202e-05	0.000695205
IZ vs CTRL	ENSSSCG00000014023	RUFY1	RUN and FYVE domain containing 1 [Source:NCBI gene;Acc:100519354]	RUN AND FYVE DOMAIN-CONTAINING PROTEIN 1 (PTHR45956:SF4)	-0.739026	2.33496e-06	7.38517e-05
IZ vs CTRL	ENSSSCG00000006511	RUSC1	RUN and SH3 domain containing 1 [Source:NCBI gene;Acc:100156361]	RUN AND SH3 DOMAIN-CONTAINING PROTEIN 1 (PTHR15591:SF11)	0.852152	0.0046352	0.0215317
IZ vs CTRL	ENSSSCG00000004446	RWDD1	RWD domain containing 1 [Source:NCBI gene;Acc:100153343]	RWD DOMAIN-CONTAINING PROTEIN 1 (PTHR12292:SF2)	-0.616067	0.00014531	0.00151435
IZ vs CTRL	ENSSSCG00000015776	RWDD4	RWD domain containing 4 [Source:NCBI gene;Acc:100515930]	RWD DOMAIN-CONTAINING PROTEIN 4 (PTHR21275:SF1)	-0.818327	9.39517e-05	0.00108347
IZ vs CTRL	ENSSSCG00000008875	RXFP1	relaxin family peptide receptor 1 [Source:NCBI gene;Acc:100623130]	RELAXIN RECEPTOR 1 (PTHR24372:SF68)	-1.57272	2.84034e-07	1.90944e-05
IZ vs CTRL	ENSSSCG00000006328	RXRG	retinoid X receptor gamma [Source:NCBI gene;Acc:445465]	RETINOIC ACID RECEPTOR RXR-GAMMA (PTHR24083:SF100)	-1.44896	4.21967e-05	0.000587884
IZ vs CTRL	ENSSSCG00000010142	RYR2	ryanodine receptor 2 [Source:NCBI gene;Acc:396856]	RYANODINE RECEPTOR 2 (PTHR13715:SF75)	-1.02505	0.000825843	0.00569577
IZ vs CTRL	ENSSSCG00000006612	S100A10	S100 calcium binding protein A10 [Source:NCBI gene;Acc:100515138]	SUBFAMILY NOT NAMED (PTHR11639:SF124)	1.22127	0.000812486	0.00562602
IZ vs CTRL	ENSSSCG00000006580	S100A2	S100 calcium binding protein A2 [Source:HGNC Symbol;Acc:HGNC:10492]	PROTEIN S100-A2 (PTHR11639:SF59)	5.62076	6.2783e-05	0.000804351
IZ vs CTRL	ENSSSCG00000017585	SAMD14	sterile alpha motif domain containing 14 [Source:NCBI gene;Acc:102159512]	STERILE ALPHA MOTIF DOMAIN-CONTAINING PROTEIN 14 (PTHR16154:SF28)	5.2464	0.000110163	0.00122288
IZ vs CTRL	ENSSSCG00000023408	SAMD4A	sterile alpha motif domain containing 4A [Source:NCBI gene;Acc:100156574]	PROTEIN SMAUG HOMOLOG 1 (PTHR12515:SF8)	0.94732	0.0015233	0.0091038
IZ vs CTRL	ENSSSCG00000028865	SAP18	Sin3A associated protein 18 [Source:NCBI gene;Acc:100623258]	HISTONE DEACETYLASE COMPLEX SUBUNIT SAP18 (PTHR13082:SF0)	-0.649438	0.000132795	0.00142182
IZ vs CTRL	ENSSSCG00000005740	SARDH	sarcosine dehydrogenase [Source:NCBI gene;Acc:100154338]	SARCOSINE DEHYDROGENASE, MITOCHONDRIAL (PTHR13847:SF200)	5.14461	4.09859e-05	0.000574271
IZ vs CTRL	ENSSSCG00000000968	SBF1	SET binding factor 1 [Source:NCBI gene;Acc:100518017]	MYOTUBULARIN-RELATED PROTEIN 5 (PTHR10807:SF43)	1.21193	0.000340125	0.00288001
IZ vs CTRL	ENSSSCG00000030042	SBNO2	strawberry notch homolog 2 [Source:NCBI gene;Acc:100623993]	PROTEIN STRAWBERRY NOTCH HOMOLOG 2 (PTHR12706:SF5)	2.23676	0.000445226	0.00355149
IZ vs CTRL	ENSSSCG00000006183	SBSPON	somatomedin B and thrombospondin type 1 domain containing [Source:NCBI gene;Acc:100517890]	SOMATOMEDIN-B AND THROMBOSPONDIN TYPE-1 DOMAIN-CONTAINING PROTEIN (PTHR20920:SF2)	2.08474	0.000465687	0.00366878
IZ vs CTRL	ENSSSCG00000021023	SCAF4	SR-related CTD associated factor 4 [Source:NCBI gene;Acc:100627258]	SPLICING FACTOR, ARGININE/SERINE-RICH 15 (PTHR23140:SF3)	0.634057	0.00240509	0.0129278
IZ vs CTRL	ENSSSCG00000020846	SCARA3	scavenger receptor class A member 3 [Source:NCBI gene;Acc:100628076]	SCAVENGER RECEPTOR CLASS A MEMBER 3 (PTHR24023:SF892)	1.91624	4.76311e-06	0.000118602
IZ vs CTRL	ENSSSCG00000010109	SCARF2	scavenger receptor class F member 2 [Source:NCBI gene;Acc:100155943]	SCAVENGER RECEPTOR CLASS F MEMBER 2 (PTHR24043:SF5)	2.78355	0.000182556	0.00177896
BZ vs CTRL	ENSSSCG00000023906	SCARNA1	small Cajal body-specific RNA 1 [Source:HGNC Symbol;Acc:HGNC:32555]		-2.92138	3.38007e-06	0.00242187
RZ vs CTRL	ENSSSCG00000023906	SCARNA1	small Cajal body-specific RNA 1 [Source:HGNC Symbol;Acc:HGNC:32555]		-2.70469	9.18593e-06	0.00545011
IZ vs CTRL	ENSSSCG00000023906	SCARNA1	small Cajal body-specific RNA 1 [Source:HGNC Symbol;Acc:HGNC:32555]		-2.38773	3.29576e-05	0.000480566
BZ vs CTRL	ENSSSCG00000020578	SCARNA16	small Cajal body-specific RNA 16 [Source:HGNC Symbol;Acc:HGNC:32573]		-3.29584	1.34706e-06	0.00144859
RZ vs CTRL	ENSSSCG00000020578	SCARNA16	small Cajal body-specific RNA 16 [Source:HGNC Symbol;Acc:HGNC:32573]		-2.7834	1.07742e-05	0.00579317
IZ vs CTRL	ENSSSCG00000020578	SCARNA16	small Cajal body-specific RNA 16 [Source:HGNC Symbol;Acc:HGNC:32573]		-2.59993	1.74423e-05	0.000298642
RZ vs CTRL	ENSSSCG00000020555	SCARNA20	Small Cajal body specific RNA 20 [Source:RFAM;Acc:RF00601]		-3.08717	4.6169e-05	0.013953
BZ vs CTRL	ENSSSCG00000020555	SCARNA20	Small Cajal body specific RNA 20 [Source:RFAM;Acc:RF00601]		-2.96527	6.53702e-05	0.0254706
IZ vs CTRL	ENSSSCG00000020555	SCARNA20	Small Cajal body specific RNA 20 [Source:RFAM;Acc:RF00601]		-2.47075	0.000306333	0.00267416
BZ vs CTRL	ENSSSCG00000020505	SCARNA6	Small Cajal body specific RNA 6 [Source:RFAM;Acc:RF00478]		-2.23275	5.20458e-09	4.4775e-05
RZ vs CTRL	ENSSSCG00000020505	SCARNA6	Small Cajal body specific RNA 6 [Source:RFAM;Acc:RF00478]		-2.14769	1.05756e-08	4.54911e-05
IZ vs CTRL	ENSSSCG00000020505	SCARNA6	Small Cajal body specific RNA 6 [Source:RFAM;Acc:RF00478]		-2.03163	2.56179e-08	5.72444e-06
IZ vs CTRL	ENSSSCG00000010554	SCD	stearoyl-CoA desaturase [Source:NCBI gene;Acc:396670]	ACYL-COA DESATURASE (PTHR11351:SF31)	2.16876	0.00169638	0.00989755
IZ vs CTRL	ENSSSCG00000004630	SCG3	secretogranin III [Source:NCBI gene;Acc:100154760]	SECRETOGRANIN-3 (PTHR17388:SF2)	1.76265	0.00109024	0.0070601
IZ vs CTRL	ENSSSCG00000023267	SCN1B	sodium voltage-gated channel beta subunit 1 [Source:NCBI gene;Acc:100736963]	SODIUM CHANNEL SUBUNIT BETA-1 (PTHR10546:SF2)	2.94985	3.51892e-05	0.000509651
IZ vs CTRL	ENSSSCG00000021651	SCN2B	sodium voltage-gated channel beta subunit 2 [Source:NCBI gene;Acc:100514594]	SODIUM CHANNEL SUBUNIT BETA-2 (PTHR13869:SF3)	3.58745	1.55758e-06	5.61838e-05
IZ vs CTRL	ENSSSCG00000024299	SCN3B	sodium voltage-gated channel beta subunit 3 [Source:NCBI gene;Acc:100628130]	SODIUM CHANNEL SUBUNIT BETA-3 (PTHR10546:SF1)	4.59265	0.00417105	0.0198361
IZ vs CTRL	ENSSSCG00000011259	SCN5A	sodium voltage-gated channel alpha subunit 5 [Source:NCBI gene;Acc:100152567]	SODIUM CHANNEL PROTEIN TYPE 5 SUBUNIT ALPHA (PTHR10037:SF206)	-0.985872	0.000142231	0.0014913
IZ vs CTRL	ENSSSCG00000000707	SCNN1A	sodium channel epithelial 1 alpha subunit [Source:NCBI gene;Acc:396608]	AMILORIDE-SENSITIVE SODIUM CHANNEL SUBUNIT ALPHA (PTHR11690:SF124)	2.4973	0.0122483	0.0458141
IZ vs CTRL	ENSSSCG00000017617	SCPEP1	serine carboxypeptidase 1 [Source:NCBI gene;Acc:100526072]	RETINOID-INDUCIBLE SERINE CARBOXYPEPTIDASE (PTHR11802:SF3)	0.775782	0.00167806	0.00981728
IZ vs CTRL	ENSSSCG00000023297	SCRN3	secernin 3 [Source:NCBI gene;Acc:100511049]	SECERNIN-3 (PTHR12994:SF18)	-0.960601	1.44384e-05	0.000263164
IZ vs CTRL	ENSSSCG00000000029	SCUBE1	signal peptide, CUB domain and EGF like domain containing 1 [Source:NCBI gene;Acc:100524621]	SIGNAL PEPTIDE, CUB AND EGF-LIKE DOMAIN-CONTAINING PROTEIN 1 (PTHR24046:SF4)	2.02194	0.000131189	0.00140989
IZ vs CTRL	ENSSSCG00000008601	SDC1	syndecan 1 [Source:NCBI gene;Acc:100519770]	SYNDECAN-1 (PTHR10915:SF5)	4.63449	9.71197e-07	4.07571e-05
IZ vs CTRL	ENSSSCG00000003592	SDC3	syndecan 3 [Source:NCBI gene;Acc:100516859]	SYNDECAN-3 (PTHR10915:SF7)	2.30248	3.03543e-09	1.63211e-06
IZ vs CTRL	ENSSSCG00000003332	SDF4	stromal cell derived factor 4 [Source:NCBI gene;Acc:100522934]	45 KDA CALCIUM-BINDING PROTEIN (PTHR10827:SF51)	1.07945	4.15288e-07	2.34277e-05
IZ vs CTRL	ENSSSCG00000024907	SDHAF1	Succinate dehydrogenase complex assembly factor 1 [Source:HGNC Symbol;Acc:HGNC:33867]	SUCCINATE DEHYDROGENASE ASSEMBLY FACTOR 1, MITOCHONDRIAL (PTHR47046:SF1)	-0.736995	0.00117748	0.00749527
IZ vs CTRL	ENSSSCG00000013082	SDHAF2	succinate dehydrogenase complex assembly factor 2 [Source:NCBI gene;Acc:100519294]	SUCCINATE DEHYDROGENASE ASSEMBLY FACTOR 2, MITOCHONDRIAL (PTHR12469:SF2)	-0.704489	0.00611683	0.0265975
IZ vs CTRL	ENSSSCG00000017244	SDK2		PROTEIN SIDEKICK-2 (PTHR13817:SF59)	2.87915	0.000166378	0.00166243
IZ vs CTRL	ENSSSCG00000001983	SDR39U1	short chain dehydrogenase/reductase family 39U member 1 [Source:NCBI gene;Acc:100152844]	EPIMERASE FAMILY PROTEIN SDR39U1 (PTHR11092:SF0)	-0.850023	0.00829676	0.0339486
IZ vs CTRL	ENSSSCG00000007842	SDR42E2	short chain dehydrogenase/reductase family 42E, member 2 [Source:NCBI gene;Acc:100737047]	SHORT-CHAIN DEHYDROGENASE/REDUCTASE FAMILY 42E MEMBER 2-RELATED (PTHR10366:SF241)	3.03615	0.0120633	0.0452597
RZ vs CTRL	ENSSSCG00000024904	SEC22A	SEC22 homolog A, vesicle trafficking protein [Source:NCBI gene;Acc:100517559]	VESICLE-TRAFFICKING PROTEIN SEC22A (PTHR46258:SF3)	-0.80996	0.000125365	0.0275965
IZ vs CTRL	ENSSSCG00000009112	SEC24D	SEC24 homolog D, COPII coat complex component [Source:NCBI gene;Acc:100739491]	PROTEIN TRANSPORT PROTEIN SEC24D (PTHR13803:SF6)	0.910964	0.000754909	0.00531408
IZ vs CTRL	ENSSSCG00000009244	SEC31A	SEC31 homolog A, COPII coat complex component [Source:NCBI gene;Acc:100511210]	PROTEIN TRANSPORT PROTEIN SEC31A (PTHR13923:SF23)	0.745055	4.40115e-06	0.000112619
IZ vs CTRL	ENSSSCG00000011621	SEC61A1	SEC61 translocon alpha 1 subunit [Source:NCBI gene;Acc:100155306]	PROTEIN TRANSPORT PROTEIN SEC61 SUBUNIT ALPHA ISOFORM 1 (PTHR10906:SF19)	0.82208	0.000136132	0.00144663
IZ vs CTRL	ENSSSCG00000011114	SEC61A2	SEC61 translocon alpha 2 subunit [Source:NCBI gene;Acc:100511831]	PROTEIN TRANSPORT PROTEIN SEC61 SUBUNIT ALPHA ISOFORM 2 (PTHR10906:SF10)	-0.829558	1.61525e-06	5.75405e-05
IZ vs CTRL	ENSSSCG00000030643	SELENOI	selenoprotein I [Source:NCBI gene;Acc:100512162]	ETHANOLAMINEPHOSPHOTRANSFERASE 1 (PTHR10414:SF47)	-0.999227	7.14532e-05	0.000889581
IZ vs CTRL	ENSSSCG00000011400	SEMA3B	semaphorin 3B [Source:NCBI gene;Acc:100153200]	SEMAPHORIN-3B (PTHR11036:SF37)	2.03292	6.24866e-05	0.000801503
IZ vs CTRL	ENSSSCG00000015396	SEMA3D	semaphorin 3D [Source:NCBI gene;Acc:100523915]	SEMAPHORIN-3D (PTHR11036:SF36)	2.32727	1.05664e-05	0.000212886
IZ vs CTRL	ENSSSCG00000011398	SEMA3F	semaphorin 3F [Source:NCBI gene;Acc:100153225]	SEMAPHORIN-3F (PTHR11036:SF27)	1.9239	0.00282681	0.0147343
IZ vs CTRL	ENSSSCG00000008262	SEMA4F	ssemaphorin 4F [Source:NCBI gene;Acc:100512275]	SEMAPHORIN-4F (PTHR11036:SF72)	1.96448	0.000597417	0.00445757
IZ vs CTRL	ENSSSCG00000011872	SEMA5B	semaphorin 5B [Source:NCBI gene;Acc:100519925]	SEMAPHORIN-5B (PTHR11036:SF39)	4.29793	0.000652952	0.00476855
IZ vs CTRL	ENSSSCG00000014224	SEMA6A	semaphorin 6A [Source:NCBI gene;Acc:100522008]	SEMAPHORIN-6A (PTHR11036:SF12)	0.880792	0.00300044	0.0154517
IZ vs CTRL	ENSSSCG00000004663	SEMA6D	semaphorin 6D [Source:NCBI gene;Acc:100511850]	SEMAPHORIN-6D (PTHR11036:SF65)	1.18174	0.0011302	0.00725874
IZ vs CTRL	ENSSSCG00000008986	SEPT11	septin 11 [Source:NCBI gene;Acc:100523501]	SEPTIN-11 (PTHR18884:SF48)	1.00866	3.57601e-05	0.000515058
IZ vs CTRL	ENSSSCG00000017643	SEPT4	septin 4 [Source:NCBI gene;Acc:100515575]	SEPTIN-4 (PTHR18884:SF71)	0.985706	0.00371617	0.0181701
IZ vs CTRL	ENSSSCG00000012619	SEPT6	septin 6 [Source:NCBI gene;Acc:100515873]	SEPTIN-6 (PTHR18884:SF55)	-0.863651	0.00729511	0.0305624
IZ vs CTRL	ENSSSCG00000017168	SEPT9	septin 9 [Source:NCBI gene;Acc:100621037]	SEPTIN-9 (PTHR18884:SF47)	1.16833	7.06793e-06	0.00015712
IZ vs CTRL	ENSSSCG00000004888	SERPINB8	serpin B8 [Source:NCBI gene;Acc:100156248]	SERPIN B8 (PTHR11461:SF166)	0.878198	0.0128825	0.0476374
IZ vs CTRL	ENSSSCG00000013181	SERPING1	serpin family G member 1 [Source:NCBI gene;Acc:100144304]	PLASMA PROTEASE C1 INHIBITOR (PTHR11461:SF159)	1.69454	2.73747e-06	8.16308e-05
IZ vs CTRL	ENSSSCG00000011740	SERPINI1	serpin family I member 1 [Source:NCBI gene;Acc:100154352]	NEUROSERPIN (PTHR11461:SF50)	1.33381	0.00557398	0.024814
IZ vs CTRL	ENSSSCG00000011737	SERPINI2	serpin family I member 2 [Source:NCBI gene;Acc:100516831]	SERPIN I2 (PTHR11461:SF51)	5.06455	0.0102631	0.0400812
IZ vs CTRL	ENSSSCG00000026404	SERTAD4	SERTA domain containing 4 [Source:NCBI gene;Acc:100511654]	SERTA DOMAIN-CONTAINING PROTEIN 4 (PTHR14272:SF4)	2.5357	0.000157891	0.00160276
IZ vs CTRL	ENSSSCG00000029438	SESN2	sestrin 2 [Source:NCBI gene;Acc:100620966]	SESTRIN-2 (PTHR12474:SF2)	1.70326	0.00141869	0.00861024
IZ vs CTRL	ENSSSCG00000016005	SESTD1	SEC14 and spectrin domain containing 1 [Source:NCBI gene;Acc:100520222]	SEC14 DOMAIN AND SPECTRIN REPEAT-CONTAINING PROTEIN 1 (PTHR46607:SF1)	1.2184	6.9408e-05	0.000871068
IZ vs CTRL	ENSSSCG00000007782	SETD1A	SET domain containing 1A, histone lysine methyltransferase [Source:NCBI gene;Acc:100511747]	HISTONE-LYSINE N-METHYLTRANSFERASE SETD1A (PTHR45814:SF3)	1.02418	0.00028348	0.00253263
IZ vs CTRL	ENSSSCG00000009806	SETD1B		HISTONE-LYSINE N-METHYLTRANSFERASE SETD1B (PTHR45814:SF1)	1.49994	1.61888e-05	0.0002825
IZ vs CTRL	ENSSSCG00000011540	SETD5	SET domain containing 5 [Source:NCBI gene;Acc:100152258]	SET DOMAIN-CONTAINING PROTEIN 5 (PTHR46462:SF1)	0.64085	9.92969e-05	0.00113582
IZ vs CTRL	ENSSSCG00000016919	SETD9	SET domain containing 9 [Source:NCBI gene;Acc:100521163]	SET DOMAIN-CONTAINING PROTEIN 9 (PTHR33524:SF2)	-0.856844	0.00764476	0.0317336
IZ vs CTRL	ENSSSCG00000009395	SETDB2	SET domain bifurcated histone lysine methyltransferase 2 [Source:NCBI gene;Acc:100157885]	HISTONE-LYSINE N-METHYLTRANSFERASE SETDB2 (PTHR46024:SF3)	-1.12229	5.50229e-05	0.000724349
IZ vs CTRL	ENSSSCG00000013021	SF1		SPLICING FACTOR 1 (PTHR11208:SF45)	1.21066	3.45101e-05	0.000501081
IZ vs CTRL	ENSSSCG00000008587	SF3B6	splicing factor 3b subunit 6 [Source:NCBI gene;Acc:100521960]	-	-0.6204	0.000334443	0.00284169
IZ vs CTRL	ENSSSCG00000025822	SFRP1	secreted frizzled related protein 1 [Source:NCBI gene;Acc:100621622]	SECRETED FRIZZLED-RELATED PROTEIN 1 (PTHR11309:SF87)	4.10862	2.57659e-07	1.82675e-05
IZ vs CTRL	ENSSSCG00000014063	SFXN1	sideroflexin 1 [Source:NCBI gene;Acc:100049699]	SIDEROFLEXIN-1 (PTHR11153:SF21)	0.720353	0.00756969	0.0314903
IZ vs CTRL	ENSSSCG00000022005	SFXN3	sideroflexin 3 [Source:NCBI gene;Acc:100154194]	SIDEROFLEXIN-3 (PTHR11153:SF20)	1.83007	0.0118104	0.0445374
IZ vs CTRL	ENSSSCG00000010681	SFXN4	sideroflexin 4 [Source:NCBI gene;Acc:100154966]	SIDEROFLEXIN-4 (PTHR11153:SF3)	-1.15486	4.14674e-05	0.00057913
IZ vs CTRL	ENSSSCG00000017583	SGCA	sarcoglycan alpha [Source:NCBI gene;Acc:100240723]	ALPHA-SARCOGLYCAN (PTHR10132:SF16)	-0.791349	5.83713e-05	0.000760285
IZ vs CTRL	ENSSSCG00000015328	SGCE	sarcoglycan epsilon [Source:NCBI gene;Acc:100240725]	EPSILON-SARCOGLYCAN (PTHR10132:SF17)	0.762616	0.00762869	0.0316975
IZ vs CTRL	ENSSSCG00000009281	SGCG	sarcoglycan gamma [Source:NCBI gene;Acc:100623668]	GAMMA-SARCOGLYCAN (PTHR12939:SF4)	-1.40797	3.45103e-06	9.36569e-05
IZ vs CTRL	ENSSSCG00000010433	SGMS1	sphingomyelin synthase 1 [Source:NCBI gene;Acc:100037303]	PHOSPHATIDYLCHOLINE:CERAMIDE CHOLINEPHOSPHOTRANSFERASE 1 (PTHR21290:SF28)	-0.622316	0.00637508	0.0275118
[truncated: 1,476 more rows]
