# Supplementary material for: Unraveling the Metabolic Derangements Occurring in Non-infarcted Areas of Pig Hearts With Chronic Heart Failure
Source: Front Cardiovasc Med. 2021 Oct 13;8:753470. doi: 10.3389/fcvm.2021.753470 (PMC8548620; doi:10.3389/fcvm.2021.753470)
Supplement: Supplementary file 4 [file Table_4.XLSX]

## Sheet: Dysregulated Metabolites
Comparison	Metabolite Name	Metabolite ID	Metabolite Class	Fold Change	logFC	p.value	Statistic Sig	Direction of change	OPLS-DA VIP score
BZ vs. CTRL	1-arachidonoyl-GPC (20:4)	HMDB0010395	LysoPC	1.5545	0.63644	0.13662	No	up	1.27625
RZ vs. CTRL	1-arachidonoyl-GPC (20:4)	HMDB0010395	LysoPC	1.3254	0.40645	0.179	No	up	1.21764
BZ vs. CTRL	1-docosapentaenoyl-GPC (22:5n6)	HMDB0010402	LysoPC	1.4852	0.57065	0.23363	No	up	1.22826
BZ vs. CTRL	1-eicosapentaenoyl-GPC (20:5n3)	HMDB0010397	LysoPC	1.5522	0.63433	0.21406	No	up	1.31097
RZ vs. CTRL	1-eicosapentaenoyl-GPC (20:5n3)	HMDB0010397	LysoPC	1.2976	0.37587	0.21014	No	up	1.24218
RZ vs. CTRL	1-linoleoyl-GPE (18:2)	HMDB0011507	LysoPE	0.74133	-0.43181	0.14166	No	Down	1.35727
BZ vs. CTRL	1-Monooleoylglycerol	HMDB0094684	Glycerolipids	1.2443	0.31535	0.37802	No	up	1.45531
RZ vs. CTRL	1-Monooleoylglycerol	HMDB0094684	Glycerolipids	1.2534	0.32582	0.39916	No	up	1.21677
RZ vs. CTRL	1-stearoyl-GPE (18:0)	HMDB0011130	LysoPE	1.3369	0.41892	0.09698	No	up	1.40237
BZ vs. CTRL	2-arachidonoyl-GPC (20:4)		LysoPC	1.582	0.66175	0.12714	No	up	1.28435
RZ vs. CTRL	2-arachidonoyl-GPC (20:4)		LysoPC	1.3364	0.41833	0.18113	No	up	1.22155
BZ vs. CTRL	2-docosapentaenoyl-GPC (22:5n6)		LysoPC	1.464	0.54996	0.24655	No	up	1.23014
BZ vs. CTRL	2-eicosapentaenoyl-GPC (20:5n3)		LysoPC	1.525	0.60877	0.23375	No	up	1.30955
RZ vs. CTRL	2-eicosapentaenoyl-GPC (20:5n3)		LysoPC	1.2795	0.35562	0.24269	No	up	1.22748
BZ vs. CTRL	2-Hydroxypalmitate (16:0-OH)	HMDB0031057	Fatty acids and conjugates	0.34892	-1.5191	0.21626	No	down	1.24701
BZ vs. CTRL	2-Hydroxystearate (18:0-OH)	HMDB0062549	Fatty acids and conjugates	0.35848	-1.48	0.16377	No	down	1.23465
RZ vs. CTRL	2-linoleoyl-GPE (18:2)	HMDB0011477	LysoPE	0.73755	-0.43919	0.13459	No	Down	1.36335
BZ vs. CTRL	2-oleoyl-GPC (18:1)		LysoPC	1.5061	0.59085	0.2217	No	up	1.2068
BZ vs. CTRL	2-stearoyl-GPE (18:0)	HMDB0011129	LysoPE	1.1954	0.25751	0.39068	No	up	1.29078
RZ vs. CTRL	2-stearoyl-GPE (18:0)	HMDB0011129	LysoPE	1.2727	0.34787	0.3397	No	up	1.28455
RZ vs. CTRL	3-Amino-2-piperidone	HMDB0000323	Amino acids, peptides, and analogues	0.55599	-0.84686	0.0026465	**	Down-Regulated	1.65683
BZ vs. CTRL	3-Hydroxyoctanoate (8:0-OH)	HMDB0001954	Hydroxy acids and derivatives	0.65506	-0.61031	0.002953	**	Down-Regulated	1.27345
BZ vs. CTRL	4-Hydroxymidazolam	HMDB0061090	Benzodiazepines	4.6016	2.2021	0.017682	*	Up-Regulated	1.71134
RZ vs. CTRL	4-Hydroxymidazolam	HMDB0061090	Benzodiazepines	5.2094	2.3811	0.029365	*	Up-Regulated	1.83169
BZ vs. CTRL	7-methylguanine	HMDB0000897	Purines and purine derivatives	0.699	-0.51664	0.0051535	**	Down-Regulated	1.37284
BZ vs. CTRL	Adenosine	HMDB00050	Nucleosides, nucleotides, and analogues	0.43433	-1.2031	0.20023	No	down	1.21193
BZ vs. CTRL	Adipo-2,6-lactam	HMDB0061705	Amino acids, peptides, and analogues	0.85359	-0.22838	0.42063	No	down	1.23233
RZ vs. CTRL	Aminomalonic acid	HMDB0001147	Amino acids, peptides, and analogues	1.5776	0.65775	0.07192	No	up	1.20192
RZ vs. CTRL	Arachidonic acid (Eicosatetraenoic acid)	HMDB01043	Fatty acids and conjugates	1.2931	0.37079	0.16025	No	up	1.25003
BZ vs. CTRL	Arginine	HMDB0000517	Amino acids, peptides, and analogues	0.6856	-0.54456	0.0098035	**	Down-Regulated	1.67453
RZ vs. CTRL	Arginine	HMDB0000517	Amino acids, peptides, and analogues	0.65468	-0.61115	0.0073854	**	Down-Regulated	1.76443
BZ vs. CTRL	Asparagine	HMDB00168	Amino acids, peptides, and analogues	0.60228	-0.73149	0.13738	No	down	1.45536
RZ vs. CTRL	Asparagine	HMDB00168	Amino acids, peptides, and analogues	0.55737	-0.84329	0.09913	No	Down	1.5838
BZ vs. CTRL	Asparagine [-H20]		Amino acids, peptides, and analogues	0.55781	-0.84217	0.03856	*	down	1.50709
RZ vs. CTRL	Asparagine [-H20]		Amino acids, peptides, and analogues	0.47809	-1.0647	0.10208	No	Down	1.59379
BZ vs. CTRL	Beta-alanine	HMDB0000056	Amino acids, peptides, and analogues	0.92083	-0.11899	0.42283	No	down	1.40925
BZ vs. CTRL	Beta-sitosterol	HMDB00852	Steroids and steroid derivatives	1.0458	0.064592	0.84186	No	up	1.39348
BZ vs. CTRL	Citrulline (Ornithine)	HMDB00904	Amino acids, peptides, and analogues	0.71707	-0.47982	0.022115	*	Down-Regulated	1.46799
RZ vs. CTRL	Citrulline (Ornithine)	HMDB00904	Amino acids, peptides, and analogues	0.77122	-0.37478	0.027499	*	Down-Regulated	1.64385
RZ vs. CTRL	Cortisol	HMDB0000063	Steroids	1.5585	0.64017	0.032775	*	Up-Regulated	1.62904
BZ vs. CTRL	Cortisol	HMDB0000063	Steroids and steroid derivatives	1.5217	0.60568	0.019927	*	Up-Regulated	1.74525
BZ vs. CTRL	Creatine	HMDB0000064	Amino acids, peptides, and analogues	1.0083	0.011921	0.87772	No	down	1.27471
BZ vs. CTRL	Cys-gly, oxidized	HMDB0000078	Amino acids, peptides, and analogues	1.1988	0.26155	0.28691	No	up	1.50649
RZ vs. CTRL	Cys-gly, oxidized	HMDB0000078	Amino acids, peptides, and analogues	1.0115	0.016527	0.87972	No	up	1.35127
BZ vs. CTRL	Cystine	HMDB00192	Amino acids, peptides, and analogues	1.3229	0.40375	0.21972	No	up	1.36459
RZ vs. CTRL	Decanoylcarnitine (C10:0)	HMDB00651	Carnitines	5.0663	2.3409	0.00082309	***	Up-Regulated	1.57207
RZ vs. CTRL	Dodecenoyl-carnitine (C12:1)	HMDB13326	Carnitines	1.3897	0.47476	0.37364	No	up	1.27273
BZ vs. CTRL	Gamma-glutamylisoleucine	HMDB0011170	Amino acids, peptides, and analogues	1.3557	0.43902	0.011924	*	Up-Regulated	1.5572
RZ vs. CTRL	Gamma-glutamylisoleucine	HMDB0011170	Amino acids, peptides, and analogues	1.1404	0.18954	0.17186	No	up	1.28576
BZ vs. CTRL	Gamma-Tocopherol	HMDB0001492	Prenol lipids / Tocopherols	1.246	0.31731	0.31518	No	up	1.47989
RZ vs. CTRL	Gamma-Tocopherol	HMDB0001492	Prenol lipids / Tocopherols	1.3769	0.46147	0.51827	No	up	1.22492
RZ vs. CTRL	Glutamine	HMDB0000641	Amino acids, peptides, and analogues	0.54518	-0.8752	0.07756	No	Down	1.23854
BZ vs. CTRL	Glyceric acid	HMDB00139	Carbohydrates and carbohydrate conjugates	1.0443	0.062531	0.91019	No	up	1.44433
RZ vs. CTRL	Glyceric acid	HMDB00139	Carbohydrates and carbohydrate conjugates	0.99751	-0.0035911	0.94967	No	up	1.23463
BZ vs. CTRL	Histidine	HMDB0000177	Amino acids, peptides, and analogues	0.49834	-1.0048	0.010678	*	Down-Regulated	1.61871
RZ vs. CTRL	Histidine	HMDB0000177	Amino acids, peptides, and analogues	0.50416	-0.98803	0.0077227	**	Down-Regulated	1.52548
RZ vs. CTRL	Hydroxymyristoyl-carnitine (C14:0-OH)	HMDB13166	Carnitines	0.29387	-1.7668	0.07631	No	Down	1.20133
BZ vs. CTRL	Inositol-phosphate	HMDB0002985	Alcohols and polyols	1.2249	0.29268	0.03638	*	Up-Regulated	1.3542
BZ vs. CTRL	Isoleucine	HMDB0000172	Amino acids, peptides, and analogues	0.7402	-0.43402	0.11895	No	down	1.49698
RZ vs. CTRL	Isoleucine	HMDB00172	Amino acids, peptides, and analogues	0.60774	-0.71847	0.018241	*	Down-Regulated	1.77516
BZ vs. CTRL	Isoleucylleucine	HMDB0028911	Amino acids, peptides, and analogues	0.5611	-0.83368	0.12779	No	down	1.38878
RZ vs. CTRL	Isoleucylleucine	HMDB0028911	Amino acids, peptides, and analogues	0.55605	-0.84672	0.11535	No	Down	1.41722
RZ vs. CTRL	Isovalerylcarnitine (C5:0)	HMDB00688	Carnitines	2.2457	1.1672	0.01836	*	Up-Regulated	1.39517
RZ vs. CTRL	Lactose (Cellobiose)	HMDB00055	Carbohydrates and carbohydrate conjugates	1.4921	0.57732	0.28709	No	up	1.4473
BZ vs. CTRL	Linoleneoyl-carnitine (C18:3)		Carnitines	2.5216	1.3343	0.01702	*	Up-Regulated	1.24503
RZ vs. CTRL	Linoleneoyl-carnitine (C18:3)		Carnitines	3.2206	1.6873	0.0070972	**	Up-Regulated	1.35648
BZ vs. CTRL	Linoleoylcarnitine (C18:2)	HMDB0006469	Carnitines	1.7904	0.84029	0.0085553	**	Up-Regulated	1.26161
RZ vs. CTRL	Linoleoylcarnitine (C18:2)	HMDB0006469	Carnitines	1.8623	0.8971	0.0057656	**	Up-Regulated	1.47267
BZ vs. CTRL	Lysine	HMDB0000182	Amino acids, peptides, and analogues	0.64313	-0.63682	0.014444	*	Down-Regulated	1.54625
RZ vs. CTRL	Lysine	HMDB0000182	Amino acids, peptides, and analogues	0.6067	-0.72094	0.0096978	**	Down-Regulated	1.72922
RZ vs. CTRL	Maltose	HMDB00163	Carbohydrates and carbohydrate conjugates	2.2656	1.1799	0.14923	No	up	1.3174
RZ vs. CTRL	Maltotriose	HMDB0001262	Carbohydrates and carbohydrate conjugates	2.1006	1.0708	0.09902	No	up	1.32554
BZ vs. CTRL	Myristoylcarnitine (C14:0)	HMDB05066	Carnitines	0.44719	-1.161	0.015643	*	Down-Regulated	1.57188
RZ vs. CTRL	Myristoylcarnitine (C14:0)	HMDB05066	Carnitines	0.47868	-1.0629	0.0068328	**	Down-Regulated	1.66723
BZ vs. CTRL	N,N-dicyclohexylurea	4277	Urea	0.79673	-0.32783	0.11627	No	down	1.20999
BZ vs. CTRL	N-Methylisoleucine	560437	Amino acids, peptides, and analogues	1.3015	0.38017	0.18479	No	up	1.4361
RZ vs. CTRL	N-Methylisoleucine	560437	Amino acids, peptides, and analogues	1.2917	0.36932	0.28308	No	up	1.56099
RZ vs. CTRL	Octanoyl-carnitine (C8:0)	HMDB00791	Carnitines	4.7336	2.2429	0.011051	*	Up-Regulated	1.43503
BZ vs. CTRL	Ornithine-1,5-lactam	HMDB0000323	Amino acids, peptides, and analogues	0.70001	-0.51455	0.04842	*	Down-Regulated	1.52279
RZ vs. CTRL	Palmitoleic acid (Hexadecenoic acid)	HMDB03229	Fatty acids and conjugates	1.2663	0.34059	0.21299	No	up	1.33226
BZ vs. CTRL	Phenylalanine	HMDB0000159	Amino acids, peptides, and analogues	0.95406	-0.067845	0.69971	No	down	1.27951
RZ vs. CTRL	Phenylalanine	HMDB00159	Amino acids, peptides, and analogues	0.73357	-0.44699	0.00938	**	Down-Regulated	1.49191
BZ vs. CTRL	Phenylalanylglutamate	HMDB0028994	Amino acids, peptides, and analogues	1.1362	0.18421	0.49058	No	up	1.24063
BZ vs. CTRL	Propionylcarnitine (C3:0)	HMDB00824	Carnitines	0.62579	-0.67625	0.15664	No	down	1.32152
RZ vs. CTRL	Propionylcarnitine (C3:0)	HMDB00824	Carnitines	0.60006	-0.73681	0.12642	No	Down	1.42434
BZ vs. CTRL	S-adenosylhomocysteine (SAH)	HMDB0000939	Amino acids, peptides, and analogues	1.0965	0.13285	0.48393	No	up	1.77578
RZ vs. CTRL	S-adenosylhomocysteine (SAH)	HMDB0000939	Amino acids, peptides, and analogues	1.3483	0.43112	0.24765	No	up	1.47929
RZ vs. CTRL	Salicylic acid	HMDB01895	Benzoic acids and derivatives	2.1521	1.1057	0.34352	No	up	1.27556
BZ vs. CTRL	scyllo-Inositol	HMDB06088	Alcohols and polyols	0.7558	-0.40393	0.20378	No	down	1.22436
BZ vs. CTRL	Serine	HMDB00187	Amino acids, peptides, and analogues	0.78749	-0.34466	0.27135	No	down	1.21228
RZ vs. CTRL	Serine	HMDB00187	Amino acids, peptides, and analogues	0.67921	-0.55807	0.1308	No	Down	1.41938
BZ vs. CTRL	Stearoylcarnitine (C18:0)	HMDB00848	Carnitines	0.48253	-1.0513	0.15801	No	down	1.31228
RZ vs. CTRL	Stearoylcarnitine (C18:0)	HMDB00848	Carnitines	0.48914	-1.0317	0.14575	No	Down	1.27174
BZ vs. CTRL	Taurine	HMDB00251	Organosulfonic acids	1.5064	0.59112	0.10797	No	up	1.24615
BZ vs. CTRL	Threonic acid	HMDB0000943	Carbohydrates and carbohydrate conjugates	1.2131	0.27864	0.48687	No	up	1.20297
BZ vs. CTRL	Threonine	HMDB00167	Amino acids, peptides, and analogues	0.74482	-0.42503	0.18498	No	down	1.20788
RZ vs. CTRL	Threonine	HMDB00167	Amino acids, peptides, and analogues	0.64793	-0.62609	0.15183	No	Down	1.36463
RZ vs. CTRL	Tiglyl carnitine (C5:1)	HMDB02366	Carnitines	1.9526	0.96543	0.18535	No	up	1.28906
BZ vs. CTRL	Tromethamine	HMDB0240288	Organonitrogen compounds	0.11419	-3.1305	0.034618	*	Down-Regulated	1.85715
RZ vs. CTRL	Tromethamine	HMDB0240288	Organonitrogen compounds	0.13751	-2.8624	0.045521	*	Down-Regulated	1.89179
RZ vs. CTRL	Valerylcarnitine (C5:0)	HMDB13128	Carnitines	5.866	2.5524	0.033985	*	Up-Regulated	1.368
BZ vs. CTRL	Valine	HMDB0000883	Amino acids, peptides, and analogues	1.3607	0.44432	0.24631	No	down	1.41462
RZ vs. CTRL	Valine	HMDB0000883	Amino acids, peptides, and analogues	0.81704	-0.29153	0.24157	No	Down	1.71988
