# Supplementary material for: Unraveling the Metabolic Derangements Occurring in Non-infarcted Areas of Pig Hearts With Chronic Heart Failure
Source: Front Cardiovasc Med. 2021 Oct 13;8:753470. doi: 10.3389/fcvm.2021.753470 (PMC8548620; doi:10.3389/fcvm.2021.753470)
Supplement: Supplementary file 5 [file Table_5.XLSX]

## Sheet: Metabolic Functions per Gene
Gene Symbol	Categories	Diseases or Functions Annotation	p-value	Predicted Activation State	Activation z-score
ARF6	Carbohydrate Metabolism	Accumulation of carbohydrate	2.0188
ARF6	Lipid Metabolism	Accumulation of lipid	1.26e-06		-1.824
ARF6	Carbohydrate Metabolism,Lipid Metabolism	Accumulation of phosphatidylinositol 4,5-diphosphate	0.0293
ARF6	Lipid Metabolism	Concentration of lipid	0.00123		1.122
ARF6	Carbohydrate Metabolism	Depletion of carbohydrate	1.00427
ARF6	Lipid Metabolism	Depletion of lipid	0.00318
ARF6	Carbohydrate Metabolism,Lipid Metabolism	Depletion of phosphatidylinositol 4,5-diphosphate	0.00809
ARF6	Carbohydrate Metabolism	Metabolism of carbohydrate	0.000764		-1.078
ARF6	Carbohydrate Metabolism	Quantity of carbohydrate	0.00238		0.284
ARF6	Lipid Metabolism	Quantity of glucosylceramide	0.0267
ARF6	Carbohydrate Metabolism	Synthesis of carbohydrate	0.000393		-0.846
ARF6	Lipid Metabolism	Synthesis of lipid	0.00375		0.124
ARF6	Carbohydrate Metabolism	Transport of D-glucose	0.000285		0
ARF6	Carbohydrate Metabolism	Uptake of 2-deoxyglucose	1.0114
ARF6	Carbohydrate Metabolism	Uptake of monosaccharide	0.00725		-0.672
CREM	Lipid Metabolism	Accumulation of cholesterol	0.0208
CREM	Lipid Metabolism	Accumulation of lipid	1.26e-06		-1.824
CREM	Carbohydrate Metabolism	Glucose metabolism disorder	0.0272		1.96
CREM	Lipid Metabolism	Synthesis of aldosterone	1.00016
CREM	Lipid Metabolism	Synthesis of lipid	0.00375		0.124
CREM	Lipid Metabolism	Synthesis of steroid	2.00667	Increased	4.19
CREM	Lipid Metabolism	Synthesis of steroid hormone	0.000151		1.969
FBXW7	Lipid Metabolism	Accumulation of lipid	1.26e-06		-1.824
FBXW7	Lipid Metabolism	Accumulation of triacylglycerol	0.000662		-1.686
GLS	Amino Acid Metabolism	Catabolism of glutamine	0.00809
GLS	Amino Acid Metabolism	Concentration of L-glutamic acid	0.0146
GLS	Amino Acid Metabolism	Conversion of L-glutamine	0.0027
GLS	Amino Acid Metabolism	Hydrolysis of L-glutamine	0.0027
GLS	Amino Acid Metabolism	Metabolism of amino acids	0.0306
GLS	Amino Acid Metabolism	Quantity of amino acids	0.00089		-1.131
GLS	Amino Acid Metabolism	Quantity of L-amino acid	0.00193
HRH1	Carbohydrate Metabolism	Accumulation of carbohydrate	1.0188
HRH1	Lipid Metabolism	Accumulation of lipid	1.26e-06		-1.824
HRH1	Lipid Metabolism	Concentration of fatty acid	0.00168		1.3
HRH1	Lipid Metabolism	Concentration of lipid	0.00123		1.122
HRH1	Lipid Metabolism	Concentration of triacylglycerol	6.00006	Increased	8.184
HRH1	Lipid Metabolism	Dyslipidemia	3.00389
HRH1	Carbohydrate Metabolism	Glucose metabolism disorder	0.0272		1.96
HRH1	Lipid Metabolism	Hyperlipidemia	2.017
HRH1	Insulin Sig	Insulin resistance	0.00033		1.91
HRH1	Carbohydrate Metabolism	Metabolism of carbohydrate	0.000764		-1.078
HRH1	Insulin Sig	Quantity of insulin in blood	2.0302
HRH1	Carbohydrate Metabolism	Synthesis of carbohydrate	0.000393		-0.846
HRH1	Lipid Metabolism	Synthesis of lipid	0.00375		0.124
HRH1	Lipid Metabolism	Synthesis of steroid	1.00667	Increased	3.19
LPIN1	Lipid Metabolism	Accumulation of lipid	1.26e-06		-1.824
LPIN1	Lipid Metabolism	Accumulation of triacylglycerol	0.000662		-1.686
LPIN1	Carbohydrate Metabolism	Concentration of D-glucose	3.0128
LPIN1	Lipid Metabolism	Concentration of fatty acid	0.00168		1.3
LPIN1	Lipid Metabolism	Concentration of lipid	0.00123		1.122
LPIN1	Lipid Metabolism	Concentration of triacylglycerol	5.00006	Increased	7.184
LPIN1	Lipid Metabolism	Dyslipidemia	2.00389
LPIN1	Carbohydrate Metabolism	Glucose metabolism disorder	0.0272		1.96
LPIN1	Lipid Metabolism	Hypercholesterolemia	1.0312
LPIN1	Lipid Metabolism	Hyperlipidemia	1.017
LPIN1	Insulin Sig	Insulin resistance	0.00033		1.91
LPIN1	Lipid Metabolism	Lipogenesis by tumor cell lines	0.0108
LPIN1	Carbohydrate Metabolism	Metabolism of carbohydrate	0.000764		-1.078
LPIN1	Lipid Metabolism	Mobilization of triacylglycerol	0.0161
LPIN1	Carbohydrate Metabolism	Quantity of carbohydrate	0.00238		0.284
LPIN1	Lipid Metabolism	Quantity of linoleic acid	0.0346
LPIN1	Lipid Metabolism	Quantity of myristic acid	0.0134
LPIN1	Lipid Metabolism	Release of prostaglandin D2	0.032
LPIN1	Lipid Metabolism	Storage of fat	0.0188
LPIN1	Carbohydrate Metabolism	Synthesis of carbohydrate	0.000393		-0.846
LPIN1	Lipid Metabolism	Synthesis of lipid	0.00375		0.124
LPIN1	Lipid Metabolism	Synthesis of triacylglycerol	1.029
MACROH2A1	Lipid Metabolism	Concentration of lipid	0.00123		1.122
MACROH2A1	Lipid Metabolism	Concentration of triacylglycerol	4.00006	Increased	6.184
MACROH2A1	Carbohydrate Metabolism	Glucose tolerance	3.0197
MACROH2A1	Lipid Metabolism	Uptake of lipid	2.0328
NAA40	Lipid Metabolism	Accumulation of lipid	1.26e-06		-1.824
NAA40	Lipid Metabolism	Concentration of fatty acid	0.00168		1.3
NAA40	Lipid Metabolism	Concentration of lipid	0.00123		1.122
NAA40	Lipid Metabolism	Concentration of triacylglycerol	3.00006	Increased	5.184
NAA40	Lipid Metabolism	Synthesis of lipid	0.00375		0.124
NAA40	Lipid Metabolism	Uptake of lipid	1.0328
NR0B2	Lipid Metabolism	Accumulation of cholesterol	1.0208
NR0B2	Lipid Metabolism	Accumulation of lipid	1.26e-06		-1.824
NR0B2	Lipid Metabolism	Accumulation of triacylglycerol	0.000662		-1.686
NR0B2	Carbohydrate Metabolism	Concentration of D-glucose	2.0128
NR0B2	Lipid Metabolism	Concentration of lipid	0.00123		1.122
NR0B2	Lipid Metabolism	Concentration of triacylglycerol	2.00006	Increased	4.184
NR0B2	Lipid Metabolism	Depletion of bile acid	0.0027
NR0B2	Lipid Metabolism	Dyslipidemia	1.00389
NR0B2	Carbohydrate Metabolism	Gluconeogenesis of hepatocytes	0.00207
NR0B2	Carbohydrate Metabolism	Glucose metabolism disorder	0.0272		1.96
NR0B2	Carbohydrate Metabolism	Glucose tolerance	2.0197
NR0B2	Lipid Metabolism	Homeostasis of bile acid	0.0108
NR0B2	Lipid Metabolism	Hypercholesterolemia	0.0312
NR0B2	Lipid Metabolism	Hyperlipidemia	0.017
NR0B2	Insulin Sig	Insulin resistance	0.00033		1.91
NR0B2	Insulin Sig	Insulin resistance of liver	1.00242
NR0B2	Carbohydrate Metabolism	Metabolism of carbohydrate	0.000764		-1.078
NR0B2	Carbohydrate Metabolism	Quantity of carbohydrate	0.00238		0.284
NR0B2	Carbohydrate Metabolism	Synthesis of carbohydrate	0.000393		-0.846
NR0B2	Carbohydrate Metabolism	Synthesis of D-glucose	1.00598
NR0B2	Lipid Metabolism	Synthesis of lipid	0.00375		0.124
NR0B2	Lipid Metabolism	Synthesis of triacylglycerol	0.029
NR0B2	Lipid Metabolism	Uptake of lipid	0.0328
NR0B2	Lipid Metabolism	Uptake of triolein	0.0108
PFKFB2	Carbohydrate Metabolism	Catabolism of carbohydrate	2.00857
PFKFB2	Carbohydrate Metabolism	Catabolism of D-glucose	0.0161
PFKFB2	Carbohydrate Metabolism	Metabolism of carbohydrate	0.000764		-1.078
PFKFB2	Carbohydrate Metabolism	Metabolism of fructose-2,6-diphosphate	0.0134
PFKFB2	Lipid Metabolism	Synthesis of lipid	0.00375		0.124
PFKFB2	Carbohydrate Metabolism	Uptake of monosaccharide	0.00725		-0.672
PHACTR3	Carbohydrate Metabolism	Glucose metabolism disorder	0.0272		1.96
PPP1R3B	Carbohydrate Metabolism	Catabolism of carbohydrate	1.00857
PPP1R3B	Carbohydrate Metabolism	Catabolism of glycogen	0.0036
PPP1R3B	Carbohydrate Metabolism	Glucose metabolism disorder	0.0272		1.96
PPP1R3B	Carbohydrate Metabolism	Metabolism of carbohydrate	0.000764		-1.078
PPP1R3B	Carbohydrate Metabolism	Quantity of carbohydrate	0.00238		0.284
PPP1R3B	Carbohydrate Metabolism	Synthesis of carbohydrate	0.000393		-0.846
PPP1R3B	Carbohydrate Metabolism	Synthesis of glycogen	0.000243		-0.689
PPP1R3B	Carbohydrate Metabolism	Synthesis of polysaccharide	0.00139		-1.009
PPP1R3B	Carbohydrate Metabolism	Transport of D-glucose	0.000285		0
PPP1R3C	Carbohydrate Metabolism	Accumulation of carbohydrate	0.0188
PPP1R3C	Carbohydrate Metabolism	Catabolism of carbohydrate	0.00857
PPP1R3C	Carbohydrate Metabolism	Catabolism of glycogen	0.0036
PPP1R3C	Carbohydrate Metabolism	Concentration of D-glucose	1.0128
PPP1R3C	Lipid Metabolism	Concentration of fatty acid	0.00168		1.3
PPP1R3C	Lipid Metabolism	Concentration of lipid	0.00123		1.122
PPP1R3C	Lipid Metabolism	Concentration of triacylglycerol	1.00006	Increased	3.184
PPP1R3C	Carbohydrate Metabolism	Depletion of carbohydrate	0.00427
PPP1R3C	Carbohydrate Metabolism	Depletion of glycogen	0.0267
PPP1R3C	Carbohydrate Metabolism	Glucose metabolism disorder	0.0272		1.96
PPP1R3C	Carbohydrate Metabolism	Glucose tolerance	1.0197
PPP1R3C	Carbohydrate Metabolism	Incorporation of glycogen	0.0161
PPP1R3C	Insulin Sig	Insulin resistance	0.00033		1.91
PPP1R3C	Carbohydrate Metabolism	Metabolism of carbohydrate	0.000764		-1.078
PPP1R3C	Carbohydrate Metabolism	Quantity of carbohydrate	0.00238		0.284
PPP1R3C	Insulin Sig	Quantity of insulin in blood	1.0302
PPP1R3C	Carbohydrate Metabolism	Synthesis of carbohydrate	0.000393		-0.846
PPP1R3C	Carbohydrate Metabolism	Synthesis of D-glucose	0.00598
PPP1R3C	Carbohydrate Metabolism	Synthesis of glycogen	0.000243		-0.689
PPP1R3C	Carbohydrate Metabolism	Synthesis of polysaccharide	0.00139		-1.009
PPP1R3C	Carbohydrate Metabolism	Transport of D-glucose	0.000285		0
PPP1R3C	Carbohydrate Metabolism	Uptake of monosaccharide	0.00725		-0.672
PRCP	Carbohydrate Metabolism	Glucose metabolism disorder	0.0272		1.96
PRCP	Insulin Sig	Insulin resistance	0.00033		1.91
PRCP	Amino Acid Metabolism	Quantity of amino acids	0.00089		-1.131
PTPN1	Lipid Metabolism	Accumulation of lipid	1.26e-06		-1.824
PTPN1	Carbohydrate Metabolism	Clearance of D-glucose	0.00451
PTPN1	Carbohydrate Metabolism	Concentration of D-glucose	0.0128
PTPN1	Lipid Metabolism	Concentration of lipid	0.00123		1.122
PTPN1	Lipid Metabolism	Concentration of triacylglycerol	6.41e-05	Increased	2.184
PTPN1	Lipid Metabolism	Dyslipidemia	0.00389
PTPN1	Carbohydrate Metabolism	Glucose metabolism disorder	0.0272		1.96
PTPN1	Carbohydrate Metabolism	Glucose tolerance	0.0197
PTPN1	Insulin Sig	Insulin resistance	0.00033		1.91
PTPN1	Insulin Sig	Insulin resistance of liver	0.00242
PTPN1	Carbohydrate Metabolism	Metabolism of carbohydrate	0.000764		-1.078
PTPN1	Carbohydrate Metabolism	Quantity of carbohydrate	0.00238		0.284
PTPN1	Insulin Sig	Quantity of insulin in blood	0.0302
PTPN1	Insulin Sig	Susceptibility to insulin resistance	0.0134
PTPN1	Carbohydrate Metabolism	Synthesis of carbohydrate	0.000393		-0.846
PTPN1	Carbohydrate Metabolism	Synthesis of glycogen	0.000243		-0.689
PTPN1	Carbohydrate Metabolism	Synthesis of polysaccharide	0.00139		-1.009
PTPN1	Carbohydrate Metabolism	Uptake of 2-deoxyglucose	0.0114
PTPN1	Carbohydrate Metabolism	Uptake of monosaccharide	0.00725		-0.672
PXYLP1	Carbohydrate Metabolism	Metabolism of carbohydrate	0.000764		-1.078
PXYLP1	Carbohydrate Metabolism	Synthesis of carbohydrate	0.000393		-0.846
PXYLP1	Carbohydrate Metabolism	Synthesis of chondroitin sulfate proteoglycan	0.0214
PXYLP1	Carbohydrate Metabolism	Synthesis of polysaccharide	0.00139		-1.009
REST	Lipid Metabolism	Synthesis of aldosterone	0.000161
REST	Lipid Metabolism	Synthesis of lipid	0.00375		0.124
REST	Lipid Metabolism	Synthesis of steroid	0.00667	Increased	2.19
REST	Lipid Metabolism	Synthesis of steroid hormone	0.000151		1.969
