# Supplementary material for: Unraveling the Metabolic Derangements Occurring in Non-infarcted Areas of Pig Hearts With Chronic Heart Failure
Source: Front Cardiovasc Med. 2021 Oct 13;8:753470. doi: 10.3389/fcvm.2021.753470 (PMC8548620; doi:10.3389/fcvm.2021.753470)
Supplement: Supplementary file 6 [file Table_6.XLSX]

## Sheet: Sheet1
Pig data									Human data
Pig Comparison	Pig Gene ID	Human Ortholog Gene ID	Gene Symbol	Gene Symbol alt	Gene description (Ensembl)	Log2FoldChange	RawPValue	FDR	Log2FoldChange	RawPValue	FDR	Disease State	Comparison Contrast	Tissue Category	Tissue	Project Name
RZ vs CTRL	ENSSSCG00000010464	ENSG00000119938	PPP1R3C		protein phosphatase 1 regulatory subunit 3C [Source:NCBI gene;Acc:641349]	-2.41098	9.96738e-09	4.54911e-05	0.9058	5.4982e-12	2.0197e-09	dilated cardiomyopathy	DiseaseState => dilated cardiomyopathy vs normal control	heart	ventricular myocardium	GSE5406
RZ vs CTRL	ENSSSCG00000010464	ENSG00000119938	PPP1R3C		protein phosphatase 1 regulatory subunit 3C [Source:NCBI gene;Acc:641349]	-2.41098	9.96738e-09	4.54911e-05	0.8754	1.2995e-11	4.0714e-09	ischemic cardiomyopathy	DiseaseState => ischemic cardiomyopathy vs normal control	heart	ventricular myocardium	GSE5406
RZ vs CTRL	ENSSSCG00000010464	ENSG00000119938	PPP1R3C		protein phosphatase 1 regulatory subunit 3C [Source:NCBI gene;Acc:641349]	-2.41098	9.96738e-09	4.54911e-05	0.6077	0.0013	0.0081	ischemic cardiomyopathy	DiseaseState => ischemic cardiomyopathy vs normal control	heart	heart	GSE1145
RZ vs CTRL	ENSSSCG00000018309	ENSG00000212232	SNORD17		small nucleolar RNA, C/D box 17 [Source:HGNC Symbol;Acc:HGNC:32713]	-3.53739	2.82097e-07	0.000451095	-1.9112	0.001	0.0051	dilated cardiomyopathy	DiseaseState => dilated cardiomyopathy vs normal control	heart	heart	GSE65446
RZ vs CTRL	ENSSSCG00000011340	ENSG00000173473	SMARCC1		SWI/SNF related, matrix associated, actin dependent regulator of chromatin subfamily c member 1 [Source:NCBI gene;Acc:100519869]	-1.02633	2.06663e-06	0.00197547	-0.5885	3.3993e-06	7.3625e-05	ischemic cardiomyopathy	DiseaseState => ischemic cardiomyopathy vs normal control	heart	heart	GSE1145
RZ vs CTRL	ENSSSCG00000011340	ENSG00000173473	SMARCC1		SWI/SNF related, matrix associated, actin dependent regulator of chromatin subfamily c member 1 [Source:NCBI gene;Acc:100519869]	-1.02633	2.06663e-06	0.00197547	-0.7341	0.0001	0.006	dilated cardiomyopathy	DiseaseState => dilated cardiomyopathy vs normal control	heart	heart	GSE1145
RZ vs CTRL	ENSSSCG00000011340	ENSG00000173473	SMARCC1		SWI/SNF related, matrix associated, actin dependent regulator of chromatin subfamily c member 1 [Source:NCBI gene;Acc:100519869]	-1.02633	2.06663e-06	0.00197547	0.1879	0.0004	0.0067	dilated cardiomyopathy	DiseaseState => dilated cardiomyopathy vs normal control	heart	ventricular myocardium	GSE5406
RZ vs CTRL	ENSSSCG00000011340	ENSG00000173473	SMARCC1		SWI/SNF related, matrix associated, actin dependent regulator of chromatin subfamily c member 1 [Source:NCBI gene;Acc:100519869]	-1.02633	2.06663e-06	0.00197547	0.1563	0.0029	0.0277	ischemic cardiomyopathy	DiseaseState => ischemic cardiomyopathy vs normal control	heart	ventricular myocardium	GSE5406
RZ vs CTRL	ENSSSCG00000019451	ENSG00000207304	SNORA8		small nucleolar RNA, H/ACA box 8 [Source:HGNC Symbol;Acc:HGNC:32596]	-1.61809	4.8695e-06	0.0038594	-1.8632	6.8996e-07	1.5313e-05	dilated cardiomyopathy	DiseaseState => dilated cardiomyopathy vs normal control	heart	heart	GSE65446
RZ vs CTRL	ENSSSCG00000010053	ENSG00000100014	SPECC1	SPECC1L	sperm antigen with calponin homology and coiled-coil domains 1 like [Source:NCBI gene;Acc:100519740]	-0.905922	5.31982e-06	0.0038594	-0.3451	3.1307e-06	6.8758e-05	ischemic cardiomyopathy	DiseaseState => ischemic cardiomyopathy vs normal control	heart	heart	GSE1145
RZ vs CTRL	ENSSSCG00000010211	ENSG00000108091	CCDC6		coiled-coil domain containing 6 [Source:NCBI gene;Acc:100155896]	1.7537	5.38334e-06	0.0038594	-0.6052	0.0021	0.0118	ischemic cardiomyopathy	DiseaseState => ischemic cardiomyopathy vs normal control	heart	heart	GSE1145
RZ vs CTRL	ENSSSCG00000019451	ENSG00000207304	SNORA8		small nucleolar RNA, H/ACA box 8 [Source:HGNC Symbol;Acc:HGNC:32596]	-1.61809	4.8695e-06	0.0038594	-0.2358	0.0037	0.0343	dilated cardiomyopathy	DiseaseState => dilated cardiomyopathy vs normal control	heart	ventricular myocardium	GSE5406
RZ vs CTRL	ENSSSCG00000019451	ENSG00000207304	SNORA8		small nucleolar RNA, H/ACA box 8 [Source:HGNC Symbol;Acc:HGNC:32596]	-1.61809	4.8695e-06	0.0038594	-0.2217	0.0056	0.0453	ischemic cardiomyopathy	DiseaseState => ischemic cardiomyopathy vs normal control	heart	ventricular myocardium	GSE5406
RZ vs CTRL	ENSSSCG00000018685	ENSG00000207166	SNORA68		small nucleolar RNA, H/ACA box 68 [Source:HGNC Symbol;Acc:HGNC:10225]	-2.74913	8.48842e-06	0.00521613	-0.3454	0.003	0.0157	ischemic cardiomyopathy	DiseaseState => ischemic cardiomyopathy vs normal control	heart	heart	GSE1145
RZ vs CTRL	ENSSSCG00000008529	ENSG00000119801	YPEL5		yippee like 5 [Source:NCBI gene;Acc:100620823]	-0.954795	9.93563e-06	0.00555749	-0.3735	0.0009	0.0058	ischemic cardiomyopathy	DiseaseState => ischemic cardiomyopathy vs normal control	heart	heart	GSE1145
RZ vs CTRL	ENSSSCG00000008529	ENSG00000119801	YPEL5		yippee like 5 [Source:NCBI gene;Acc:100620823]	-0.954795	9.93563e-06	0.00555749	0.1822	0.0043	0.0372	ischemic cardiomyopathy	DiseaseState => ischemic cardiomyopathy vs normal control	heart	ventricular myocardium	GSE5406
RZ vs CTRL	ENSSSCG00000008529	ENSG00000119801	YPEL5		yippee like 5 [Source:NCBI gene;Acc:100620823]	-0.954795	9.93563e-06	0.00555749	0.5145	0.0157	0.0439	dilated cardiomyopathy	DiseaseState => dilated cardiomyopathy vs normal control	heart	heart	GSE65446
RZ vs CTRL	ENSSSCG00000005012	ENSG00000165527	ARF6		ADP ribosylation factor 6 [Source:NCBI gene;Acc:780425]	0.873653	1.22278e-05	0.00637549	-0.351	3.7221e-05	0.0005	ischemic cardiomyopathy	DiseaseState => ischemic cardiomyopathy vs normal control	heart	heart	GSE1145
RZ vs CTRL	ENSSSCG00000005012	ENSG00000165527	ARF6		ADP ribosylation factor 6 [Source:NCBI gene;Acc:780425]	0.873653	1.22278e-05	0.00637549	-0.3821	0.0027	0.0388	dilated cardiomyopathy	DiseaseState => dilated cardiomyopathy vs normal control	heart	heart	GSE1145
RZ vs CTRL	ENSSSCG00000003565	ENSG00000131910	NR0B2		nuclear receptor subfamily 0 group B member 2 [Source:NCBI gene;Acc:100526226]	-3.34685	1.71664e-05	0.00798286	0.2377	2.7642e-05	0.0008	ischemic cardiomyopathy	DiseaseState => ischemic cardiomyopathy vs normal control	heart	ventricular myocardium	GSE5406
RZ vs CTRL	ENSSSCG00000003565	ENSG00000131910	NR0B2		nuclear receptor subfamily 0 group B member 2 [Source:NCBI gene;Acc:100526226]	-3.34685	1.71664e-05	0.00798286	0.2327	5.0744e-05	0.0012	dilated cardiomyopathy	DiseaseState => dilated cardiomyopathy vs normal control	heart	ventricular myocardium	GSE5406
RZ vs CTRL	ENSSSCG00000022034	ENSG00000185420	SMYD3		SET and MYND domain containing 3 [Source:NCBI gene;Acc:100294707]	-2.52035	2.19649e-05	0.0094482	0.5165	4.7026e-06	9.5193e-05	ischemic cardiomyopathy	DiseaseState => ischemic cardiomyopathy vs normal control	heart	heart	GSE1145
RZ vs CTRL	ENSSSCG00000022034	ENSG00000185420	SMYD3		SET and MYND domain containing 3 [Source:NCBI gene;Acc:100294707]	-2.52035	2.19649e-05	0.0094482	0.2004	0.0005	0.0069	ischemic cardiomyopathy	DiseaseState => ischemic cardiomyopathy vs normal control	heart	ventricular myocardium	GSE5406
RZ vs CTRL	ENSSSCG00000022034	ENSG00000185420	SMYD3		SET and MYND domain containing 3 [Source:NCBI gene;Acc:100294707]	-2.52035	2.19649e-05	0.0094482	0.1799	0.0019	0.0203	dilated cardiomyopathy	DiseaseState => dilated cardiomyopathy vs normal control	heart	ventricular myocardium	GSE5406
RZ vs CTRL	ENSSSCG00000007469	ENSG00000196396	PTPN1		protein tyrosine phosphatase non-receptor type 1 [Source:NCBI gene;Acc:396667]	1.30152	2.4531e-05	0.0102508	-0.6976	1.4733e-06	3.8087e-05	ischemic cardiomyopathy	DiseaseState => ischemic cardiomyopathy vs normal control	heart	heart	GSE1145
RZ vs CTRL	ENSSSCG00000007469	ENSG00000196396	PTPN1		protein tyrosine phosphatase non-receptor type 1 [Source:NCBI gene;Acc:396667]	1.30152	2.4531e-05	0.0102508	-0.951	1.4859e-05	0.0017	dilated cardiomyopathy	DiseaseState => dilated cardiomyopathy vs normal control	heart	heart	GSE1145
RZ vs CTRL	ENSSSCG00000015660	ENSG00000123836	PFKFB2		6-phosphofructo-2-kinase/fructose-2,6-biphosphatase 2 [Source:NCBI gene;Acc:100523270]	-0.917957	2.50224e-05	0.0102508	0.6058	0.0104	0.0412	ischemic cardiomyopathy	DiseaseState => ischemic cardiomyopathy vs normal control	heart	heart	GSE1145
RZ vs CTRL	ENSSSCG00000011435	ENSG00000247596	TWF2		toll like receptor 9 [Source:NCBI gene;Acc:397007]	-1.0794	2.57716e-05	0.0103122	1.0923	0.0093	0.0291	dilated cardiomyopathy	DiseaseState => dilated cardiomyopathy vs normal control	heart	heart	GSE65446
RZ vs CTRL	ENSSSCG00000014307	ENSG00000113648	H2AFY	MACROH2A1	H2A histone family, member Y [Source:NCBI gene;Acc:100512769]	-1.20966	3.66749e-05	0.0132795	-0.286	0.0002	0.003	ischemic cardiomyopathy	DiseaseState => ischemic cardiomyopathy vs normal control	heart	ventricular myocardium	GSE5406
RZ vs CTRL	ENSSSCG00000014307	ENSG00000113648	H2AFY	MACROH2A1	H2A histone family, member Y [Source:NCBI gene;Acc:100512769]	-1.20966	3.66749e-05	0.0132795	0.2067	0.0033	0.017	ischemic cardiomyopathy	DiseaseState => ischemic cardiomyopathy vs normal control	heart	heart	GSE1145
RZ vs CTRL	ENSSSCG00000014307	ENSG00000113648	H2AFY	MACROH2A1	H2A histone family, member Y [Source:NCBI gene;Acc:100512769]	-1.20966	3.66749e-05	0.0132795	-0.2371	0.0019	0.0207	dilated cardiomyopathy	DiseaseState => dilated cardiomyopathy vs normal control	heart	ventricular myocardium	GSE5406
RZ vs CTRL	ENSSSCG00000014768	ENSG00000167333	TRIM68		tripartite motif containing 68 [Source:NCBI gene;Acc:100738170]	1.16085	3.8964e-05	0.0136819	0.2552	0.002	0.0114	ischemic cardiomyopathy	DiseaseState => ischemic cardiomyopathy vs normal control	heart	heart	GSE1145
RZ vs CTRL	ENSSSCG00000016056	ENSG00000115419	GLS		glutaminase [Source:NCBI gene;Acc:399525]	-0.836422	4.12209e-05	0.0139409	-0.2644	0.0004	0.0035	ischemic cardiomyopathy	DiseaseState => ischemic cardiomyopathy vs normal control	heart	heart	GSE1145
RZ vs CTRL	ENSSSCG00000016056	ENSG00000115419	GLS		glutaminase [Source:NCBI gene;Acc:399525]	-0.836422	4.12209e-05	0.0139409	-0.2249	0.0007	0.0096	dilated cardiomyopathy	DiseaseState => dilated cardiomyopathy vs normal control	heart	ventricular myocardium	GSE5406
RZ vs CTRL	ENSSSCG00000016056	ENSG00000115419	GLS		glutaminase [Source:NCBI gene;Acc:399525]	-0.836422	4.12209e-05	0.0139409	-0.1977	0.0024	0.0242	ischemic cardiomyopathy	DiseaseState => ischemic cardiomyopathy vs normal control	heart	ventricular myocardium	GSE5406
RZ vs CTRL	ENSSSCG00000009029	ENSG00000071205	ARHGAP10		Rho GTPase activating protein 10 [Source:NCBI gene;Acc:100521464]	-0.778044	4.70044e-05	0.013953	0.928	0.0001	0.0009	dilated cardiomyopathy	DiseaseState => dilated cardiomyopathy vs normal control	heart	heart	GSE65446
RZ vs CTRL	ENSSSCG00000018972	ENSG00000200534	SNORA33		small nucleolar RNA, H/ACA box 33 [Source:HGNC Symbol;Acc:HGNC:32623]	-2.47154	4.5388e-05	0.013953	-1.6513	0.0001	0.0011	dilated cardiomyopathy	DiseaseState => dilated cardiomyopathy vs normal control	heart	heart	GSE65446
RZ vs CTRL	ENSSSCG00000014252	ENSG00000164244	PRRC1		proline rich coiled-coil 1 [Source:NCBI gene;Acc:100515883]	1.05383	4.80879e-05	0.013953	0.4065	0.0002	0.0022	ischemic cardiomyopathy	DiseaseState => ischemic cardiomyopathy vs normal control	heart	heart	GSE1145
RZ vs CTRL	ENSSSCG00000018972	ENSG00000200534	SNORA33		small nucleolar RNA, H/ACA box 33 [Source:HGNC Symbol;Acc:HGNC:32623]	-2.47154	4.5388e-05	0.013953	-0.1824	0.0035	0.0318	ischemic cardiomyopathy	DiseaseState => ischemic cardiomyopathy vs normal control	heart	ventricular myocardium	GSE5406
RZ vs CTRL	ENSSSCG00000009844	ENSG00000152137	HSPB8		heat shock protein family B (small) member 8 [Source:NCBI gene;Acc:100155338]	-1.01041	5.72487e-05	0.0156353	-0.1892	0.0007	0.0047	ischemic cardiomyopathy	DiseaseState => ischemic cardiomyopathy vs normal control	heart	heart	GSE1145
RZ vs CTRL	ENSSSCG00000009014	ENSG00000109670	FBXW7		F-box and WD repeat domain containing 7	1.15582	6.35708e-05	0.0170906	-0.2502	0.0116	0.0448	ischemic cardiomyopathy	DiseaseState => ischemic cardiomyopathy vs normal control	heart	heart	GSE1145
RZ vs CTRL	ENSSSCG00000029715	ENSG00000130558	OLFM1		olfactomedin 1 [Source:HGNC Symbol;Acc:HGNC:17187]	1.14578	6.86156e-05	0.0181631	0.5823	0.0002	0.0016	ischemic cardiomyopathy	DiseaseState => ischemic cardiomyopathy vs normal control	heart	heart	GSE1145
RZ vs CTRL	ENSSSCG00000030502	ENSG00000143702	CEP170		centrosomal protein 170 [Source:NCBI gene;Acc:100623007]	-0.852117	8.30485e-05	0.0213274	0.3535	0.0009	0.0116	ischemic cardiomyopathy	DiseaseState => ischemic cardiomyopathy vs normal control	heart	ventricular myocardium	GSE5406
RZ vs CTRL	ENSSSCG00000030502	ENSG00000143702	CEP170		centrosomal protein 170 [Source:NCBI gene;Acc:100623007]	-0.852117	8.30485e-05	0.0213274	0.335	0.0019	0.0204	dilated cardiomyopathy	DiseaseState => dilated cardiomyopathy vs normal control	heart	ventricular myocardium	GSE5406
RZ vs CTRL	ENSSSCG00000022830	ENSG00000144445	KANSL1L		KAT8 regulatory NSL complex subunit 1 like [Source:HGNC Symbol;Acc:HGNC:26310]	-0.849612	9.10015e-05	0.02234	0.4955	1.4417e-05	0.0002	ischemic cardiomyopathy	DiseaseState => ischemic cardiomyopathy vs normal control	heart	heart	GSE1145
RZ vs CTRL	ENSSSCG00000022830	ENSG00000144445	KANSL1L		KAT8 regulatory NSL complex subunit 1 like [Source:HGNC Symbol;Acc:HGNC:26310]	-0.849612	9.10015e-05	0.02234	-0.2452	0.0014	0.0261	dilated cardiomyopathy	DiseaseState => dilated cardiomyopathy vs normal control	heart	heart	GSE1145
RZ vs CTRL	ENSSSCG00000024904	ENSG00000121542	SEC22A		SEC22 homolog A, vesicle trafficking protein [Source:NCBI gene;Acc:100517559]	-0.80996	0.000125365	0.0275965	0.3699	0.0051	0.0237	ischemic cardiomyopathy	DiseaseState => ischemic cardiomyopathy vs normal control	heart	heart	GSE1145
RZ vs CTRL	ENSSSCG00000024904	ENSG00000121542	SEC22A		SEC22 homolog A, vesicle trafficking protein [Source:NCBI gene;Acc:100517559]	-0.80996	0.000125365	0.0275965	0.6065	0.0029	0.04	dilated cardiomyopathy	DiseaseState => dilated cardiomyopathy vs normal control	heart	heart	GSE1145
RZ vs CTRL	ENSSSCG00000004985	ENSG00000092208	GEMIN2		gem nuclear organelle associated protein 2 [Source:NCBI gene;Acc:100525675]	-0.869804	0.00013224	0.0280903	0.4816	2.1508e-08	1.4047e-06	ischemic cardiomyopathy	DiseaseState => ischemic cardiomyopathy vs normal control	heart	heart	GSE1145
RZ vs CTRL	ENSSSCG00000004985	ENSG00000092208	GEMIN2		gem nuclear organelle associated protein 2 [Source:NCBI gene;Acc:100525675]	-0.869804	0.00013224	0.0280903	0.3816	0.002	0.0322	dilated cardiomyopathy	DiseaseState => dilated cardiomyopathy vs normal control	heart	heart	GSE1145
RZ vs CTRL	ENSSSCG00000011858	ENSG00000163848	ZNF148		zinc finger protein 148 [Source:NCBI gene;Acc:100515279]	-0.643403	0.000159611	0.0321252	-0.4772	3.2378e-08	1.9499e-06	ischemic cardiomyopathy	DiseaseState => ischemic cardiomyopathy vs normal control	heart	heart	GSE1145
RZ vs CTRL	ENSSSCG00000011106	ENSG00000095794	CREM		cAMP responsive element modulator [Source:NCBI gene;Acc:100512363]	1.54941	0.000163562	0.0321252	-0.355	9.9229e-05	0.0021	ischemic cardiomyopathy	DiseaseState => ischemic cardiomyopathy vs normal control	heart	ventricular myocardium	GSE5406
RZ vs CTRL	ENSSSCG00000014899	ENSG00000137509	PRCP		prolylcarboxypeptidase [Source:NCBI gene;Acc:100515678]	-0.928592	0.000164304	0.0321252	0.2955	0.0012	0.0074	ischemic cardiomyopathy	DiseaseState => ischemic cardiomyopathy vs normal control	heart	heart	GSE1145
RZ vs CTRL	ENSSSCG00000011106	ENSG00000095794	CREM		cAMP responsive element modulator [Source:NCBI gene;Acc:100512363]	1.54941	0.000163562	0.0321252	0.7031	0.0019	0.0111	ischemic cardiomyopathy	DiseaseState => ischemic cardiomyopathy vs normal control	heart	heart	GSE1145
RZ vs CTRL	ENSSSCG00000011858	ENSG00000163848	ZNF148		zinc finger protein 148 [Source:NCBI gene;Acc:100515279]	-0.643403	0.000159611	0.0321252	-0.4343	0.0071	0.0237	dilated cardiomyopathy	DiseaseState => dilated cardiomyopathy vs normal control	heart	heart	GSE65446
RZ vs CTRL	ENSSSCG00000011106	ENSG00000095794	CREM		cAMP responsive element modulator [Source:NCBI gene;Acc:100512363]	1.54941	0.000163562	0.0321252	-0.2606	0.0045	0.0395	dilated cardiomyopathy	DiseaseState => dilated cardiomyopathy vs normal control	heart	ventricular myocardium	GSE5406
RZ vs CTRL	ENSSSCG00000014899	ENSG00000137509	PRCP		prolylcarboxypeptidase [Source:NCBI gene;Acc:100515678]	-0.928592	0.000164304	0.0321252	0.188	0.0058	0.0477	dilated cardiomyopathy	DiseaseState => dilated cardiomyopathy vs normal control	heart	ventricular myocardium	GSE5406
RZ vs CTRL	ENSSSCG00000016050	ENSG00000151689	INPP1		inositol polyphosphate-1-phosphatase [Source:NCBI gene;Acc:100514878]	1.39092	0.000169383	0.0327462	-0.8631	9.4061e-05	0.0008	dilated cardiomyopathy	DiseaseState => dilated cardiomyopathy vs normal control	heart	heart	GSE65446
RZ vs CTRL	ENSSSCG00000023991	ENSG00000143622	RIT1		Ras like without CAAX 1 [Source:NCBI gene;Acc:100155905]	-0.774364	0.000193006	0.0360963	-0.8523	0.0005	0.0031	dilated cardiomyopathy	DiseaseState => dilated cardiomyopathy vs normal control	heart	heart	GSE65446
RZ vs CTRL	ENSSSCG00000023991	ENSG00000143622	RIT1		Ras like without CAAX 1 [Source:NCBI gene;Acc:100155905]	-0.774364	0.000193006	0.0360963	-0.5814	0.0014	0.0259	dilated cardiomyopathy	DiseaseState => dilated cardiomyopathy vs normal control	heart	heart	GSE1145
RZ vs CTRL	ENSSSCG00000010259	ENSG00000156521	TYSND1		trypsin domain containing 1 [Source:NCBI gene;Acc:100157601]	-0.954317	0.000202231	0.0370169	0.2529	4.4083e-05	0.0006	ischemic cardiomyopathy	DiseaseState => ischemic cardiomyopathy vs normal control	heart	heart	GSE1145
RZ vs CTRL	ENSSSCG00000016783	ENSG00000154124	OTULIN	FAM105B	OTU deubiquitinase with linear linkage specificity [Source:HGNC Symbol;Acc:HGNC:25118]	0.742001	0.000201018	0.0370169	-0.2082	0.001	0.0065	ischemic cardiomyopathy	DiseaseState => ischemic cardiomyopathy vs normal control	heart	heart	GSE1145
RZ vs CTRL	ENSSSCG00000006687	ENSG00000143127	ITGA10		integrin subunit alpha 10 [Source:NCBI gene;Acc:100511507]	-1.65621	0.000223765	0.0388899	-0.516	4.1932e-06	0.0008	dilated cardiomyopathy	DiseaseState => dilated cardiomyopathy vs normal control	heart	heart	GSE1145
RZ vs CTRL	ENSSSCG00000006687	ENSG00000143127	ITGA10		integrin subunit alpha 10 [Source:NCBI gene;Acc:100511507]	-1.65621	0.000223765	0.0388899	-0.1794	0.0101	0.0403	ischemic cardiomyopathy	DiseaseState => ischemic cardiomyopathy vs normal control	heart	heart	GSE1145
RZ vs CTRL	ENSSSCG00000008624	ENSG00000134324	LPIN1		lipin 1 [Source:NCBI gene;Acc:100170845]	-1.04882	0.000242423	0.0412983	-0.4327	3.9827e-07	2.3504e-05	dilated cardiomyopathy	DiseaseState => dilated cardiomyopathy vs normal control	heart	ventricular myocardium	GSE5406
RZ vs CTRL	ENSSSCG00000008624	ENSG00000134324	LPIN1		lipin 1 [Source:NCBI gene;Acc:100170845]	-1.04882	0.000242423	0.0412983	0.7098	1.6737e-06	4.1983e-05	ischemic cardiomyopathy	DiseaseState => ischemic cardiomyopathy vs normal control	heart	heart	GSE1145
RZ vs CTRL	ENSSSCG00000008624	ENSG00000134324	LPIN1		lipin 1 [Source:NCBI gene;Acc:100170845]	-1.04882	0.000242423	0.0412983	-0.3113	1.6753e-05	0.0005	ischemic cardiomyopathy	DiseaseState => ischemic cardiomyopathy vs normal control	heart	ventricular myocardium	GSE5406
RZ vs CTRL	ENSSSCG00000008624	ENSG00000134324	LPIN1		lipin 1 [Source:NCBI gene;Acc:100170845]	-1.04882	0.000242423	0.0412983	0.9185	4.9351e-06	0.0009	dilated cardiomyopathy	DiseaseState => dilated cardiomyopathy vs normal control	heart	heart	GSE1145
RZ vs CTRL	ENSSSCG00000005178	ENSG00000044459	CNTLN		centlein [Source:NCBI gene;Acc:100154767]	-0.724217	0.000246703	0.0416154	0.5192	2.0222e-07	8.072e-06	ischemic cardiomyopathy	DiseaseState => ischemic cardiomyopathy vs normal control	heart	heart	GSE1145
RZ vs CTRL	ENSSSCG00000005178	ENSG00000044459	CNTLN		centlein [Source:NCBI gene;Acc:100154767]	-0.724217	0.000246703	0.0416154	-1.3963	8.088e-06	0.0001	dilated cardiomyopathy	DiseaseState => dilated cardiomyopathy vs normal control	heart	heart	GSE65446
RZ vs CTRL	ENSSSCG00000002245	ENSG00000134152	KATNBL1		katanin regulatory subunit B1 like 1 [Source:NCBI gene;Acc:100154146]	1.53713	0.000253337	0.0423195	-1.0699	1.1822e-05	0.0002	dilated cardiomyopathy	DiseaseState => dilated cardiomyopathy vs normal control	heart	heart	GSE65446
RZ vs CTRL	ENSSSCG00000002245	ENSG00000134152	KATNBL1		katanin regulatory subunit B1 like 1 [Source:NCBI gene;Acc:100154146]	1.53713	0.000253337	0.0423195	-0.655	0.0062	0.0277	ischemic cardiomyopathy	DiseaseState => ischemic cardiomyopathy vs normal control	heart	heart	GSE1145
RZ vs CTRL	ENSSSCG00000009492	ENSG00000152749	GPR180		G protein-coupled receptor 180 [Source:NCBI gene;Acc:100516928]	-0.762866	0.000279428	0.045789	-0.1724	0.0047	0.0223	ischemic cardiomyopathy	DiseaseState => ischemic cardiomyopathy vs normal control	heart	heart	GSE1145
RZ vs CTRL	ENSSSCG00000009492	ENSG00000152749	GPR180		G protein-coupled receptor 180 [Source:NCBI gene;Acc:100516928]	-0.762866	0.000279428	0.045789	-0.6978	0.0135	0.0391	dilated cardiomyopathy	DiseaseState => dilated cardiomyopathy vs normal control	heart	heart	GSE65446
RZ vs CTRL	ENSSSCG00000011670	ENSG00000155893	PXYLP1	ACPL2	2-phosphoxylose phosphatase 1 [Source:NCBI gene;Acc:100515055]	-1.31988	0.000311471	0.0496219	-0.547	2.6381e-07	9.9328e-06	ischemic cardiomyopathy	DiseaseState => ischemic cardiomyopathy vs normal control	heart	heart	GSE1145
RZ vs CTRL	ENSSSCG00000011670	ENSG00000155893	PXYLP1	ACPL2	2-phosphoxylose phosphatase 1 [Source:NCBI gene;Acc:100515055]	-1.31988	0.000311471	0.0496219	0.8303	0.0112	0.0336	dilated cardiomyopathy	DiseaseState => dilated cardiomyopathy vs normal control	heart	heart	GSE65446
BZ vs CTRL	ENSSSCG00000010464	ENSG00000119938	PPP1R3C		protein phosphatase 1 regulatory subunit 3C [Source:NCBI gene;Acc:641349]	-2.09427	1.06906e-07	0.000262775	0.9058	5.4982e-12	2.0197e-09	dilated cardiomyopathy	DiseaseState => dilated cardiomyopathy vs normal control	heart	ventricular myocardium	GSE5406
BZ vs CTRL	ENSSSCG00000010464	ENSG00000119938	PPP1R3C		protein phosphatase 1 regulatory subunit 3C [Source:NCBI gene;Acc:641349]	-2.09427	1.06906e-07	0.000262775	0.8754	1.2995e-11	4.0714e-09	ischemic cardiomyopathy	DiseaseState => ischemic cardiomyopathy vs normal control	heart	ventricular myocardium	GSE5406
BZ vs CTRL	ENSSSCG00000010464	ENSG00000119938	PPP1R3C		protein phosphatase 1 regulatory subunit 3C [Source:NCBI gene;Acc:641349]	-2.09427	1.06906e-07	0.000262775	0.6077	0.0013	0.0081	ischemic cardiomyopathy	DiseaseState => ischemic cardiomyopathy vs normal control	heart	heart	GSE1145
BZ vs CTRL	ENSSSCG00000018309	ENSG00000212232	SNORD17		small nucleolar RNA, C/D box 17 [Source:HGNC Symbol;Acc:HGNC:32713]	-3.68305	1.65448e-07	0.0003163	-1.9112	0.001	0.0051	dilated cardiomyopathy	DiseaseState => dilated cardiomyopathy vs normal control	heart	heart	GSE65446
BZ vs CTRL	ENSSSCG00000019451	ENSG00000207304	SNORA8		small nucleolar RNA, H/ACA box 8 [Source:HGNC Symbol;Acc:HGNC:32596]	-1.77066	1.27087e-06	0.00144859	-1.8632	6.8996e-07	1.5313e-05	dilated cardiomyopathy	DiseaseState => dilated cardiomyopathy vs normal control	heart	heart	GSE65446
BZ vs CTRL	ENSSSCG00000019451	ENSG00000207304	SNORA8		small nucleolar RNA, H/ACA box 8 [Source:HGNC Symbol;Acc:HGNC:32596]	-1.77066	1.27087e-06	0.00144859	-0.2358	0.0037	0.0343	dilated cardiomyopathy	DiseaseState => dilated cardiomyopathy vs normal control	heart	ventricular myocardium	GSE5406
BZ vs CTRL	ENSSSCG00000019451	ENSG00000207304	SNORA8		small nucleolar RNA, H/ACA box 8 [Source:HGNC Symbol;Acc:HGNC:32596]	-1.77066	1.27087e-06	0.00144859	-0.2217	0.0056	0.0453	ischemic cardiomyopathy	DiseaseState => ischemic cardiomyopathy vs normal control	heart	ventricular myocardium	GSE5406
BZ vs CTRL	ENSSSCG00000010053	ENSG00000100014	SPECC1	SPECC1L	sperm antigen with calponin homology and coiled-coil domains 1 like [Source:NCBI gene;Acc:100519740]	-0.953777	2.45288e-06	0.00213113	-0.3451	3.1307e-06	6.8758e-05	ischemic cardiomyopathy	DiseaseState => ischemic cardiomyopathy vs normal control	heart	heart	GSE1145
BZ vs CTRL	ENSSSCG00000011340	ENSG00000173473	SMARCC1		SWI/SNF related, matrix associated, actin dependent regulator of chromatin subfamily c member 1 [Source:NCBI gene;Acc:100519869]	-0.938056	7.84168e-06	0.00449746	-0.5885	3.3993e-06	7.3625e-05	ischemic cardiomyopathy	DiseaseState => ischemic cardiomyopathy vs normal control	heart	heart	GSE1145
BZ vs CTRL	ENSSSCG00000011340	ENSG00000173473	SMARCC1		SWI/SNF related, matrix associated, actin dependent regulator of chromatin subfamily c member 1 [Source:NCBI gene;Acc:100519869]	-0.938056	7.84168e-06	0.00449746	-0.7341	0.0001	0.006	dilated cardiomyopathy	DiseaseState => dilated cardiomyopathy vs normal control	heart	heart	GSE1145
BZ vs CTRL	ENSSSCG00000011340	ENSG00000173473	SMARCC1		SWI/SNF related, matrix associated, actin dependent regulator of chromatin subfamily c member 1 [Source:NCBI gene;Acc:100519869]	-0.938056	7.84168e-06	0.00449746	0.1879	0.0004	0.0067	dilated cardiomyopathy	DiseaseState => dilated cardiomyopathy vs normal control	heart	ventricular myocardium	GSE5406
BZ vs CTRL	ENSSSCG00000011340	ENSG00000173473	SMARCC1		SWI/SNF related, matrix associated, actin dependent regulator of chromatin subfamily c member 1 [Source:NCBI gene;Acc:100519869]	-0.938056	7.84168e-06	0.00449746	0.1563	0.0029	0.0277	ischemic cardiomyopathy	DiseaseState => ischemic cardiomyopathy vs normal control	heart	ventricular myocardium	GSE5406
BZ vs CTRL	ENSSSCG00000015660	ENSG00000123836	PFKFB2		6-phosphofructo-2-kinase/fructose-2,6-biphosphatase 2 [Source:NCBI gene;Acc:100523270]	-0.989326	8.8777e-06	0.00492741	0.6058	0.0104	0.0412	ischemic cardiomyopathy	DiseaseState => ischemic cardiomyopathy vs normal control	heart	heart	GSE1145
BZ vs CTRL	ENSSSCG00000018685	ENSG00000207166	SNORA68		small nucleolar RNA, H/ACA box 68 [Source:HGNC Symbol;Acc:HGNC:10225]	-2.68328	1.09683e-05	0.00589754	-0.3454	0.003	0.0157	ischemic cardiomyopathy	DiseaseState => ischemic cardiomyopathy vs normal control	heart	heart	GSE1145
BZ vs CTRL	ENSSSCG00000011435	ENSG00000247596	TWF2		toll like receptor 9 [Source:NCBI gene;Acc:397007]	-1.13114	1.35745e-05	0.00707764	1.0923	0.0093	0.0291	dilated cardiomyopathy	DiseaseState => dilated cardiomyopathy vs normal control	heart	heart	GSE65446
BZ vs CTRL	ENSSSCG00000014307	ENSG00000113648	H2AFY	MACROH2A1	H2A histone family, member Y [Source:NCBI gene;Acc:100512769]	-1.29866	1.42179e-05	0.00719512	-0.286	0.0002	0.003	ischemic cardiomyopathy	DiseaseState => ischemic cardiomyopathy vs normal control	heart	ventricular myocardium	GSE5406
BZ vs CTRL	ENSSSCG00000014307	ENSG00000113648	H2AFY	MACROH2A1	H2A histone family, member Y [Source:NCBI gene;Acc:100512769]	-1.29866	1.42179e-05	0.00719512	0.2067	0.0033	0.017	ischemic cardiomyopathy	DiseaseState => ischemic cardiomyopathy vs normal control	heart	heart	GSE1145
BZ vs CTRL	ENSSSCG00000014307	ENSG00000113648	H2AFY	MACROH2A1	H2A histone family, member Y [Source:NCBI gene;Acc:100512769]	-1.29866	1.42179e-05	0.00719512	-0.2371	0.0019	0.0207	dilated cardiomyopathy	DiseaseState => dilated cardiomyopathy vs normal control	heart	ventricular myocardium	GSE5406
BZ vs CTRL	ENSSSCG00000010211	ENSG00000108091	CCDC6		coiled-coil domain containing 6 [Source:NCBI gene;Acc:100155896]	1.49884	3.63139e-05	0.0152395	-0.6052	0.0021	0.0118	ischemic cardiomyopathy	DiseaseState => ischemic cardiomyopathy vs normal control	heart	heart	GSE1145
BZ vs CTRL	ENSSSCG00000022034	ENSG00000185420	SMYD3		SET and MYND domain containing 3 [Source:NCBI gene;Acc:100294707]	-2.31334	5.82718e-05	0.023872	0.5165	4.7026e-06	9.5193e-05	ischemic cardiomyopathy	DiseaseState => ischemic cardiomyopathy vs normal control	heart	heart	GSE1145
BZ vs CTRL	ENSSSCG00000022034	ENSG00000185420	SMYD3		SET and MYND domain containing 3 [Source:NCBI gene;Acc:100294707]	-2.31334	5.82718e-05	0.023872	0.2004	0.0005	0.0069	ischemic cardiomyopathy	DiseaseState => ischemic cardiomyopathy vs normal control	heart	ventricular myocardium	GSE5406
BZ vs CTRL	ENSSSCG00000022034	ENSG00000185420	SMYD3		SET and MYND domain containing 3 [Source:NCBI gene;Acc:100294707]	-2.31334	5.82718e-05	0.023872	0.1799	0.0019	0.0203	dilated cardiomyopathy	DiseaseState => dilated cardiomyopathy vs normal control	heart	ventricular myocardium	GSE5406
BZ vs CTRL	ENSSSCG00000021255	ENSG00000196839	ADA		adenosine deaminase [Source:NCBI gene;Acc:100625920]	-1.57335	6.79512e-05	0.0254706	-1.7132	5.349e-08	1.8093e-06	dilated cardiomyopathy	DiseaseState => dilated cardiomyopathy vs normal control	heart	heart	GSE65446
BZ vs CTRL	ENSSSCG00000001695	ENSG00000112715	VEGFA		vascular endothelial growth factor A [Source:NCBI gene;Acc:397157]	-1.33802	7.1056e-05	0.0254706	-1.0272	0.0016	0.0076	dilated cardiomyopathy	DiseaseState => dilated cardiomyopathy vs normal control	heart	heart	GSE65446
BZ vs CTRL	ENSSSCG00000001695	ENSG00000112715	VEGFA		vascular endothelial growth factor A [Source:NCBI gene;Acc:397157]	-1.33802	7.1056e-05	0.0254706	-0.7001	0.0051	0.0238	ischemic cardiomyopathy	DiseaseState => ischemic cardiomyopathy vs normal control	heart	heart	GSE1145
BZ vs CTRL	ENSSSCG00000010059	ENSG00000138867	GUCD1		guanylyl cyclase domain containing 1 [Source:NCBI gene;Acc:100154708]	-0.730439	8.11288e-05	0.027918	-0.2478	0.0094	0.0383	ischemic cardiomyopathy	DiseaseState => ischemic cardiomyopathy vs normal control	heart	heart	GSE1145
BZ vs CTRL	ENSSSCG00000010059	ENSG00000138867	GUCD1		guanylyl cyclase domain containing 1 [Source:NCBI gene;Acc:100154708]	-0.730439	8.11288e-05	0.027918	-0.443	0.0027	0.0385	dilated cardiomyopathy	DiseaseState => dilated cardiomyopathy vs normal control	heart	heart	GSE1145
BZ vs CTRL	ENSSSCG00000003565	ENSG00000131910	NR0B2		nuclear receptor subfamily 0 group B member 2 [Source:NCBI gene;Acc:100526226]	-2.83675	9.4596e-05	0.0301411	0.2377	2.7642e-05	0.0008	ischemic cardiomyopathy	DiseaseState => ischemic cardiomyopathy vs normal control	heart	ventricular myocardium	GSE5406
BZ vs CTRL	ENSSSCG00000003565	ENSG00000131910	NR0B2		nuclear receptor subfamily 0 group B member 2 [Source:NCBI gene;Acc:100526226]	-2.83675	9.4596e-05	0.0301411	0.2327	5.0744e-05	0.0012	dilated cardiomyopathy	DiseaseState => dilated cardiomyopathy vs normal control	heart	ventricular myocardium	GSE5406
BZ vs CTRL	ENSSSCG00000017824	ENSG00000108963	DPH1		diphthamide biosynthesis 1 [Source:NCBI gene;Acc:100525608]	-0.837739	0.000184651	0.0474194	-0.2099	0.0035	0.045	dilated cardiomyopathy	DiseaseState => dilated cardiomyopathy vs normal control	heart	heart	GSE1145
